# Supplementary material for: Transcriptome profiling of the demosponge Amphimedon queenslandica reveals genome-wide events that accompany major life cycle transitions
Source: BMC Genomics. 2012 May 30;13:209. doi: 10.1186/1471-2164-13-209 (PMC3447736; doi:10.1186/1471-2164-13-209)
Supplement: Additional file 6 — Table S1. Four-fold differentially expressed genes at stage transitions. List of genes that are differentially expressed (>4-fold and greater than sampling noise) at indicated stage transitions grouped by direction of change (up or downregulation). Transcript length, normalized read counts, name and accession number of best sequence match in the UniProt database, Gene Ontology (GO) annotation, PFAM domains, and PANTHER annotation is indicated for each gene. [file 1471-2164-13-209-S6.xls]

## Sheet: Table S1
Table S1. Four-fold differentially expressed genes at indicated stage transitions grouped by direction of change (up or downregulation).
PRE-COMP UP
Gene	Length	PRE	COMP	POST	ADULT	UniProt	Accession	GO	PFAM	PFAM description	PANTHER
Aqu1.201852	754	0	194	156	0	ZBED1	O96006	GO:0043229,intracellular organelle;GO:0003677,DNA binding;GO:0043232,intracellular non-membrane-bounded organelle;GO:0004803,transposase activity;GO:0044446,intracellular organelle part;GO:0046983,protein dimerization activity;GO:0043167,ion binding;GO:0003674,molecular_function;GO:0044424,intracellular part;GO:0005515,protein binding;GO:0005623,cell;GO:0008270,zinc ion binding;GO:0044422,organel…	PF02892	BED zinc finger	PTHR23272
Aqu1.202981	466	0	72	0	0	GHITM	Q9H3K2	GO:0031224,intrinsic to membrane;GO:0016020,membrane;GO:0005575,cellular_component;GO:0005623,cell;GO:0044464,cell part;GO:0044425,membrane part;GO:0016021,integral to membrane;			PTHR23291
Aqu1.205541	1938	0	111	0	0	MNMG	Q12HP0	GO:0050660,FAD binding;GO:0005737,cytoplasm;GO:0044424,intracellular part;GO:0005623,cell;GO:0044237,cellular metabolic process;GO:0009451,RNA modification;GO:0002098,tRNA wobble uridine modification;GO:0008152,metabolic process;GO:0044464,cell part;GO:0005622,intracellular;GO:0006139,nucleobase, nucleoside, nucleotide and nucleic acid metabolic process;GO:0005488,binding;GO:0043170,macromolecule…	PF01134	Glucose inhibited division protein A	PTHR11806
Aqu1.222730	1149	0	82	0	0	YL477	Q5UQE9	GO:0043285;GO:0008233,peptidase activity;GO:0043283;GO:0003674,molecular_function;GO:0008234,cysteine-type peptidase activity;GO:0016787,hydrolase activity;GO:0044238,primary metabolic process;GO:0004175,endopeptidase activity;GO:0008152,metabolic process;GO:0003824,catalytic activity;GO:0030163,protein catabolic process;GO:0009057,macromolecule catabolic process;GO:0070011,peptidase activity, ac…			PTHR12411
Aqu1.223391	387	0	72	0	0
Aqu1.228873	1222	0	88	2	0
Aqu1.228447	612	0	91	0	259	ARF	P91924	GO:0050794,regulation of cellular process;GO:0005737,cytoplasm;GO:0044424,intracellular part;GO:0005623,cell;GO:0007242,intracellular signaling cascade;GO:0015031,protein transport;GO:0051234,establishment of localization;GO:0007165,signal transduction;GO:0044464,cell part;GO:0005622,intracellular;GO:0007154,cell communication;GO:0032553,ribonucleotide binding;GO:0005488,binding;GO:0043227,membra…	PF00025|PF08477	ADP-ribosylation factor family|Miro-like protein	PTHR11711
Aqu1.220992	996	85	163143	15718	346	SQSTM	O08623	GO:0044085,cellular component biogenesis;GO:0032270,positive regulation of cellular protein metabolic process;GO:0005737,cytoplasm;GO:0048869,cellular developmental process;GO:0005623,cell;GO:0044237,cellular metabolic process;GO:0006796,phosphate metabolic process;GO:0032182,small conjugating protein binding;GO:0008152,metabolic process;GO:0007165,signal transduction;GO:0010646,regulation of cel…	PF00564|PF00569	PB1 domain|Zinc finger, ZZ type	PTHR15090
Aqu1.229929	384	5	7975	1656	2	SAP16	Q0D5B9	GO:0005575,cellular_component;GO:0044464,cell part;GO:0005622,intracellular;GO:0006950,response to stress;GO:0046914,transition metal ion binding;GO:0005488,binding;GO:0043167,ion binding;GO:0003674,molecular_function;GO:0043169,cation binding;GO:0046872,metal ion binding;GO:0005623,cell;GO:0050896,response to stimulus;GO:0008270,zinc ion binding;GO:0008150,biological_process;			PTHR14677
Aqu1.207018	948	135	162544	8965	25913	SQSTM	O08623	GO:0044085,cellular component biogenesis;GO:0032270,positive regulation of cellular protein metabolic process;GO:0005737,cytoplasm;GO:0048869,cellular developmental process;GO:0005623,cell;GO:0044237,cellular metabolic process;GO:0006796,phosphate metabolic process;GO:0032182,small conjugating protein binding;GO:0008152,metabolic process;GO:0007165,signal transduction;GO:0010646,regulation of cel…	PF00564|PF00569	PB1 domain|Zinc finger, ZZ type	PTHR15090
Aqu1.202749	921	16	4171	107	904	PIRL	Q9SEE4	GO:0043231,intracellular membrane-bounded organelle;GO:0043229,intracellular organelle;GO:0043226,organelle;GO:0005575,cellular_component;GO:0005634,nucleus;GO:0044464,cell part;GO:0005622,intracellular;GO:0044424,intracellular part;GO:0005623,cell;GO:0043227,membrane-bounded organelle;	PF02678|PF05726	Pirin|Pirin C-terminal cupin domain	PTHR13903
Aqu1.222178	1287	170	31813	720	3457	YGD9	P53183	GO:0006725,cellular aromatic compound metabolic process;GO:0005737,cytoplasm;GO:0055114,oxidation reduction;GO:0003674,molecular_function;GO:0044424,intracellular part;GO:0005515,protein binding;GO:0005623,cell;GO:0044237,cellular metabolic process;GO:0048037,cofactor binding;GO:0016491,oxidoreductase activity;GO:0005575,cellular_component;GO:0016614,oxidoreductase activity, acting on CH-OH group…	PF01370|PF07993	NAD dependent epimerase/dehydratase family|Male sterility protein	PTHR10366
Aqu1.213767	882	43	5989	194	45	YTFG	P39315	GO:0006808,regulation of nitrogen utilization;GO:0030528,transcription regulator activity;GO:0055114,oxidation reduction;GO:0003674,molecular_function;GO:0006807,nitrogen compound metabolic process;GO:0019740,nitrogen utilization;GO:0016491,oxidoreductase activity;GO:0008152,metabolic process;GO:0050789,regulation of biological process;GO:0003824,catalytic activity;GO:0005488,binding;GO:0019222,r…	PF05368	NmrA-like family	PTHR14194
Aqu1.211088	2703	3	381	25	1				PF00078	Reverse transcriptase (RNA-dependent DNA polymerase)	PTHR10178
Aqu1.220568	606	23	2009	65	126	GST1	O18598	GO:0016765,transferase activity, transferring alkyl or aryl (other than methyl) groups;GO:0004364,glutathione transferase activity;GO:0003674,molecular_function;GO:0016740,transferase activity;GO:0003824,catalytic activity;	PF02798|PF00043	Glutathione S-transferase, N-terminal domain|Glutathione S-transferase, C-terminal domain	PTHR11571
Aqu1.228742	965	776	63898	4555	4361	GSTO1	P78417	GO:0005575,cellular_component;GO:0004364,glutathione transferase activity;GO:0016651,oxidoreductase activity, acting on NADH or NADPH;GO:0044464,cell part;GO:0005622,intracellular;GO:0003824,catalytic activity;GO:0005737,cytoplasm;GO:0016656,monodehydroascorbate reductase (NADH) activity;GO:0016765,transferase activity, transferring alkyl or aryl (other than methyl) groups;GO:0003674,molecular_fu…	PF02798|PF00462	Glutathione S-transferase, N-terminal domain|Glutaredoxin	PTHR11260
Aqu1.215983	630	1	67	2	0	TF2B	Q2KIN8	GO:0003743,translation initiation factor activity;GO:0009058,biosynthetic process;GO:0005623,cell;GO:0045182,translation regulator activity;GO:0044237,cellular metabolic process;GO:0008152,metabolic process;GO:0005622,intracellular;GO:0005488,binding;GO:0006413,translational initiation;GO:0043227,membrane-bounded organelle;GO:0043170,macromolecule metabolic process;GO:0019538,protein metabolic pr…			PTHR11618
Aqu1.213784	779	3	200	50	10824
Aqu1.215020	663	175	11609	779	731	PIRL	Q9SEE4	GO:0043231,intracellular membrane-bounded organelle;GO:0043229,intracellular organelle;GO:0043226,organelle;GO:0005575,cellular_component;GO:0005634,nucleus;GO:0044464,cell part;GO:0005622,intracellular;GO:0044424,intracellular part;GO:0005623,cell;GO:0043227,membrane-bounded organelle;	PF05726	Pirin C-terminal cupin domain	PTHR13903
Aqu1.218427	1062	765	48014	1361	502	DNJB4	Q9D832	GO:0031072,heat shock protein binding;GO:0043283;GO:0034960;GO:0044267,cellular protein metabolic process;GO:0003674,molecular_function;GO:0005515,protein binding;GO:0044238,primary metabolic process;GO:0044237,cellular metabolic process;GO:0006457,protein folding;GO:0008152,metabolic process;GO:0005488,binding;GO:0044260,cellular macromolecule metabolic process;GO:0051082,unfolded protein bindin…	PF00226|PF01556	DnaJ domain|DnaJ C terminal region	PTHR11821
Aqu1.227497	1238	36	2078	1264	1687	CYSP2	P25782	GO:0043285;GO:0008233,peptidase activity;GO:0043283;GO:0003674,molecular_function;GO:0008234,cysteine-type peptidase activity;GO:0016787,hydrolase activity;GO:0044238,primary metabolic process;GO:0004175,endopeptidase activity;GO:0008152,metabolic process;GO:0003824,catalytic activity;GO:0030163,protein catabolic process;GO:0009057,macromolecule catabolic process;GO:0070011,peptidase activity, ac…	PF08246|PF00112	Cathepsin propeptide inhibitor domain (I29)|Papain family cysteine protease	PTHR12411
Aqu1.205164	895	45	2549	402	102	ZBED1	O96006	GO:0043229,intracellular organelle;GO:0003677,DNA binding;GO:0043232,intracellular non-membrane-bounded organelle;GO:0004803,transposase activity;GO:0044446,intracellular organelle part;GO:0046983,protein dimerization activity;GO:0043167,ion binding;GO:0003674,molecular_function;GO:0044424,intracellular part;GO:0005515,protein binding;GO:0005623,cell;GO:0008270,zinc ion binding;GO:0044422,organel…	PF05699	hAT family dimerisation domain	PTHR23272
Aqu1.216241	1935	11	591	284	0
Aqu1.229691	3191	915	47274	45647	5228	MDR1	P06795	GO:0016020,membrane;GO:0030054,cell junction;GO:0005737,cytoplasm;GO:0015399,primary active transmembrane transporter activity;GO:0042910,xenobiotic transporter activity;GO:0031224,intrinsic to membrane;GO:0044424,intracellular part;GO:0016817,hydrolase activity, acting on acid anhydrides;GO:0016787,hydrolase activity;GO:0005911,cell-cell junction;GO:0005623,cell;GO:0051234,establishment of local…	PF00664|PF00005|PF00664	ABC transporter transmembrane region|ABC transporter|ABC transporter transmembrane region	PTHR19242
Aqu1.219982	1794	1255	62577	8893	31497	HSP7C	P63018	GO:0031410,cytoplasmic vesicle;GO:0031988,membrane-bounded vesicle;GO:0016023,cytoplasmic membrane-bounded vesicle;GO:0031982,vesicle;GO:0005737,cytoplasm;GO:0032991,macromolecular complex;GO:0044424,intracellular part;GO:0005623,cell;GO:0050896,response to stimulus;GO:0048770,pigment granule;GO:0044464,cell part;GO:0005622,intracellular;GO:0032553,ribonucleotide binding;GO:0005488,binding;GO:004…	PF00012	Hsp70 protein	PTHR19375
Aqu1.219984	1767	272	13292	847	5208	HSP7C	P63018	GO:0031410,cytoplasmic vesicle;GO:0031988,membrane-bounded vesicle;GO:0016023,cytoplasmic membrane-bounded vesicle;GO:0031982,vesicle;GO:0005737,cytoplasm;GO:0032991,macromolecular complex;GO:0044424,intracellular part;GO:0005623,cell;GO:0050896,response to stimulus;GO:0048770,pigment granule;GO:0044464,cell part;GO:0005622,intracellular;GO:0032553,ribonucleotide binding;GO:0005488,binding;GO:004…	PF00012	Hsp70 protein	PTHR19375
Aqu1.200482	480	2	93	221	0	SK2L2	Q9CZU3	GO:0008026,ATP-dependent helicase activity;GO:0032991,macromolecular complex;GO:0044424,intracellular part;GO:0016817,hydrolase activity, acting on acid anhydrides;GO:0016787,hydrolase activity;GO:0005623,cell;GO:0044422,organelle part;GO:0044237,cellular metabolic process;GO:0043228,non-membrane-bounded organelle;GO:0016887,ATPase activity;GO:0031974,membrane-enclosed lumen;GO:0070013,intracellu…			PTHR11752
Aqu1.227740	2259	2	93	0	364	BXL2	Q94KD8	GO:0044421,extracellular region part;GO:0030312,external encapsulating structure;GO:0003674,molecular_function;GO:0004553,hydrolase activity, hydrolyzing O-glycosyl compounds;GO:0016787,hydrolase activity;GO:0005623,cell;GO:0005576,extracellular region;GO:0044238,primary metabolic process;GO:0005975,carbohydrate metabolic process;GO:0005575,cellular_component;GO:0031012,extracellular matrix;GO:00…	PF00933|PF01915	Glycosyl hydrolase family 3 N terminal domain|Glycosyl hydrolase family 3 C terminal domain
Aqu1.222182	1110	366	16743	959	2570	YGP7	P53111	GO:0043229,intracellular organelle;GO:0005737,cytoplasm;GO:0055114,oxidation reduction;GO:0003674,molecular_function;GO:0044424,intracellular part;GO:0005623,cell;GO:0044237,cellular metabolic process;GO:0048037,cofactor binding;GO:0016491,oxidoreductase activity;GO:0043231,intracellular membrane-bounded organelle;GO:0043226,organelle;GO:0016614,oxidoreductase activity, acting on CH-OH group of d…	PF01370	NAD dependent epimerase/dehydratase family	PTHR10366
Aqu1.211473	927	2	91	0	3	SERA	Q58424	GO:0016597,amino acid binding;GO:0016053,organic acid biosynthetic process;GO:0009058,biosynthetic process;GO:0044237,cellular metabolic process;GO:0006564,L-serine biosynthetic process;GO:0006519,cellular amino acid and derivative metabolic process;GO:0016614,oxidoreductase activity, acting on CH-OH group of donors;GO:0016616,oxidoreductase activity, acting on the CH-OH group of donors, NAD or N…	PF00389|PF02826	D-isomer specific 2-hydroxyacid dehydrogenase, catalytic domain|D-isomer specific 2-hydroxyacid dehydrogenase, NAD binding domain	PTHR10996
Aqu1.224611	1451	1503	63969	2967	6376	ADPRH	P54923	GO:0043687,post-translational protein modification;GO:0000287,magnesium ion binding;GO:0003875,ADP-ribosylarginine hydrolase activity;GO:0043283;GO:0034960;GO:0043167,ion binding;GO:0044267,cellular protein metabolic process;GO:0003674,molecular_function;GO:0016787,hydrolase activity;GO:0044238,primary metabolic process;GO:0044237,cellular metabolic process;GO:0051725,protein amino acid de-ADP-ri…	PF03747	ADP-ribosylglycohydrolase	PTHR22957
Aqu1.207402	1761	5	201	27	1752	ASTE1	Q2TB18	GO:0051716,cellular response to stimulus;GO:0033554,cellular response to stress;GO:0043283;GO:0006950,response to stress;GO:0034960;GO:0006259,DNA metabolic process;GO:0003674,molecular_function;GO:0006807,nitrogen compound metabolic process;GO:0016787,hydrolase activity;GO:0050896,response to stimulus;GO:0044238,primary metabolic process;GO:0044237,cellular metabolic process;GO:0006974,response …			PTHR15665:SF2
Aqu1.219983	1143	3397	132526	13745	42211	HSP7C	P63018	GO:0031410,cytoplasmic vesicle;GO:0031988,membrane-bounded vesicle;GO:0016023,cytoplasmic membrane-bounded vesicle;GO:0031982,vesicle;GO:0005737,cytoplasm;GO:0032991,macromolecular complex;GO:0044424,intracellular part;GO:0005623,cell;GO:0050896,response to stimulus;GO:0048770,pigment granule;GO:0044464,cell part;GO:0005622,intracellular;GO:0032553,ribonucleotide binding;GO:0005488,binding;GO:004…	PF00012	Hsp70 protein	PTHR19375
Aqu1.202710	400	3	108	59	0	ABCG2	Q7TMS5	GO:0016020,membrane;GO:0005524,ATP binding;GO:0001882,nucleoside binding;GO:0031224,intrinsic to membrane;GO:0003674,molecular_function;GO:0016817,hydrolase activity, acting on acid anhydrides;GO:0016787,hydrolase activity;GO:0005623,cell;GO:0000166,nucleotide binding;GO:0016021,integral to membrane;GO:0017111,nucleoside-triphosphatase activity;GO:0005886,plasma membrane;GO:0016887,ATPase activit…			PTHR19241
Aqu1.223016	1125	3638	130323	9844	7131	ABHD4	Q8TB40	GO:0003674,molecular_function;GO:0016042,lipid catabolic process;GO:0008152,metabolic process;GO:0016787,hydrolase activity;GO:0044238,primary metabolic process;GO:0009056,catabolic process;GO:0003824,catalytic activity;GO:0008150,biological_process;GO:0006629,lipid metabolic process;	PF00561	alpha/beta hydrolase fold	PTHR10992
Aqu1.207264	501	2	69	0	0	RL5	Q1H4M5	GO:0005737,cytoplasm;GO:0032991,macromolecular complex;GO:0044267,cellular protein metabolic process;GO:0044424,intracellular part;GO:0009058,biosynthetic process;GO:0005623,cell;GO:0044237,cellular metabolic process;GO:0003735,structural constituent of ribosome;GO:0043228,non-membrane-bounded organelle;GO:0008152,metabolic process;GO:0044464,cell part;GO:0005622,intracellular;GO:0000049,tRNA bin…	PF00281|PF00673	Ribosomal protein L5|ribosomal L5P family C-terminus	PTHR11994
Aqu1.203454	398	3	102	0	0
Aqu1.208737	771	3	102	0	0	PIR	Q9D711	GO:0043229,intracellular organelle;GO:0005506,iron ion binding;GO:0043167,ion binding;GO:0003674,molecular_function;GO:0044424,intracellular part;GO:0005623,cell;GO:0005575,cellular_component;GO:0043226,organelle;GO:0043231,intracellular membrane-bounded organelle;GO:0005634,nucleus;GO:0044464,cell part;GO:0046914,transition metal ion binding;GO:0005622,intracellular;GO:0005488,binding;GO:0046872…	PF02678|PF05726	Pirin|Pirin C-terminal cupin domain	PTHR13903
Aqu1.209793	3084	2	66	2	0	RTBS	Q95SX7	GO:0006260,DNA replication;GO:0006313,transposition, DNA-mediated;GO:0006259,DNA metabolic process;GO:0003964,RNA-directed DNA polymerase activity;GO:0009058,biosynthetic process;GO:0044237,cellular metabolic process;GO:0008152,metabolic process;GO:0003824,catalytic activity;GO:0006139,nucleobase, nucleoside, nucleotide and nucleic acid metabolic process;GO:0005488,binding;GO:0043170,macromolecul…	PF00078	Reverse transcriptase (RNA-dependent DNA polymerase)	PTHR19446
Aqu1.227926	726	5	162	3052	17875	BCL2	P10417	GO:0021700,developmental maturation;GO:0048732,gland development;GO:0022414,reproductive process;GO:0010608,posttranscriptional regulation of gene expression;GO:0045634,regulation of melanocyte differentiation;GO:0044237,cellular metabolic process;GO:0042110,T cell activation;GO:0001558,regulation of cell growth;GO:0055065,metal ion homeostasis;GO:0007160,cell-matrix adhesion;GO:0008544,epidermis…	PF00452	Apoptosis regulator proteins, Bcl-2 family	PTHR11256
Aqu1.206723	1638	3	96	0	14	PPT1	P45478	GO:0060627,regulation of vesicle-mediated transport;GO:0005626,insoluble fraction;GO:0065008,regulation of biological quality;GO:0010941,regulation of cell death;GO:0031988,membrane-bounded vesicle;GO:0005737,cytoplasm;GO:0007420,brain development;GO:0043523,regulation of neuron apoptosis;GO:0030641,regulation of cellular pH;GO:0030004,cellular monovalent inorganic cation homeostasis;GO:0008474,p…	PF02089	Palmitoyl protein thioesterase	PTHR11908
Aqu1.214256	1968	3666	116816	13646	6049	SIRT6	Q8N6T7	GO:0000781,chromosome, telomeric region;GO:0009058,biosynthetic process;GO:0070403,NAD binding;GO:0005623,cell;GO:0044422,organelle part;GO:0000792,heterochromatin;GO:0051253,negative regulation of RNA metabolic process;GO:0044237,cellular metabolic process;GO:0043228,non-membrane-bounded organelle;GO:0005654,nucleoplasm;GO:0008152,metabolic process;GO:0044454,nuclear chromosome part;GO:0005622,i…	PF02146	Sir2 family	PTHR11085
Aqu1.205061	486	1378	42171	6195	23	POLX	P10978	GO:0008233,peptidase activity;GO:0006259,DNA metabolic process;GO:0003964,RNA-directed DNA polymerase activity;GO:0016787,hydrolase activity;GO:0044237,cellular metabolic process;GO:0008152,metabolic process;GO:0006139,nucleobase, nucleoside, nucleotide and nucleic acid metabolic process;GO:0003824,catalytic activity;GO:0005488,binding;GO:0043169,cation binding;GO:0070001,aspartic-type peptidase …
Aqu1.215264	1203	6	174	0	155	NETR	Q5G267	GO:0016020,membrane;GO:0005575,cellular_component;GO:0060089,molecular transducer activity;GO:0004872,receptor activity;GO:0044464,cell part;GO:0003674,molecular_function;GO:0005044,scavenger receptor activity;GO:0005623,cell;GO:0004888,transmembrane receptor activity;GO:0004871,signal transducer activity;	PF00530|PF00530	Scavenger receptor cysteine-rich domain|Scavenger receptor cysteine-rich domain	PTHR19331
Aqu1.225668	363	12	332	1150	2730	PRRT1	O35449	GO:0016020,membrane;GO:0005575,cellular_component;GO:0044464,cell part;GO:0044425,membrane part;GO:0031224,intrinsic to membrane;GO:0005623,cell;GO:0050896,response to stimulus;GO:0016021,integral to membrane;GO:0008150,biological_process;GO:0009607,response to biotic stimulus;			PTHR14768
Aqu1.227498	2075	742	20067	8621	14289	RETST	Q5BLE8	GO:0016020,membrane;GO:0005575,cellular_component;GO:0016627,oxidoreductase activity, acting on the CH-CH group of donors;GO:0008152,metabolic process;GO:0019898,extrinsic to membrane;GO:0044464,cell part;GO:0044425,membrane part;GO:0003824,catalytic activity;GO:0055114,oxidation reduction;GO:0003674,molecular_function;GO:0051786,all-trans-retinol 13,14-reductase activity;GO:0005623,cell;GO:00081…			PTHR10668
Aqu1.213765	1084	1018	26295	758	12	AZOB	Q8KU07	GO:0006808,regulation of nitrogen utilization;GO:0030528,transcription regulator activity;GO:0055114,oxidation reduction;GO:0003674,molecular_function;GO:0006807,nitrogen compound metabolic process;GO:0019740,nitrogen utilization;GO:0016491,oxidoreductase activity;GO:0008152,metabolic process;GO:0050789,regulation of biological process;GO:0003824,catalytic activity;GO:0005488,binding;GO:0019222,r…	PF05368	NmrA-like family	PTHR14194
Aqu1.221986	1467	1185	30486	21157	91	TRAF3	Q60803	GO:0050794,regulation of cellular process;GO:0032502,developmental process;GO:0010941,regulation of cell death;GO:0016265,death;GO:0043167,ion binding;GO:0043067,regulation of programmed cell death;GO:0003674,molecular_function;GO:0005515,protein binding;GO:0008270,zinc ion binding;GO:0007165,signal transduction;GO:0050789,regulation of biological process;GO:0046914,transition metal ion binding;G…	PF02176|PF02176|PF00917	TRAF-type zinc finger|TRAF-type zinc finger|MATH domain	PTHR10131
Aqu1.202796	414	3	76	0	0	K319L	Q5RFR6	GO:0031224,intrinsic to membrane;GO:0016020,membrane;GO:0005575,cellular_component;GO:0005623,cell;GO:0044464,cell part;GO:0044425,membrane part;GO:0016021,integral to membrane;			PTHR10083:SF3
Aqu1.218860	993	6	151	135	16	AB27B	Q0WML0	GO:0016020,membrane;GO:0031090,organelle membrane;GO:0005737,cytoplasm;GO:0015399,primary active transmembrane transporter activity;GO:0031224,intrinsic to membrane;GO:0044424,intracellular part;GO:0016817,hydrolase activity, acting on acid anhydrides;GO:0016787,hydrolase activity;GO:0005623,cell;GO:0044422,organelle part;GO:0051234,establishment of localization;GO:0016887,ATPase activity;GO:0016…			PTHR19242
Aqu1.222850	1077	352	8748	982	188	BAG3	Q9JLV1	GO:0050794,regulation of cellular process;GO:0032502,developmental process;GO:0051093,negative regulation of developmental process;GO:0010941,regulation of cell death;GO:0043069,negative regulation of programmed cell death;GO:0016265,death;GO:0043067,regulation of programmed cell death;GO:0003674,molecular_function;GO:0005515,protein binding;GO:0048523,negative regulation of cellular process;GO:0…	PF00397|PF02179	WW domain|BAG domain	PTHR12329
Aqu1.220242	1887	3	73	0	0	HS12A	Q8K0U4	GO:0005524,ATP binding;GO:0032553,ribonucleotide binding;GO:0005488,binding;GO:0001882,nucleoside binding;GO:0003674,molecular_function;GO:0032555,purine ribonucleotide binding;GO:0032559,adenyl ribonucleotide binding;GO:0000166,nucleotide binding;GO:0001883,purine nucleoside binding;GO:0030554,adenyl nucleotide binding;GO:0017076,purine nucleotide binding;
Aqu1.217186	626	5	120	468	1	M17L2	Q6DIY8	GO:0031224,intrinsic to membrane;GO:0016020,membrane;GO:0005575,cellular_component;GO:0005623,cell;GO:0044464,cell part;GO:0044425,membrane part;GO:0016021,integral to membrane;	PF04117	Mpv17 / PMP22 family	PTHR11266
Aqu1.216696	961	4856	110044	28345	49420	HSP7C	Q90473	GO:0005524,ATP binding;GO:0006950,response to stress;GO:0032553,ribonucleotide binding;GO:0005488,binding;GO:0001882,nucleoside binding;GO:0003674,molecular_function;GO:0032555,purine ribonucleotide binding;GO:0032559,adenyl ribonucleotide binding;GO:0000166,nucleotide binding;GO:0001883,purine nucleoside binding;GO:0030554,adenyl nucleotide binding;GO:0050896,response to stimulus;GO:0008150,biol…			PTHR19375
Aqu1.216707	397	3	67	6	1
Aqu1.229932	944	5059	111156	12067	5077	CEBPG	P53568	GO:0065008,regulation of biological quality;GO:0010941,regulation of cell death;GO:0045321,leukocyte activation;GO:0042108,positive regulation of cytokine biosynthetic process;GO:0009891,positive regulation of biosynthetic process;GO:0090046,regulation of transcription regulator activity;GO:0043353,enucleate erythrocyte differentiation;GO:0044237,cellular metabolic process;GO:0008152,metabolic pr…	PF00170|PF07716	bZIP transcription factor|Basic region leucine zipper	PTHR23334
Aqu1.200673	635	2007	42683	15200	229	COPIA	P04146	GO:0008233,peptidase activity;GO:0006259,DNA metabolic process;GO:0016787,hydrolase activity;GO:0044237,cellular metabolic process;GO:0008152,metabolic process;GO:0006139,nucleobase, nucleoside, nucleotide and nucleic acid metabolic process;GO:0032553,ribonucleotide binding;GO:0003824,catalytic activity;GO:0005488,binding;GO:0043169,cation binding;GO:0070001,aspartic-type peptidase activity;GO:00…			PTHR11439
Aqu1.224869	2038	4143	87624	12890	32966	NF2L1	Q5ZL67	GO:0050794,regulation of cellular process;GO:0060255,regulation of macromolecule metabolic process;GO:0019219,regulation of nucleobase, nucleoside, nucleotide and nucleic acid metabolic process;GO:0046983,protein dimerization activity;GO:0044424,intracellular part;GO:0009058,biosynthetic process;GO:0005515,protein binding;GO:0005623,cell;GO:0044237,cellular metabolic process;GO:0003700,transcript…	PF00170|PF07716	bZIP transcription factor|Basic region leucine zipper	PTHR23230
Aqu1.224866	915	2954	62038	19319	18296				PF07716|PF00170	Basic region leucine zipper|bZIP transcription factor	PTHR23351
Aqu1.209898	1326	23	481	94	98	YR911	Q5UR04	GO:0016020,membrane;GO:0019226,transmission of nerve impulse;GO:0003008,system process;GO:0044403,symbiosis, encompassing mutualism through parasitism;GO:0005623,cell;GO:0042734,presynaptic membrane;GO:0005576,extracellular region;GO:0032501,multicellular organismal process;GO:0045202,synapse;GO:0051704,multi-organism process;GO:0050877,neurological system process;GO:0005575,cellular_component;GO…	PF00023|PF00023|PF00023|PF00023|PF00023|PF00023	Ankyrin repeat|Ankyrin repeat|Ankyrin repeat|Ankyrin repeat|Ankyrin repeat|Ankyrin repeat	PTHR18958
Aqu1.205887	506	67	1362	400	5951	PIRL	Q9SEE4	GO:0043231,intracellular membrane-bounded organelle;GO:0043229,intracellular organelle;GO:0043226,organelle;GO:0005575,cellular_component;GO:0005634,nucleus;GO:0044464,cell part;GO:0005622,intracellular;GO:0044424,intracellular part;GO:0005623,cell;GO:0043227,membrane-bounded organelle;	PF02678	Pirin	PTHR13903
Aqu1.228366	875	10	195	52	2012
Aqu1.205069	653	7	136	12	0
Aqu1.212336	1640	9451	182246	92888	110073	MAFG	Q90889	GO:0050794,regulation of cellular process;GO:0060255,regulation of macromolecule metabolic process;GO:0019219,regulation of nucleobase, nucleoside, nucleotide and nucleic acid metabolic process;GO:0044424,intracellular part;GO:0009058,biosynthetic process;GO:0005515,protein binding;GO:0005623,cell;GO:0044237,cellular metabolic process;GO:0003700,transcription factor activity;GO:0008152,metabolic …	PF03131|PF07716	bZIP Maf transcription factor|Basic region leucine zipper	PTHR10129
Aqu1.204622	823	5	96	0	0
Aqu1.221970	3756	7	134	6	67
Aqu1.218998	2469	9	171	0	0	EGFR	P04412	GO:0044085,cellular component biogenesis;GO:0007474,imaginal disc-derived wing vein specification;GO:0021700,developmental maturation;GO:0010941,regulation of cell death;GO:0007443,Malpighian tubule morphogenesis;GO:0048732,gland development;GO:0035114,imaginal disc-derived appendage morphogenesis;GO:0022414,reproductive process;GO:0035282,segmentation;GO:0004672,protein kinase activity;GO:003521…	PF01030|PF07714|PF00069	Receptor L domain|Protein tyrosine kinase|Protein kinase domain	PTHR23256
Aqu1.224787	1017	5	93	330	51	S35A2	Q58DA6	GO:0016020,membrane;GO:0015294,solute:cation symporter activity;GO:0031090,organelle membrane;GO:0005402,cation:sugar symporter activity;GO:0051119,sugar transmembrane transporter activity;GO:0005737,cytoplasm;GO:0031224,intrinsic to membrane;GO:0044424,intracellular part;GO:0022892,substrate-specific transporter activity;GO:0005623,cell;GO:0044422,organelle part;GO:0051234,establishment of local…	PF00892|PF04142	Integral membrane protein DUF6|Nucleotide-sugar transporter	PTHR10231
Aqu1.229445	1203	3184	57086	15095	7915	ACT	Q9P4D1	GO:0043229,intracellular organelle;GO:0005524,ATP binding;GO:0043232,intracellular non-membrane-bounded organelle;GO:0005737,cytoplasm;GO:0001882,nucleoside binding;GO:0003674,molecular_function;GO:0044424,intracellular part;GO:0005515,protein binding;GO:0005623,cell;GO:0000166,nucleotide binding;GO:0043228,non-membrane-bounded organelle;GO:0043226,organelle;GO:0005856,cytoskeleton;GO:0005575,cel…	PF00022	Actin	PTHR11937
Aqu1.202085	355	9	160	27	2	YPD1	P48053	GO:0043285;GO:0008233,peptidase activity;GO:0004222,metalloendopeptidase activity;GO:0043283;GO:0043167,ion binding;GO:0003674,molecular_function;GO:0008237,metallopeptidase activity;GO:0016787,hydrolase activity;GO:0044238,primary metabolic process;GO:0008270,zinc ion binding;GO:0004175,endopeptidase activity;GO:0008152,metabolic process;GO:0046914,transition metal ion binding;GO:0003824,catalyt…			PTHR11851:SF8
Aqu1.222915	1047	5	88	0	0						PTHR19446
Aqu1.221303	5296	2270	39504	5634	8021	UBR2	Q8IWV8	GO:0051603,proteolysis involved in cellular protein catabolic process;GO:0044257,cellular protein catabolic process;GO:0016874,ligase activity;GO:0044267,cellular protein metabolic process;GO:0044424,intracellular part;GO:0005515,protein binding;GO:0005623,cell;GO:0044237,cellular metabolic process;GO:0008152,metabolic process;GO:0044464,cell part;GO:0005622,intracellular;GO:0003824,catalytic act…			PTHR21497
Aqu1.203677	698	183	3175	742	278	UBR2	Q8IWV8	GO:0051603,proteolysis involved in cellular protein catabolic process;GO:0044257,cellular protein catabolic process;GO:0016874,ligase activity;GO:0044267,cellular protein metabolic process;GO:0044424,intracellular part;GO:0005515,protein binding;GO:0005623,cell;GO:0044237,cellular metabolic process;GO:0008152,metabolic process;GO:0044464,cell part;GO:0005622,intracellular;GO:0003824,catalytic act…			PTHR21497
Aqu1.202707	1023	8	137	0	35
Aqu1.206468	1565	7	117	0	122
Aqu1.215337	939	5	82	2	1288	TRAF4	Q9BUZ4	GO:0050794,regulation of cellular process;GO:0010941,regulation of cell death;GO:0016265,death;GO:0005737,cytoplasm;GO:0043067,regulation of programmed cell death;GO:0044424,intracellular part;GO:0005515,protein binding;GO:0005623,cell;GO:0007165,signal transduction;GO:0044464,cell part;GO:0005622,intracellular;GO:0007154,cell communication;GO:0005488,binding;GO:0006915,apoptosis;GO:0043169,catio…	PF02176|PF00917	TRAF-type zinc finger|MATH domain	PTHR10131
Aqu1.229822	1242	8	131	0	0	SMAD9	Q9JIW5	GO:0007166,cell surface receptor linked signaling pathway;GO:0005737,cytoplasm;GO:0007420,brain development;GO:0032991,macromolecular complex;GO:0009058,biosynthetic process;GO:0005623,cell;GO:0044422,organelle part;GO:0044237,cellular metabolic process;GO:0005654,nucleoplasm;GO:0008152,metabolic process;GO:0007165,signal transduction;GO:0005622,intracellular;GO:0007154,cell communication;GO:0030…	PF03165|PF03166	MH1 domain|MH2 domain	PTHR13703
Aqu1.200247	259	2201	35627	1932	82	HSP74	Q06248	GO:0005524,ATP binding;GO:0006950,response to stress;GO:0032553,ribonucleotide binding;GO:0005488,binding;GO:0001882,nucleoside binding;GO:0003674,molecular_function;GO:0032555,purine ribonucleotide binding;GO:0032559,adenyl ribonucleotide binding;GO:0000166,nucleotide binding;GO:0001883,purine nucleoside binding;GO:0030554,adenyl nucleotide binding;GO:0050896,response to stimulus;GO:0008150,biol…			PTHR19375
Aqu1.200487	512	65	1050	0	0	ARF1	P61210	GO:0050794,regulation of cellular process;GO:0005737,cytoplasm;GO:0044424,intracellular part;GO:0005623,cell;GO:0007242,intracellular signaling cascade;GO:0015031,protein transport;GO:0051234,establishment of localization;GO:0007165,signal transduction;GO:0044464,cell part;GO:0005622,intracellular;GO:0007154,cell communication;GO:0032553,ribonucleotide binding;GO:0005488,binding;GO:0043227,membra…	PF00025|PF08477	ADP-ribosylation factor family|Miro-like protein	PTHR11711
Aqu1.223120	221	7	113	6	0
Aqu1.215072	1164	91	1428	780	309	CCNB1	Q9IBG1	GO:0043229,intracellular organelle;GO:0022403,cell cycle phase;GO:0016043,cellular component organization;GO:0000278,mitotic cell cycle;GO:0000087,M phase of mitotic cell cycle;GO:0048285,organelle fission;GO:0007067,mitosis;GO:0044424,intracellular part;GO:0000279,M phase;GO:0005623,cell;GO:0043231,intracellular membrane-bounded organelle;GO:0043226,organelle;GO:0005575,cellular_component;GO:000…	PF00134|PF02984	Cyclin, N-terminal domain|Cyclin, C-terminal domain	PTHR10177
Aqu1.220567	606	88	1376	46	627	GST	P46428	GO:0016765,transferase activity, transferring alkyl or aryl (other than methyl) groups;GO:0004364,glutathione transferase activity;GO:0003674,molecular_function;GO:0016740,transferase activity;GO:0003824,catalytic activity;	PF02798|PF00043	Glutathione S-transferase, N-terminal domain|Glutathione S-transferase, C-terminal domain	PTHR11571
Aqu1.206271	533	15	233	6	0	ANR16	Q6P6B7		PF00023|PF00023|PF00023	Ankyrin repeat|Ankyrin repeat|Ankyrin repeat	PTHR18958
Aqu1.223711	933	56	868	90	1039	ASB13	Q8VBX0	GO:0050794,regulation of cellular process;GO:0043632,modification-dependent macromolecule catabolic process;GO:0043285;GO:0051603,proteolysis involved in cellular protein catabolic process;GO:0044265,cellular macromolecule catabolic process;GO:0044257,cellular protein catabolic process;GO:0043283;GO:0034960;GO:0019941,modification-dependent protein catabolic process;GO:0044267,cellular protein me…	PF00023|PF00023|PF07525	Ankyrin repeat|Ankyrin repeat|SOCS box	PTHR18958
Aqu1.225042	1710	7	108	21	113				PF00008|PF00008	EGF-like domain|EGF-like domain	PTHR11201:SF214
Aqu1.200230	826	85	1295	0	15	RETST	Q5BLE8	GO:0016020,membrane;GO:0005575,cellular_component;GO:0016627,oxidoreductase activity, acting on the CH-CH group of donors;GO:0008152,metabolic process;GO:0019898,extrinsic to membrane;GO:0044464,cell part;GO:0044425,membrane part;GO:0003824,catalytic activity;GO:0055114,oxidation reduction;GO:0003674,molecular_function;GO:0051786,all-trans-retinol 13,14-reductase activity;GO:0005623,cell;GO:00081…			PTHR10668
Aqu1.211027	666	1395	21155	858	178				PF00564	PB1 domain
Aqu1.203082	1389	284	4299	103	316	CPAS1	Q75J93	GO:0016020,membrane;GO:0031090,organelle membrane;GO:0031988,membrane-bounded vesicle;GO:0005737,cytoplasm;GO:0044433,cytoplasmic vesicle part;GO:0032991,macromolecular complex;GO:0005623,cell;GO:0044422,organelle part;GO:0015031,protein transport;GO:0051234,establishment of localization;GO:0007165,signal transduction;GO:0051649,establishment of localization in cell;GO:0005622,intracellular;GO:00…
Aqu1.218979	549	12	180	0	0	IQCA1	Q86XH1	GO:0005524,ATP binding;GO:0032553,ribonucleotide binding;GO:0005488,binding;GO:0001882,nucleoside binding;GO:0003674,molecular_function;GO:0032555,purine ribonucleotide binding;GO:0032559,adenyl ribonucleotide binding;GO:0000166,nucleotide binding;GO:0001883,purine nucleoside binding;GO:0030554,adenyl nucleotide binding;GO:0017076,purine nucleotide binding;			PTHR14690
Aqu1.228445	877	59	878	118	61	ARF1	P61210	GO:0050794,regulation of cellular process;GO:0005737,cytoplasm;GO:0044424,intracellular part;GO:0005623,cell;GO:0007242,intracellular signaling cascade;GO:0015031,protein transport;GO:0051234,establishment of localization;GO:0007165,signal transduction;GO:0044464,cell part;GO:0005622,intracellular;GO:0007154,cell communication;GO:0032553,ribonucleotide binding;GO:0005488,binding;GO:0043227,membra…	PF00025|PF08477	ADP-ribosylation factor family|Miro-like protein	PTHR11711
Aqu1.225778	999	23	338	1808	6109	ACOD	O00767	GO:0016020,membrane;GO:0005783,endoplasmic reticulum;GO:0031090,organelle membrane;GO:0016053,organic acid biosynthetic process;GO:0004768,stearoyl-CoA 9-desaturase activity;GO:0005737,cytoplasm;GO:0016717,oxidoreductase activity, acting on paired donors, with oxidation of a pair of donors resulting in the reduction of molecular oxygen to two molecules of water;GO:0031224,intrinsic to membrane;GO…	PF00487	Fatty acid desaturase	PTHR11351
Aqu1.226543	1884	130	1901	794	359	RACA	P34147	GO:0050794,regulation of cellular process;GO:0019901,protein kinase binding;GO:0003674,molecular_function;GO:0005515,protein binding;GO:0005623,cell;GO:0007264,small GTPase mediated signal transduction;GO:0000166,nucleotide binding;GO:0019900,kinase binding;GO:0007242,intracellular signaling cascade;GO:0005575,cellular_component;GO:0007165,signal transduction;GO:0050789,regulation of biological p…	PF00071|PF08477|PF00651|PF00651	Ras family|Miro-like protein|BTB/POZ domain|BTB/POZ domain	PTHR11708
Aqu1.228931	1374	554	8004	2759	2728	ITIH3	Q9GLY5	GO:0043283;GO:0003674,molecular_function;GO:0006807,nitrogen compound metabolic process;GO:0005576,extracellular region;GO:0044238,primary metabolic process;GO:0004857,enzyme inhibitor activity;GO:0005975,carbohydrate metabolic process;GO:0004866,endopeptidase inhibitor activity;GO:0030203,glycosaminoglycan metabolic process;GO:0005575,cellular_component;GO:0004867,serine-type endopeptidase inhib…	PF00092	von Willebrand factor type A domain	PTHR10166
Aqu1.227689	555	20356	293921	11943	39703	ALKB3	Q5XIC8	GO:0033554,cellular response to stress;GO:0006259,DNA metabolic process;GO:0044424,intracellular part;GO:0005623,cell;GO:0050896,response to stimulus;GO:0044237,cellular metabolic process;GO:0016702,oxidoreductase activity, acting on single donors with incorporation of molecular oxygen, incorporation of two atoms of oxygen;GO:0034984;GO:0008152,metabolic process;GO:0044464,cell part;GO:0005622,in…
Aqu1.224585	813	269	3882	1091	1415	CPAS1	Q75J93	GO:0016020,membrane;GO:0031090,organelle membrane;GO:0031988,membrane-bounded vesicle;GO:0005737,cytoplasm;GO:0044433,cytoplasmic vesicle part;GO:0032991,macromolecular complex;GO:0005623,cell;GO:0044422,organelle part;GO:0015031,protein transport;GO:0051234,establishment of localization;GO:0007165,signal transduction;GO:0051649,establishment of localization in cell;GO:0005622,intracellular;GO:00…
Aqu1.224910	465	12	172	0	0
Aqu1.229559	1325	14	197	1450	304	FGFR4	Q91743	GO:0016020,membrane;GO:0016773,phosphotransferase activity, alcohol group as acceptor;GO:0007166,cell surface receptor linked signaling pathway;GO:0005007,fibroblast growth factor receptor activity;GO:0005623,cell;GO:0004672,protein kinase activity;GO:0044237,cellular metabolic process;GO:0008543,fibroblast growth factor receptor signaling pathway;GO:0004871,signal transducer activity;GO:0006796,…	PF07714|PF00069	Protein tyrosine kinase|Protein kinase domain	PTHR23256
Aqu1.222623	2724	14	194	242	407	GRM7	Q14831	GO:0030425,dendrite;GO:0030815,negative regulation of cAMP metabolic process;GO:0045980,negative regulation of nucleotide metabolic process;GO:0007166,cell surface receptor linked signaling pathway;GO:0005737,cytoplasm;GO:0001640,adenylate cyclase inhibiting metabotropic glutamate receptor activity;GO:0044237,cellular metabolic process;GO:0050877,neurological system process;GO:0008152,metabolic p…	PF01094|PF00003	Receptor family ligand binding region|7 transmembrane receptor (metabotropic glutamate family)	PTHR11336
Aqu1.217760	518	116	1597	643	1528
Aqu1.223442	768	16	219	961	1482	VWKA	Q6B9X6	GO:0016020,membrane;GO:0031090,organelle membrane;GO:0031988,membrane-bounded vesicle;GO:0016773,phosphotransferase activity, alcohol group as acceptor;GO:0022414,reproductive process;GO:0005737,cytoplasm;GO:0018209,peptidyl-serine modification;GO:0075259,spore-bearing organ development;GO:0032104,regulation of response to extracellular stimulus;GO:0005623,cell;GO:0004672,protein kinase activity;…	PF02816	Alpha-kinase family	PTHR14187
Aqu1.217173	1983	12	163	160	457	PA2G6	P97819	GO:0016042,lipid catabolic process;GO:0008152,metabolic process;GO:0044238,primary metabolic process;GO:0009056,catabolic process;GO:0008150,biological_process;GO:0006629,lipid metabolic process;	PF00023|PF00023|PF01734	Ankyrin repeat|Ankyrin repeat|Patatin-like phospholipase	PTHR18958
Aqu1.205717	1041	6	79	40	1508	CATZ	Q9WUU7	GO:0008233,peptidase activity;GO:0005737,cytoplasm;GO:0044424,intracellular part;GO:0008234,cysteine-type peptidase activity;GO:0016787,hydrolase activity;GO:0005623,cell;GO:0008152,metabolic process;GO:0044464,cell part;GO:0005622,intracellular;GO:0005764,lysosome;GO:0003824,catalytic activity;GO:0006508,proteolysis;GO:0043227,membrane-bounded organelle;GO:0004197,cysteine-type endopeptidase act…	PF00112	Papain family cysteine protease	PTHR12411
Aqu1.224587	1296	604	7922	3448	1943	CPAS1	Q75J93	GO:0016020,membrane;GO:0031090,organelle membrane;GO:0031988,membrane-bounded vesicle;GO:0005737,cytoplasm;GO:0044433,cytoplasmic vesicle part;GO:0032991,macromolecular complex;GO:0005623,cell;GO:0044422,organelle part;GO:0015031,protein transport;GO:0051234,establishment of localization;GO:0007165,signal transduction;GO:0051649,establishment of localization in cell;GO:0005622,intracellular;GO:00…	PF08477|PF00071	Miro-like protein|Ras family	PTHR11708
Aqu1.223991	570	17	221	2	26	ARF	P91924	GO:0050794,regulation of cellular process;GO:0005737,cytoplasm;GO:0044424,intracellular part;GO:0005623,cell;GO:0007242,intracellular signaling cascade;GO:0015031,protein transport;GO:0051234,establishment of localization;GO:0007165,signal transduction;GO:0044464,cell part;GO:0005622,intracellular;GO:0007154,cell communication;GO:0032553,ribonucleotide binding;GO:0005488,binding;GO:0043227,membra…	PF00025|PF08477	ADP-ribosylation factor family|Miro-like protein	PTHR11711
Aqu1.204301	1113	7	91	18	0	CQ053	Q8N3J3
Aqu1.203222	405	32	414	242	246
Aqu1.227496	752	16	206	71	9356	CATL	Q95029	GO:0035070,salivary gland histolysis;GO:0008233,peptidase activity;GO:0048732,gland development;GO:0007586,digestion;GO:0016265,death;GO:0005737,cytoplasm;GO:0044424,intracellular part;GO:0007431,salivary gland development;GO:0009791,post-embryonic development;GO:0016787,hydrolase activity;GO:0005515,protein binding;GO:0008234,cysteine-type peptidase activity;GO:0005623,cell;GO:0009653,anatomical…	PF00112	Papain family cysteine protease	PTHR12411
Aqu1.229674	600	36	463	27	3
Aqu1.229344	2965	2331	29846	4696	4514	CPAS1	Q75J93	GO:0016020,membrane;GO:0031090,organelle membrane;GO:0031988,membrane-bounded vesicle;GO:0005737,cytoplasm;GO:0044433,cytoplasmic vesicle part;GO:0032991,macromolecular complex;GO:0005623,cell;GO:0044422,organelle part;GO:0015031,protein transport;GO:0051234,establishment of localization;GO:0007165,signal transduction;GO:0051649,establishment of localization in cell;GO:0005622,intracellular;GO:00…			PTHR13803
Aqu1.200362	873	25	320	356	103	MDR3	P21439	GO:0016020,membrane;GO:0015399,primary active transmembrane transporter activity;GO:0042910,xenobiotic transporter activity;GO:0031224,intrinsic to membrane;GO:0016817,hydrolase activity, acting on acid anhydrides;GO:0016787,hydrolase activity;GO:0005623,cell;GO:0051234,establishment of localization;GO:0016887,ATPase activity;GO:0015239,multidrug transporter activity;GO:0016462,pyrophosphatase ac…	PF00005	ABC transporter	PTHR19242
Aqu1.203121	870	11	140	75	29	Y2124	Q8YV57	GO:0043285;GO:0008233,peptidase activity;GO:0043283;GO:0003674,molecular_function;GO:0008234,cysteine-type peptidase activity;GO:0016787,hydrolase activity;GO:0044238,primary metabolic process;GO:0004175,endopeptidase activity;GO:0008152,metabolic process;GO:0003824,catalytic activity;GO:0030163,protein catabolic process;GO:0009057,macromolecule catabolic process;GO:0070011,peptidase activity, ac…	PF00400|PF00400|PF00400	WD domain, G-beta repeat|WD domain, G-beta repeat|WD domain, G-beta repeat	PTHR22847
Aqu1.214107	897	9	114	61	228	FRMD5	Q7Z6J6	GO:0043229,intracellular organelle;GO:0016020,membrane;GO:0043232,intracellular non-membrane-bounded organelle;GO:0019898,extrinsic to membrane;GO:0005737,cytoplasm;GO:0031224,intrinsic to membrane;GO:0003674,molecular_function;GO:0044424,intracellular part;GO:0005515,protein binding;GO:0005623,cell;GO:0016021,integral to membrane;GO:0005886,plasma membrane;GO:0043228,non-membrane-bounded organel…	PF00373	FERM domain (Band 4.1 family)	PTHR23280
Aqu1.202980	712	7	88	0	12	AGLU	Q653V7	GO:0008152,metabolic process;GO:0004558,alpha-glucosidase activity;GO:0003824,catalytic activity;GO:0016798,hydrolase activity, acting on glycosyl bonds;GO:0003674,molecular_function;GO:0015926,glucosidase activity;GO:0004553,hydrolase activity, hydrolyzing O-glycosyl compounds;GO:0016787,hydrolase activity;GO:0044238,primary metabolic process;GO:0005975,carbohydrate metabolic process;GO:0008150,…			PTHR22762
Aqu1.224396	642	431	5381	151	1				PF00564	PB1 domain
Aqu1.222410	1026	1808	22429	5524	7079	UBC12	O74549	GO:0043687,post-translational protein modification;GO:0051603,proteolysis involved in cellular protein catabolic process;GO:0044257,cellular protein catabolic process;GO:0005737,cytoplasm;GO:0060255,regulation of macromolecule metabolic process;GO:0016874,ligase activity;GO:0044267,cellular protein metabolic process;GO:0044424,intracellular part;GO:0005623,cell;GO:0044237,cellular metabolic proce…	PF00179	Ubiquitin-conjugating enzyme	PTHR11621
Aqu1.219273	873	9	110	4	0	UBP47	Q96K76	GO:0051603,proteolysis involved in cellular protein catabolic process;GO:0008233,peptidase activity;GO:0044257,cellular protein catabolic process;GO:0044267,cellular protein metabolic process;GO:0008234,cysteine-type peptidase activity;GO:0016787,hydrolase activity;GO:0044237,cellular metabolic process;GO:0008152,metabolic process;GO:0003824,catalytic activity;GO:0004221,ubiquitin thiolesterase a…			PTHR10420:SF13
Aqu1.218706	1383	2759	33550	2093	8454	RN217	Q4KLT0	GO:0016020,membrane;GO:0051603,proteolysis involved in cellular protein catabolic process;GO:0044257,cellular protein catabolic process;GO:0016874,ligase activity;GO:0031224,intrinsic to membrane;GO:0044267,cellular protein metabolic process;GO:0005515,protein binding;GO:0005623,cell;GO:0044237,cellular metabolic process;GO:0008152,metabolic process;GO:0044464,cell part;GO:0044425,membrane part;G…	PF01485	IBR domain	PTHR11685
Aqu1.223878	1117	81	981	139	23845	ARSB	P33727	GO:0043229,intracellular organelle;GO:0005737,cytoplasm;GO:0043167,ion binding;GO:0003674,molecular_function;GO:0044424,intracellular part;GO:0016787,hydrolase activity;GO:0005623,cell;GO:0043231,intracellular membrane-bounded organelle;GO:0043226,organelle;GO:0005575,cellular_component;GO:0008152,metabolic process;GO:0008484,sulfuric ester hydrolase activity;GO:0044464,cell part;GO:0005622,intra…	PF00884	Sulfatase	PTHR10342
Aqu1.224615	816	2270	27241	2310	7267	CEBPB	P17676	GO:0003705,RNA polymerase II transcription factor activity, enhancer binding;GO:0009058,biosynthetic process;GO:0050896,response to stimulus;GO:0044237,cellular metabolic process;GO:0003700,transcription factor activity;GO:0009611,response to wounding;GO:0009605,response to external stimulus;GO:0008152,metabolic process;GO:0006139,nucleobase, nucleoside, nucleotide and nucleic acid metabolic proc…	PF00170|PF07716	bZIP transcription factor|Basic region leucine zipper	PTHR23334
Aqu1.225635	972	44	523	259	6491	VW5B1	Q5TIE3	GO:0005575,cellular_component;GO:0005576,extracellular region;			PTHR10338:SF3
Aqu1.215307	1155	913	10844	2989	3441						PTHR16489
Aqu1.221638	1077	1218	14403	2029	622	LRC58	Q32NT4	GO:0003674,molecular_function;GO:0005515,protein binding;GO:0005488,binding;	PF00560|PF00560|PF00560|PF00560|PF00560|PF00560|PF00560|PF00560|PF00560	Leucine Rich Repeat|Leucine Rich Repeat|Leucine Rich Repeat|Leucine Rich Repeat|Leucine Rich Repeat|Leucine Rich Repeat|Leucine Rich Repeat|Leucine Rich Repeat|Leucine Rich Repeat	PTHR23155
Aqu1.218707	1188	2023	23870	7485	7835	RN217	Q4KLT0	GO:0016020,membrane;GO:0051603,proteolysis involved in cellular protein catabolic process;GO:0044257,cellular protein catabolic process;GO:0016874,ligase activity;GO:0031224,intrinsic to membrane;GO:0044267,cellular protein metabolic process;GO:0005515,protein binding;GO:0005623,cell;GO:0044237,cellular metabolic process;GO:0008152,metabolic process;GO:0044464,cell part;GO:0044425,membrane part;G…	PF01485	IBR domain	PTHR11685
Aqu1.220649	1527	14	165	23	1242	BZW1A	Q6PD83	GO:0050794,regulation of cellular process;GO:0060255,regulation of macromolecule metabolic process;GO:0019219,regulation of nucleobase, nucleoside, nucleotide and nucleic acid metabolic process;GO:0009058,biosynthetic process;GO:0044237,cellular metabolic process;GO:0008152,metabolic process;GO:0006139,nucleobase, nucleoside, nucleotide and nucleic acid metabolic process;GO:0005488,binding;GO:000…	PF02020	eIF4-gamma/eIF5/eIF2-epsilon	PTHR14208
Aqu1.205591	739	7	81	0	33	PI3R4	Q99570	GO:0043687,post-translational protein modification;GO:0016310,phosphorylation;GO:0016773,phosphotransferase activity, alcohol group as acceptor;GO:0005737,cytoplasm;GO:0044267,cellular protein metabolic process;GO:0044424,intracellular part;GO:0004713,protein tyrosine kinase activity;GO:0005623,cell;GO:0004672,protein kinase activity;GO:0044237,cellular metabolic process;GO:0006796,phosphate meta…	PF00400	WD domain, G-beta repeat
Aqu1.227919	1977	34745	396986	315275	116258	CATA	P24270	GO:0005737,cytoplasm;GO:0006066,alcohol metabolic process;GO:0090046,regulation of transcription regulator activity;GO:0044255,cellular lipid metabolic process;GO:0044237,cellular metabolic process;GO:0032088,negative regulation of NF-kappaB transcription factor activity;GO:0008152,metabolic process;GO:0005622,intracellular;GO:0006091,generation of precursor metabolites and energy;GO:0003824,cata…	PF00199	Catalase	PTHR11465
Aqu1.219614	909	15	169	2	0	AZOB	Q8KU07	GO:0006808,regulation of nitrogen utilization;GO:0030528,transcription regulator activity;GO:0055114,oxidation reduction;GO:0003674,molecular_function;GO:0006807,nitrogen compound metabolic process;GO:0019740,nitrogen utilization;GO:0016491,oxidoreductase activity;GO:0008152,metabolic process;GO:0050789,regulation of biological process;GO:0003824,catalytic activity;GO:0005488,binding;GO:0019222,r…	PF05368	NmrA-like family	PTHR14194
Aqu1.227538	2477	1167	13106	5765	48080	TRAF3	Q13114	GO:0050794,regulation of cellular process;GO:0010941,regulation of cell death;GO:0016265,death;GO:0005737,cytoplasm;GO:0043067,regulation of programmed cell death;GO:0044424,intracellular part;GO:0043065,positive regulation of apoptosis;GO:0005515,protein binding;GO:0005623,cell;GO:0006917,induction of apoptosis;GO:0004871,signal transducer activity;GO:0007165,signal transduction;GO:0044464,cell …	PF02176|PF02176|PF00917|PF00027|PF00027	TRAF-type zinc finger|TRAF-type zinc finger|MATH domain|Cyclic nucleotide-binding domain|Cyclic nucleotide-binding domain	PTHR10131
Aqu1.202556	1697	9	101	0	10
Aqu1.223237	1350	151	1688	4133	1448	IF4A	P27639	GO:0008026,ATP-dependent helicase activity;GO:0044267,cellular protein metabolic process;GO:0016817,hydrolase activity, acting on acid anhydrides;GO:0003743,translation initiation factor activity;GO:0009791,post-embryonic development;GO:0009058,biosynthetic process;GO:0016787,hydrolase activity;GO:0045182,translation regulator activity;GO:0044237,cellular metabolic process;GO:0016887,ATPase activ…	PF00270|PF00271	DEAD/DEAH box helicase|Helicase conserved C-terminal domain	PTHR10967
Aqu1.223018	885	229	2543	271	624	RGN	Q6TLF6	GO:0050794,regulation of cellular process;GO:0065008,regulation of biological quality;GO:0005737,cytoplasm;GO:0030003,cellular cation homeostasis;GO:0044424,intracellular part;GO:0005623,cell;GO:0030005,cellular di-, tri-valent inorganic cation homeostasis;GO:0007242,intracellular signaling cascade;GO:0055082,cellular chemical homeostasis;GO:0042592,homeostatic process;GO:0007165,signal transduct…	PF08450	SMP-30/Gluconolaconase/LRE-like region	PTHR10907
Aqu1.204125	1417	11	122	0	2	MATN2	O00339	GO:0031012,extracellular matrix;GO:0005575,cellular_component;GO:0044421,extracellular region part;GO:0005488,binding;GO:0005578,proteinaceous extracellular matrix;GO:0043167,ion binding;GO:0003674,molecular_function;GO:0043169,cation binding;GO:0046872,metal ion binding;GO:0005509,calcium ion binding;GO:0005576,extracellular region;	PF07645|PF00008|PF07645|PF00008|PF07645|PF00008|PF07645|PF00008|PF07645|PF00008|PF07645|PF00008|PF00008|PF00008|PF00008|PF07645|PF07645|PF00008	Calcium binding EGF domain|EGF-like domain|Calcium binding EGF domain|EGF-like domain|Calcium binding EGF domain|EGF-like domain|Calcium binding EGF domain|EGF-like domain|Calcium binding EGF domain|EGF-like domain|Calcium binding EGF domain|EGF-like domain|EGF-like domain|EGF-like domain|EGF-like domain|Calcium binding EGF domain|Calcium binding EGF domain|EGF-like domain	PTHR11201
Aqu1.217895	869	1452	16053	4205	2255	RNF11	Q9QYK7	GO:0043229,intracellular organelle;GO:0005737,cytoplasm;GO:0043167,ion binding;GO:0032991,macromolecular complex;GO:0003674,molecular_function;GO:0044424,intracellular part;GO:0005515,protein binding;GO:0005623,cell;GO:0008270,zinc ion binding;GO:0043231,intracellular membrane-bounded organelle;GO:0005575,cellular_component;GO:0043226,organelle;GO:0005634,nucleus;GO:0044464,cell part;GO:0046914,t…	PF00097	Zinc finger, C3HC4 type (RING finger)	PTHR22764
Aqu1.201665	792	81	891	269	51	NETR	Q5G271	GO:0016020,membrane;GO:0005575,cellular_component;GO:0060089,molecular transducer activity;GO:0004872,receptor activity;GO:0044464,cell part;GO:0003674,molecular_function;GO:0005044,scavenger receptor activity;GO:0005623,cell;GO:0004888,transmembrane receptor activity;GO:0004871,signal transducer activity;	PF00530	Scavenger receptor cysteine-rich domain	PTHR19331
Aqu1.223825	1386	28	308	0	3562	FADS2	Q9DEX7	GO:0016020,membrane;GO:0005783,endoplasmic reticulum;GO:0016053,organic acid biosynthetic process;GO:0005737,cytoplasm;GO:0016717,oxidoreductase activity, acting on paired donors, with oxidation of a pair of donors resulting in the reduction of molecular oxygen to two molecules of water;GO:0031224,intrinsic to membrane;GO:0044424,intracellular part;GO:0044255,cellular lipid metabolic process;GO:0…	PF00173|PF00487	Cytochrome b5-like Heme/Steroid binding domain|Fatty acid desaturase	PTHR19353
Aqu1.201004	627	36	385	647	1	ABCBB	Q9N0V3	GO:0016020,membrane;GO:0015399,primary active transmembrane transporter activity;GO:0031224,intrinsic to membrane;GO:0016817,hydrolase activity, acting on acid anhydrides;GO:0016787,hydrolase activity;GO:0005623,cell;GO:0051234,establishment of localization;GO:0016887,ATPase activity;GO:0016462,pyrophosphatase activity;GO:0044464,cell part;GO:0044425,membrane part;GO:0032553,ribonucleotide bindin…			PTHR19242
Aqu1.225894	807	23	242	27	1	UNC4	P29506	GO:0048869,cellular developmental process;GO:0009058,biosynthetic process;GO:0005623,cell;GO:0044237,cellular metabolic process;GO:0008152,metabolic process;GO:0005622,intracellular;GO:0005488,binding;GO:0043227,membrane-bounded organelle;GO:0043170,macromolecule metabolic process;GO:0008150,biological_process;GO:0032502,developmental process;GO:0007399,nervous system development;GO:0003677,DNA b…	PF00046	Homeobox domain	PTHR19418
Aqu1.227217	336	26	273	4	13
Aqu1.224064	1598	32075	330463	77820	99674				PF00170|PF07716	bZIP transcription factor|Basic region leucine zipper	PTHR23230
Aqu1.203320	2036	196	2017	118	188
Aqu1.224859	1231	11	113	4	31	GCST	P48728	GO:0008168,methyltransferase activity;GO:0005737,cytoplasm;GO:0044424,intracellular part;GO:0005623,cell;GO:0006544,glycine metabolic process;GO:0004047,aminomethyltransferase activity;GO:0044237,cellular metabolic process;GO:0006519,cellular amino acid and derivative metabolic process;GO:0044270,cellular nitrogen compound catabolic process;GO:0006546,glycine catabolic process;GO:0008152,metaboli…	PF01571|PF08669	Aminomethyltransferase folate-binding domain|Glycine cleavage T-protein C-terminal barrel domain	PTHR13847
Aqu1.223286	666	1052	10798	1492	4828				PF03171	2OG-Fe(II) oxygenase superfamily
Aqu1.223020	1768	17	172	191	180	DOLK	Q8R2Y3	GO:0016020,membrane;GO:0042175,nuclear envelope-endoplasmic reticulum network;GO:0005783,endoplasmic reticulum;GO:0005626,insoluble fraction;GO:0031090,organelle membrane;GO:0016773,phosphotransferase activity, alcohol group as acceptor;GO:0019408,dolichol biosynthetic process;GO:0005737,cytoplasm;GO:0016090,prenol metabolic process;GO:0006066,alcohol metabolic process;GO:0031224,intrinsic to mem…			PTHR13205
Aqu1.226461	1476	208	2099	853	10865	INO1A	Q7ZXY0	GO:0005737,cytoplasm;GO:0006066,alcohol metabolic process;GO:0006020,inositol metabolic process;GO:0008654,phospholipid biosynthetic process;GO:0003674,molecular_function;GO:0016872,intramolecular lyase activity;GO:0006021,inositol biosynthetic process;GO:0044424,intracellular part;GO:0046165,alcohol biosynthetic process;GO:0044255,cellular lipid metabolic process;GO:0009058,biosynthetic process;…	PF07994|PF01658	Myo-inositol-1-phosphate synthase|Myo-inositol-1-phosphate synthase	PTHR11510
Aqu1.229072	1920	7	70	141	0	ERN2	Q76MJ5	GO:0010941,regulation of cell death;GO:0016773,phosphotransferase activity, alcohol group as acceptor;GO:0005737,cytoplasm;GO:0004521,endoribonuclease activity;GO:0004672,protein kinase activity;GO:0044237,cellular metabolic process;GO:0008152,metabolic process;GO:0016075,rRNA catabolic process;GO:0005622,intracellular;GO:0003824,catalytic activity;GO:0005488,binding;GO:0043170,macromolecule meta…	PF00069|PF07714	Protein kinase domain|Protein tyrosine kinase	PTHR13954
Aqu1.215822	2619	171	1708	744	10038	FRRS1	A4QP81	GO:0016020,membrane;GO:0004500,dopamine beta-monooxygenase activity;GO:0031224,intrinsic to membrane;GO:0005623,cell;GO:0044237,cellular metabolic process;GO:0051234,establishment of localization;GO:0006519,cellular amino acid and derivative metabolic process;GO:0044270,cellular nitrogen compound catabolic process;GO:0008152,metabolic process;GO:0006520,cellular amino acid metabolic process;GO:00…	PF03351|PF03351	DOMON domain|DOMON domain	PTHR23130
Aqu1.207672	389	7	69	0	25	MRP4	O15439	GO:0016020,membrane;GO:0042827,platelet dense granule;GO:0005626,insoluble fraction;GO:0031090,organelle membrane;GO:0031988,membrane-bounded vesicle;GO:0005737,cytoplasm;GO:0044433,cytoplasmic vesicle part;GO:0031088,platelet dense granule membrane;GO:0005623,cell;GO:0044422,organelle part;GO:0016404,15-hydroxyprostaglandin dehydrogenase (NAD+) activity;GO:0051234,establishment of localization;G…			PTHR19242
Aqu1.202669	683	11	108	212	139
Aqu1.215040	2046	1055	10343	1743	6837	PHC2	Q8IXK0	GO:0043229,intracellular organelle;GO:0032502,developmental process;GO:0003677,DNA binding;GO:0043167,ion binding;GO:0003674,molecular_function;GO:0044424,intracellular part;GO:0005515,protein binding;GO:0005623,cell;GO:0008270,zinc ion binding;GO:0032501,multicellular organismal process;GO:0043231,intracellular membrane-bounded organelle;GO:0043226,organelle;GO:0005575,cellular_component;GO:0005…	PF02178|PF02008|PF07647|PF00536	AT hook motif|CXXC zinc finger|SAM domain (Sterile alpha motif)|SAM domain (Sterile alpha motif)	PTHR12247
Aqu1.217670	1194	14653	143444	16378	32740	SDCB1	O00560	GO:0016020,membrane;GO:0044085,cellular component biogenesis;GO:0019898,extrinsic to membrane;GO:0031988,membrane-bounded vesicle;GO:0051674,localization of cell;GO:0005737,cytoplasm;GO:0032991,macromolecular complex;GO:0005887,integral to plasma membrane;GO:0005623,cell;GO:0050877,neurological system process;GO:0015031,protein transport;GO:0043228,non-membrane-bounded organelle;GO:0051234,establ…	PF00595|PF00595	PDZ domain (Also known as DHR or GLGF)|PDZ domain (Also known as DHR or GLGF)	PTHR12345
Aqu1.210771	2769	14	137	14	91
Aqu1.220557	735	70	684	0	500	Y3893	Q54QG5	GO:0051603,proteolysis involved in cellular protein catabolic process;GO:0044257,cellular protein catabolic process;GO:0016874,ligase activity;GO:0044267,cellular protein metabolic process;GO:0044237,cellular metabolic process;GO:0008152,metabolic process;GO:0003824,catalytic activity;GO:0005488,binding;GO:0044248,cellular catabolic process;GO:0043169,cation binding;GO:0006508,proteolysis;GO:0043…	PF02207|PF02207|PF02207	Putative zinc finger in N-recognin (UBR box)|Putative zinc finger in N-recognin (UBR box)|Putative zinc finger in N-recognin (UBR box)	PTHR21725
Aqu1.229649	663	34	329	67	57	PIRL	Q9SEE4	GO:0043231,intracellular membrane-bounded organelle;GO:0043229,intracellular organelle;GO:0043226,organelle;GO:0005575,cellular_component;GO:0005634,nucleus;GO:0044464,cell part;GO:0005622,intracellular;GO:0044424,intracellular part;GO:0005623,cell;GO:0043227,membrane-bounded organelle;	PF02678|PF05726	Pirin|Pirin C-terminal cupin domain	PTHR13903
Aqu1.210859	1053	23	222	0	6				PF01697	Domain of unknown function	PTHR21461
Aqu1.224327	792	477	4542	457	119	HSP71	Q9I8F9	GO:0005524,ATP binding;GO:0006950,response to stress;GO:0032553,ribonucleotide binding;GO:0005488,binding;GO:0001882,nucleoside binding;GO:0003674,molecular_function;GO:0032555,purine ribonucleotide binding;GO:0032559,adenyl ribonucleotide binding;GO:0000166,nucleotide binding;GO:0001883,purine nucleoside binding;GO:0030554,adenyl nucleotide binding;GO:0050896,response to stimulus;GO:0008150,biol…	PF02370	M protein repeat	PTHR19375
Aqu1.211003	705	12	114	0	0	CWC22	Q5RA93	GO:0032991,macromolecular complex;GO:0044424,intracellular part;GO:0005623,cell;GO:0044422,organelle part;GO:0044237,cellular metabolic process;GO:0008152,metabolic process;GO:0044464,cell part;GO:0005622,intracellular;GO:0006139,nucleobase, nucleoside, nucleotide and nucleic acid metabolic process;GO:0005488,binding;GO:0043227,membrane-bounded organelle;GO:0043170,macromolecule metabolic process…	PF02847	MA3 domain	PTHR18034
Aqu1.219397	1095	14	133	107	41
Aqu1.209693	6291	8	76	0	445
Aqu1.214346	1256	16	151	4	81
Aqu1.226499	1689	17	160	225	8079	GGT1	P07314	GO:0016020,membrane;GO:0051188,cofactor biosynthetic process;GO:0006518,peptide metabolic process;GO:0031224,intrinsic to membrane;GO:0042398,cellular amino acid derivative biosynthetic process;GO:0005887,integral to plasma membrane;GO:0009058,biosynthetic process;GO:0005623,cell;GO:0044237,cellular metabolic process;GO:0044272,sulfur compound biosynthetic process;GO:0016755,transferase activity,…	PF01019	Gamma-glutamyltranspeptidase	PTHR11686
Aqu1.202039	763	38	357	0	0				PF02415|PF02415|PF02415|PF02415|PF02415|PF02415	Chlamydia polymorphic membrane protein (Chlamydia_PMP)|Chlamydia polymorphic membrane protein (Chlamydia_PMP)|Chlamydia polymorphic membrane protein (Chlamydia_PMP)|Chlamydia polymorphic membrane protein (Chlamydia_PMP)|Chlamydia polymorphic membrane protein (Chlamydia_PMP)|Chlamydia polymorphic membrane protein (Chlamydia_PMP)
Aqu1.214630	761	8	75	0	691
Aqu1.218147	366	10	93	2	84	NUP54	P70582	GO:0016020,membrane;GO:0050658,RNA transport;GO:0046907,intracellular transport;GO:0051028,mRNA transport;GO:0032991,macromolecular complex;GO:0031224,intrinsic to membrane;GO:0044424,intracellular part;GO:0051169,nuclear transport;GO:0005515,protein binding;GO:0005623,cell;GO:0044422,organelle part;GO:0051236,establishment of RNA localization;GO:0015031,protein transport;GO:0051234,establishment…			PTHR13000:SF6
Aqu1.217553	597	208	1912	1140	2903				PF02162|PF02162|PF02162|PF02162|PF02162|PF02162|PF02162|PF02162|PF02162	XYPPX repeat|XYPPX repeat|XYPPX repeat|XYPPX repeat|XYPPX repeat|XYPPX repeat|XYPPX repeat|XYPPX repeat|XYPPX repeat	PTHR10502:SF11
Aqu1.226723	1734	11	101	0	2014	YH010	A8MXQ7		PF00023|PF00023	Ankyrin repeat|Ankyrin repeat	PTHR18958
Aqu1.216957	429	11	101	40	290	TPPC1	Q2KMM2	GO:0043229,intracellular organelle;GO:0005783,endoplasmic reticulum;GO:0046907,intracellular transport;GO:0005737,cytoplasm;GO:0016192,vesicle-mediated transport;GO:0044424,intracellular part;GO:0048193,Golgi vesicle transport;GO:0005623,cell;GO:0051641,cellular localization;GO:0051234,establishment of localization;GO:0043231,intracellular membrane-bounded organelle;GO:0043226,organelle;GO:000681…	PF04099	Sybindin-like family	PTHR23249
Aqu1.212174	1830	20	183	2	4647	CATZ	P05689	GO:0008233,peptidase activity;GO:0005737,cytoplasm;GO:0044424,intracellular part;GO:0008234,cysteine-type peptidase activity;GO:0016787,hydrolase activity;GO:0005623,cell;GO:0008152,metabolic process;GO:0044464,cell part;GO:0005622,intracellular;GO:0005764,lysosome;GO:0003824,catalytic activity;GO:0006508,proteolysis;GO:0043227,membrane-bounded organelle;GO:0004197,cysteine-type endopeptidase act…	PF00112|PF00112	Papain family cysteine protease|Papain family cysteine protease	PTHR12411
Aqu1.213627	582	7	64	4	135	MYPH	Q24799	GO:0032502,developmental process;GO:0048513,organ development;GO:0007517,muscle organ development;GO:0048731,system development;GO:0007275,multicellular organismal development;GO:0032501,multicellular organismal process;GO:0048856,anatomical structure development;GO:0008150,biological_process;	PF00307|PF00402	Calponin homology (CH) domain|Calponin family repeat	PTHR18959
Aqu1.202659	1377	10	91	56	229						PTHR14096
Aqu1.223890	1062	22	200	0	420	PAR14	Q2EMV9	GO:0050794,regulation of cellular process;GO:0005737,cytoplasm;GO:0060255,regulation of macromolecule metabolic process;GO:0019219,regulation of nucleobase, nucleoside, nucleotide and nucleic acid metabolic process;GO:0044424,intracellular part;GO:0009058,biosynthetic process;GO:0005515,protein binding;GO:0005623,cell;GO:0044237,cellular metabolic process;GO:0008152,metabolic process;GO:0044464,c…	PF00644	Poly(ADP-ribose) polymerase catalytic domain	PTHR14453
Aqu1.223297	703	102	922	65	34	TIM23	Q9USM7	GO:0016020,membrane;GO:0046907,intracellular transport;GO:0031090,organelle membrane;GO:0005737,cytoplasm;GO:0015399,primary active transmembrane transporter activity;GO:0032991,macromolecular complex;GO:0031224,intrinsic to membrane;GO:0044424,intracellular part;GO:0022892,substrate-specific transporter activity;GO:0008320,protein transmembrane transporter activity;GO:0005744,mitochondrial inner…	PF02466	Tim17/Tim22/Tim23 family	PTHR15371
Aqu1.212716	3234	131	1181	2850	1936	DMBT1	Q9UGM3	GO:0016020,membrane;GO:0031090,organelle membrane;GO:0031988,membrane-bounded vesicle;GO:0005737,cytoplasm;GO:0044433,cytoplasmic vesicle part;GO:0048869,cellular developmental process;GO:0005623,cell;GO:0044422,organelle part;GO:0043152,induction of bacterial agglutination;GO:0004871,signal transducer activity;GO:0015031,protein transport;GO:0051234,establishment of localization;GO:0009607,respo…	PF00530|PF00530|PF00530|PF00530|PF00530|PF00530	Scavenger receptor cysteine-rich domain|Scavenger receptor cysteine-rich domain|Scavenger receptor cysteine-rich domain|Scavenger receptor cysteine-rich domain|Scavenger receptor cysteine-rich domain|Scavenger receptor cysteine-rich domain	PTHR19331
Aqu1.210375	552	42	378	118	15	GTO2	O94524	GO:0043229,intracellular organelle;GO:0051716,cellular response to stimulus;GO:0033554,cellular response to stress;GO:0016043,cellular component organization;GO:0006950,response to stress;GO:0005737,cytoplasm;GO:0003674,molecular_function;GO:0044424,intracellular part;GO:0070882,cellular cell wall organization or biogenesis;GO:0005829,cytosol;GO:0005623,cell;GO:0050896,response to stimulus;GO:004…			PTHR11260:SF14
Aqu1.204979	945	11	98	8	164	TO401	Q9U4L6	GO:0016020,membrane;GO:0019867,outer membrane;GO:0031090,organelle membrane;GO:0005737,cytoplasm;GO:0017038,protein import;GO:0006839,mitochondrial transport;GO:0005623,cell;GO:0044422,organelle part;GO:0015031,protein transport;GO:0051234,establishment of localization;GO:0022891,substrate-specific transmembrane transporter activity;GO:0006605,protein targeting;GO:0051649,establishment of localiz…	PF01459	Eukaryotic porin	PTHR10802
Aqu1.229963	1070	669	5934	5428	5365	TSN7	Q7YQK9	GO:0031224,intrinsic to membrane;GO:0016020,membrane;GO:0005575,cellular_component;GO:0005623,cell;GO:0044464,cell part;GO:0044425,membrane part;GO:0016021,integral to membrane;	PF00335	Tetraspanin family	PTHR19282
Aqu1.221972	1629	704	6190	7550	16148	INO1A	Q7ZXY0	GO:0005737,cytoplasm;GO:0006066,alcohol metabolic process;GO:0006020,inositol metabolic process;GO:0008654,phospholipid biosynthetic process;GO:0003674,molecular_function;GO:0016872,intramolecular lyase activity;GO:0006021,inositol biosynthetic process;GO:0044424,intracellular part;GO:0046165,alcohol biosynthetic process;GO:0044255,cellular lipid metabolic process;GO:0009058,biosynthetic process;…	PF07994|PF01658	Myo-inositol-1-phosphate synthase|Myo-inositol-1-phosphate synthase	PTHR11510
Aqu1.227425	1726	119	1041	350	918	HCFC1	P51610	GO:0044085,cellular component biogenesis;GO:0019046,reactivation of latent virus;GO:0022414,reproductive process;GO:0005737,cytoplasm;GO:0032991,macromolecular complex;GO:0009058,biosynthetic process;GO:0005623,cell;GO:0044422,organelle part;GO:0044237,cellular metabolic process;GO:0005654,nucleoplasm;GO:0008152,metabolic process;GO:0042802,identical protein binding;GO:0005622,intracellular;GO:00…	PF07646|PF01344|PF07646|PF01344|PF07646|PF07646|PF01344|PF07646|PF01344|PF07646|PF01344|PF00041	Kelch motif|Kelch motif|Kelch motif|Kelch motif|Kelch motif|Kelch motif|Kelch motif|Kelch motif|Kelch motif|Kelch motif|Kelch motif|Fibronectin type III domain	PTHR23244
Aqu1.223847	1610	70	611	122	192	MBOA2	Q8R3I2	GO:0016020,membrane;GO:0005783,endoplasmic reticulum;GO:0005737,cytoplasm;GO:0031224,intrinsic to membrane;GO:0008654,phospholipid biosynthetic process;GO:0044424,intracellular part;GO:0044255,cellular lipid metabolic process;GO:0009058,biosynthetic process;GO:0005623,cell;GO:0044237,cellular metabolic process;GO:0008610,lipid biosynthetic process;GO:0016746,transferase activity, transferring acy…	PF03062	MBOAT family	PTHR13906
Aqu1.224623	990	64	558	25	88	CE022	Q5R5W9				PTHR13225
Aqu1.220546	1308	257	2214	11275	6778	KSR1	Q8IVT5	GO:0016020,membrane;GO:0050794,regulation of cellular process;GO:0043687,post-translational protein modification;GO:0016310,phosphorylation;GO:0019898,extrinsic to membrane;GO:0016773,phosphotransferase activity, alcohol group as acceptor;GO:0005737,cytoplasm;GO:0044267,cellular protein metabolic process;GO:0044424,intracellular part;GO:0004713,protein tyrosine kinase activity;GO:0005515,protein …			PTHR23257
Aqu1.218708	1128	502	4315	1871	3606	RN217	Q4KLT0	GO:0016020,membrane;GO:0051603,proteolysis involved in cellular protein catabolic process;GO:0044257,cellular protein catabolic process;GO:0016874,ligase activity;GO:0031224,intrinsic to membrane;GO:0044267,cellular protein metabolic process;GO:0005515,protein binding;GO:0005623,cell;GO:0044237,cellular metabolic process;GO:0008152,metabolic process;GO:0044464,cell part;GO:0044425,membrane part;G…	PF01485	IBR domain	PTHR11685
Aqu1.215744	1472	3030	26003	2592	1349	MICA3	Q8CJ19	GO:0043229,intracellular organelle;GO:0043232,intracellular non-membrane-bounded organelle;GO:0005737,cytoplasm;GO:0055114,oxidation reduction;GO:0043167,ion binding;GO:0003674,molecular_function;GO:0044424,intracellular part;GO:0005623,cell;GO:0008270,zinc ion binding;GO:0043228,non-membrane-bounded organelle;GO:0016491,oxidoreductase activity;GO:0043226,organelle;GO:0005856,cytoskeleton;GO:0005…			PTHR11915:SF1
Aqu1.205477	669	272	2326	944	1725	RTF22	Q9C0R2	GO:0008233,peptidase activity;GO:0006260,DNA replication;GO:0006259,DNA metabolic process;GO:0003964,RNA-directed DNA polymerase activity;GO:0044424,intracellular part;GO:0009058,biosynthetic process;GO:0016787,hydrolase activity;GO:0005623,cell;GO:0044237,cellular metabolic process;GO:0008152,metabolic process;GO:0044464,cell part;GO:0005622,intracellular;GO:0006139,nucleobase, nucleoside, nucle…			PTHR10178
Aqu1.217897	1404	15	128	227	133	CG064	Q8K2X2		PF00076	RNA recognition motif. (a.k.a. RRM, RBD, or RNP domain)	PTHR20957
Aqu1.224694	936	3173	27037	30227	50178
Aqu1.227278	1995	26	221	132	2544	NHL1	Q03601	GO:0046914,transition metal ion binding;GO:0005488,binding;GO:0043167,ion binding;GO:0003674,molecular_function;GO:0043169,cation binding;GO:0046872,metal ion binding;GO:0005515,protein binding;GO:0008270,zinc ion binding;	PF00097|PF00643|PF01436|PF01436|PF01436|PF01436|PF01436|PF01436	Zinc finger, C3HC4 type (RING finger)|B-box zinc finger|NHL repeat|NHL repeat|NHL repeat|NHL repeat|NHL repeat|NHL repeat	PTHR13712
Aqu1.209426	1581	8	67	0	0				PF04508|PF04508|PF04508	Viral A-type inclusion protein repeat|Viral A-type inclusion protein repeat|Viral A-type inclusion protein repeat
Aqu1.216240	1035	36	299	111	1
Aqu1.225776	2073	391	3245	636	475	DGLB	Q91WC9	GO:0016020,membrane;GO:0016042,lipid catabolic process;GO:0043167,ion binding;GO:0031224,intrinsic to membrane;GO:0003674,molecular_function;GO:0004091,carboxylesterase activity;GO:0016787,hydrolase activity;GO:0005623,cell;GO:0016021,integral to membrane;GO:0044238,primary metabolic process;GO:0004806,triglyceride lipase activity;GO:0016298,lipase activity;GO:0005886,plasma membrane;GO:0005575,c…	PF01764	Lipase (class 3)	PTHR21493
Aqu1.225875	636	11	91	27	189	NLAL2	Q9FK53	GO:0016020,membrane;GO:0044085,cellular component biogenesis;GO:0022613,ribonucleoprotein complex biogenesis;GO:0044434,chloroplast part;GO:0031090,organelle membrane;GO:0009534,chloroplast thylakoid;GO:0005737,cytoplasm;GO:0032991,macromolecular complex;GO:0005623,cell;GO:0044422,organelle part;GO:0044237,cellular metabolic process;GO:0043228,non-membrane-bounded organelle;GO:0008152,metabolic p…	PF04410	Gar1 protein RNA binding region	PTHR23237
Aqu1.215917	789	8	66	0	0	YRD6	Q09575	GO:0008233,peptidase activity;GO:0006260,DNA replication;GO:0006259,DNA metabolic process;GO:0003964,RNA-directed DNA polymerase activity;GO:0009058,biosynthetic process;GO:0016787,hydrolase activity;GO:0044237,cellular metabolic process;GO:0008152,metabolic process;GO:0006139,nucleobase, nucleoside, nucleotide and nucleic acid metabolic process;GO:0003824,catalytic activity;GO:0005488,binding;GO…	PF00665	Integrase core domain	PTHR10178
Aqu1.207737	1749	182	1499	2877	1190	MDR3	P21439	GO:0016020,membrane;GO:0005626,insoluble fraction;GO:0015399,primary active transmembrane transporter activity;GO:0042910,xenobiotic transporter activity;GO:0031224,intrinsic to membrane;GO:0016817,hydrolase activity, acting on acid anhydrides;GO:0005887,integral to plasma membrane;GO:0000267,cell fraction;GO:0016787,hydrolase activity;GO:0005623,cell;GO:0050896,response to stimulus;GO:0051234,es…	PF00664|PF00664	ABC transporter transmembrane region|ABC transporter transmembrane region	PTHR19242
Aqu1.203892	507	42	344	31	0	TRAF2	P39429	GO:0051093,negative regulation of developmental process;GO:0010941,regulation of cell death;GO:0005737,cytoplasm;GO:0051046,regulation of secretion;GO:0005623,cell;GO:0031098,stress-activated protein kinase signaling pathway;GO:0015031,protein transport;GO:0051234,establishment of localization;GO:0008152,metabolic process;GO:0007165,signal transduction;GO:0070302,regulation of stress-activated pr…	PF02176	TRAF-type zinc finger	PTHR10131
Aqu1.208526	1053	110	900	0	308				PF01697	Domain of unknown function	PTHR21461
Aqu1.225774	572	73	594	1399	211
Aqu1.206979	3948	23	187	0	1091	LBA1	Q8BV79	GO:0003674,molecular_function;GO:0005488,binding;
Aqu1.220865	801	485	3941	335	213	GSH0	P48508	GO:0051188,cofactor biosynthetic process;GO:0051093,negative regulation of developmental process;GO:0065008,regulation of biological quality;GO:0010941,regulation of cell death;GO:0006518,peptide metabolic process;GO:0005737,cytoplasm;GO:0032991,macromolecular complex;GO:0043523,regulation of neuron apoptosis;GO:0042398,cellular amino acid derivative biosynthetic process;GO:0009058,biosynthetic p…			PTHR13295
Aqu1.217203	942	53	427	1355	440	MPCP	Q8VEM8	GO:0016020,membrane;GO:0031090,organelle membrane;GO:0005737,cytoplasm;GO:0031224,intrinsic to membrane;GO:0044424,intracellular part;GO:0005623,cell;GO:0044422,organelle part;GO:0051234,establishment of localization;GO:0005740,mitochondrial envelope;GO:0044464,cell part;GO:0044425,membrane part;GO:0005622,intracellular;GO:0019866,organelle inner membrane;GO:0005488,binding;GO:0043227,membrane-bo…	PF00153|PF00153|PF00153	Mitochondrial carrier protein|Mitochondrial carrier protein|Mitochondrial carrier protein	PTHR11896
Aqu1.207505	2262	38	305	29	85	LZTR1	Q9CQ33	GO:0003674,molecular_function;GO:0005515,protein binding;GO:0005488,binding;	PF01344|PF07646|PF01344|PF07646|PF01344|PF07646|PF01344|PF07646|PF01344|PF07646|PF01344|PF07646|PF00651|PF00651	Kelch motif|Kelch motif|Kelch motif|Kelch motif|Kelch motif|Kelch motif|Kelch motif|Kelch motif|Kelch motif|Kelch motif|Kelch motif|Kelch motif|BTB/POZ domain|BTB/POZ domain	PTHR23244
Aqu1.228891	771	43	344	331	885	ELOV6	Q6PC64	GO:0016020,membrane;GO:0005783,endoplasmic reticulum;GO:0016053,organic acid biosynthetic process;GO:0005737,cytoplasm;GO:0031224,intrinsic to membrane;GO:0044424,intracellular part;GO:0044255,cellular lipid metabolic process;GO:0009058,biosynthetic process;GO:0005623,cell;GO:0044237,cellular metabolic process;GO:0008610,lipid biosynthetic process;GO:0008152,metabolic process;GO:0044464,cell part…	PF01151	GNS1/SUR4 family	PTHR11157
Aqu1.213356	1737	11	88	352	876	ASTE1	Q1LYL8	GO:0051716,cellular response to stimulus;GO:0033554,cellular response to stress;GO:0043283;GO:0006950,response to stress;GO:0034960;GO:0006259,DNA metabolic process;GO:0003674,molecular_function;GO:0006807,nitrogen compound metabolic process;GO:0016787,hydrolase activity;GO:0050896,response to stimulus;GO:0044238,primary metabolic process;GO:0044237,cellular metabolic process;GO:0006974,response …			PTHR15665:SF3
Aqu1.210054	804	8	64	0	350	SESN	Q9W1K5	GO:0043229,intracellular organelle;GO:0007050,cell cycle arrest;GO:0003674,molecular_function;GO:0044424,intracellular part;GO:0005515,protein binding;GO:0005623,cell;GO:0005575,cellular_component;GO:0043226,organelle;GO:0043231,intracellular membrane-bounded organelle;GO:0005634,nucleus;GO:0044464,cell part;GO:0005622,intracellular;GO:0005488,binding;GO:0022402,cell cycle process;GO:0043227,memb…			PTHR12474
Aqu1.226191	1968	28	221	2	1	HS12B	Q9CZJ2	GO:0005524,ATP binding;GO:0032553,ribonucleotide binding;GO:0005488,binding;GO:0001882,nucleoside binding;GO:0003674,molecular_function;GO:0032555,purine ribonucleotide binding;GO:0032559,adenyl ribonucleotide binding;GO:0000166,nucleotide binding;GO:0001883,purine nucleoside binding;GO:0030554,adenyl nucleotide binding;GO:0017076,purine nucleotide binding;
Aqu1.220570	684	479	3765	790	927	GST1	O18598	GO:0016765,transferase activity, transferring alkyl or aryl (other than methyl) groups;GO:0004364,glutathione transferase activity;GO:0003674,molecular_function;GO:0016740,transferase activity;GO:0003824,catalytic activity;	PF02798|PF00043	Glutathione S-transferase, N-terminal domain|Glutathione S-transferase, C-terminal domain	PTHR11571
Aqu1.222961	1521	14	110	120	242				PF00017	SH2 domain	PTHR10385
Aqu1.222167	3323	2078	16245	7734	7153	ANK2	Q01484	GO:0043229,intracellular organelle;GO:0016323,basolateral plasma membrane;GO:0016020,membrane;GO:0050794,regulation of cellular process;GO:0043232,intracellular non-membrane-bounded organelle;GO:0005737,cytoplasm;GO:0003674,molecular_function;GO:0044424,intracellular part;GO:0005515,protein binding;GO:0005623,cell;GO:0005886,plasma membrane;GO:0043228,non-membrane-bounded organelle;GO:0051234,est…	PF00023|PF00023|PF00023|PF00023|PF00023|PF00023|PF00023|PF00023|PF00023|PF00023|PF00023|PF00023|PF00023|PF00023|PF00023|PF00069|PF07714	Ankyrin repeat|Ankyrin repeat|Ankyrin repeat|Ankyrin repeat|Ankyrin repeat|Ankyrin repeat|Ankyrin repeat|Ankyrin repeat|Ankyrin repeat|Ankyrin repeat|Ankyrin repeat|Ankyrin repeat|Ankyrin repeat|Ankyrin repeat|Ankyrin repeat|Protein kinase domain|Protein tyrosine kinase	PTHR18958
Aqu1.217047	1053	9	70	0	6	EPRA1	O05485	GO:0043285;GO:0008233,peptidase activity;GO:0004222,metalloendopeptidase activity;GO:0043283;GO:0043167,ion binding;GO:0003674,molecular_function;GO:0008237,metallopeptidase activity;GO:0016787,hydrolase activity;GO:0044238,primary metabolic process;GO:0008270,zinc ion binding;GO:0004175,endopeptidase activity;GO:0008152,metabolic process;GO:0046914,transition metal ion binding;GO:0003824,catalyt…
Aqu1.213758	969	9	70	2	13	CT007	A2APY7	GO:0043229,intracellular organelle;GO:0016020,membrane;GO:0044429,mitochondrial part;GO:0031090,organelle membrane;GO:0008168,methyltransferase activity;GO:0044446,intracellular organelle part;GO:0031967,organelle envelope;GO:0005737,cytoplasm;GO:0003674,molecular_function;GO:0044424,intracellular part;GO:0016741,transferase activity, transferring one-carbon groups;GO:0005623,cell;GO:0044422,orga…	PF08241|PF08242	Methyltransferase domain|Methyltransferase domain	PTHR13090
Aqu1.217486	583	105	811	92	257
Aqu1.227508	567	19	146	48	17
Aqu1.229175	693	278	2119	1146	488
Aqu1.216175	848	670	5023	1618	1164	CA093	Q8TBF2	GO:0005575,cellular_component;GO:0044464,cell part;GO:0005622,intracellular;GO:0005737,cytoplasm;GO:0044424,intracellular part;GO:0005623,cell;GO:0005829,cytosol;GO:0044444,cytoplasmic part;			PTHR22274:SF3
Aqu1.201981	169	19	142	219	93	GNAI	P41776	GO:0050794,regulation of cellular process;GO:0007166,cell surface receptor linked signaling pathway;GO:0003674,molecular_function;GO:0000166,nucleotide binding;GO:0004871,signal transducer activity;GO:0007186,G-protein coupled receptor protein signaling pathway;GO:0060089,molecular transducer activity;GO:0007165,signal transduction;GO:0050789,regulation of biological process;GO:0007154,cell commu…			PTHR10218
Aqu1.218221	939	11	82	0	0	OPSD1	O15973	GO:0016020,membrane;GO:0050794,regulation of cellular process;GO:0043687,post-translational protein modification;GO:0009581,detection of external stimulus;GO:0007601,visual perception;GO:0007166,cell surface receptor linked signaling pathway;GO:0009628,response to abiotic stimulus;GO:0031224,intrinsic to membrane;GO:0044267,cellular protein metabolic process;GO:0005623,cell;GO:0050896,response to…			PTHR19264
Aqu1.217772	843	246	1828	598	2799	RBM15	Q96T37	GO:0043229,intracellular organelle;GO:0003723,RNA binding;GO:0003674,molecular_function;GO:0044424,intracellular part;GO:0005515,protein binding;GO:0005623,cell;GO:0000166,nucleotide binding;GO:0051704,multi-organism process;GO:0043231,intracellular membrane-bounded organelle;GO:0005575,cellular_component;GO:0043226,organelle;GO:0005634,nucleus;GO:0044464,cell part;GO:0005622,intracellular;GO:000…	PF07744	SPOC domain	PTHR23189
Aqu1.228031	977	2497	18487	2896	604	NAT15	A3KPA3	GO:0008152,metabolic process;GO:0016746,transferase activity, transferring acyl groups;GO:0003824,catalytic activity;GO:0003674,molecular_function;GO:0008415,acyltransferase activity;GO:0008080,N-acetyltransferase activity;GO:0016740,transferase activity;GO:0016747,transferase activity, transferring acyl groups other than amino-acyl groups;GO:0008150,biological_process;GO:0016407,acetyltransferas…	PF00583	Acetyltransferase (GNAT) family	PTHR14744
Aqu1.219286	783	25	184	40	81
Aqu1.215820	715	87	637	244	334	RAB8A	P35280	GO:0030425,dendrite;GO:0016020,membrane;GO:0031988,membrane-bounded vesicle;GO:0005737,cytoplasm;GO:0043025,neuronal cell body;GO:0005623,cell;GO:0044422,organelle part;GO:0050877,neurological system process;GO:0015031,protein transport;GO:0043228,non-membrane-bounded organelle;GO:0051234,establishment of localization;GO:0007165,signal transduction;GO:0010646,regulation of cell communication;GO:0…	PF00071|PF08477	Ras family|Miro-like protein	PTHR11708
Aqu1.228307	741	12	87	75	5	VWKA	Q6B9X6	GO:0016020,membrane;GO:0031090,organelle membrane;GO:0031988,membrane-bounded vesicle;GO:0016773,phosphotransferase activity, alcohol group as acceptor;GO:0022414,reproductive process;GO:0005737,cytoplasm;GO:0018209,peptidyl-serine modification;GO:0075259,spore-bearing organ development;GO:0032104,regulation of response to extracellular stimulus;GO:0005623,cell;GO:0004672,protein kinase activity;…	PF02816	Alpha-kinase family	PTHR14187
Aqu1.222638	1563	12	87	215	102	DPOE2	A7YWS7	GO:0006260,DNA replication;GO:0006259,DNA metabolic process;GO:0044424,intracellular part;GO:0009058,biosynthetic process;GO:0005623,cell;GO:0044237,cellular metabolic process;GO:0008152,metabolic process;GO:0044464,cell part;GO:0005622,intracellular;GO:0003824,catalytic activity;GO:0006139,nucleobase, nucleoside, nucleotide and nucleic acid metabolic process;GO:0005488,binding;GO:0003887,DNA-dir…	PF04042	DNA polymerase alpha/epsilon subunit B	PTHR12708
Aqu1.221490	753	213	1537	194	934	CASP2	Q98943	GO:0050794,regulation of cellular process;GO:0010941,regulation of cell death;GO:0008233,peptidase activity;GO:0016265,death;GO:0043067,regulation of programmed cell death;GO:0016787,hydrolase activity;GO:0005515,protein binding;GO:0008234,cysteine-type peptidase activity;GO:0005623,cell;GO:0008152,metabolic process;GO:0044464,cell part;GO:0005622,intracellular;GO:0003824,catalytic activity;GO:00…	PF00656	Caspase domain	PTHR10454
Aqu1.218407	861	10	72	2	0
Aqu1.200652	540	31	222	2	85	UDB17	O75795	GO:0016020,membrane;GO:0005783,endoplasmic reticulum;GO:0005626,insoluble fraction;GO:0005737,cytoplasm;GO:0031224,intrinsic to membrane;GO:0044424,intracellular part;GO:0008194,UDP-glycosyltransferase activity;GO:0042598,vesicular fraction;GO:0000267,cell fraction;GO:0044255,cellular lipid metabolic process;GO:0009058,biosynthetic process;GO:0005623,cell;GO:0044237,cellular metabolic process;GO:…			PTHR11926
Aqu1.228569	1119	137	978	124	113	WNT7B	P56706	GO:0050794,regulation of cellular process;GO:0032502,developmental process;GO:0044421,extracellular region part;GO:0007166,cell surface receptor linked signaling pathway;GO:0003674,molecular_function;GO:0007223,Wnt receptor signaling pathway, calcium modulating pathway;GO:0005576,extracellular region;GO:0032501,multicellular organismal process;GO:0004871,signal transducer activity;GO:0031012,extr…	PF00110	wnt family	PTHR12027:SF22
Aqu1.215745	1016	3981	28416	3695	4537	PRDX6	Q5ZJF4	GO:0050794,regulation of cellular process;GO:0065008,regulation of biological quality;GO:0031410,cytoplasmic vesicle;GO:0031988,membrane-bounded vesicle;GO:0016023,cytoplasmic membrane-bounded vesicle;GO:0031982,vesicle;GO:0005737,cytoplasm;GO:0045454,cell redox homeostasis;GO:0044424,intracellular part;GO:0005623,cell;GO:0042592,homeostatic process;GO:0008152,metabolic process;GO:0044464,cell pa…	PF08534|PF00578	Redoxin|AhpC/TSA family	PTHR10681
Aqu1.224624	935	1047	7467	817	472	GTOMC	Q9ZSK1	GO:0009110,vitamin biosynthetic process;GO:0008168,methyltransferase activity;GO:0005737,cytoplasm;GO:0042360,vitamin E metabolic process;GO:0044424,intracellular part;GO:0009058,biosynthetic process;GO:0008171,O-methyltransferase activity;GO:0005623,cell;GO:0044237,cellular metabolic process;GO:0006775,fat-soluble vitamin metabolic process;GO:0006766,vitamin metabolic process;GO:0008152,metaboli…	PF08241|PF08242	Methyltransferase domain|Methyltransferase domain	PTHR10108
Aqu1.220524	891	1424	10119	33187	7428				PF00452	Apoptosis regulator proteins, Bcl-2 family	PTHR11256
Aqu1.217651	962	14	99	65	13	STX1B	P61265	GO:0016020,membrane;GO:0060627,regulation of vesicle-mediated transport;GO:0050794,regulation of cellular process;GO:0046907,intracellular transport;GO:0031224,intrinsic to membrane;GO:0051046,regulation of secretion;GO:0017157,regulation of exocytosis;GO:0005515,protein binding;GO:0005623,cell;GO:0050877,neurological system process;GO:0015031,protein transport;GO:0060341,regulation of cellular l…
Aqu1.229201	1134	282	1993	2771	4784
Aqu1.224398	645	179	1265	8	0				PF00564	PB1 domain
Aqu1.210999	135	569	4014	1671	781	PSME4	Q5SSW2	GO:0000003,reproduction;GO:0022414,reproductive process;GO:0048869,cellular developmental process;GO:0032991,macromolecular complex;GO:0044424,intracellular part;GO:0016604,nuclear body;GO:0005623,cell;GO:0044422,organelle part;GO:0031974,membrane-enclosed lumen;GO:0005654,nucleoplasm;GO:0070013,intracellular organelle lumen;GO:0030154,cell differentiation;GO:0044464,cell part;GO:0016607,nuclear …
Aqu1.226564	984	21	148	219	1939
Aqu1.224576	1224	48	338	5147	4040	CRTP2	Q550A6	GO:0031224,intrinsic to membrane;GO:0016020,membrane;GO:0005575,cellular_component;GO:0005623,cell;GO:0044464,cell part;GO:0044425,membrane part;GO:0016021,integral to membrane;			PTHR22711
Aqu1.224413	981	173	1216	1859	4814	UBIQ	P23324	GO:0043231,intracellular membrane-bounded organelle;GO:0043229,intracellular organelle;GO:0043226,organelle;GO:0005575,cellular_component;GO:0005634,nucleus;GO:0044464,cell part;GO:0005622,intracellular;GO:0005737,cytoplasm;GO:0044424,intracellular part;GO:0005623,cell;GO:0043227,membrane-bounded organelle;	PF00240|PF00240	Ubiquitin family|Ubiquitin family	PTHR10666
Aqu1.217623	1421	1580	11091	5318	569
Aqu1.218134	474	828	5809	691	565				PF06140	Interferon-induced 6-16 family	PTHR16932
Aqu1.224603	1101	15	105	366	2006	PLB1	O70320	GO:0016020,membrane;GO:0016042,lipid catabolic process;GO:0031224,intrinsic to membrane;GO:0003674,molecular_function;GO:0004091,carboxylesterase activity;GO:0016787,hydrolase activity;GO:0005623,cell;GO:0016021,integral to membrane;GO:0044238,primary metabolic process;GO:0016298,lipase activity;GO:0005886,plasma membrane;GO:0005575,cellular_component;GO:0008152,metabolic process;GO:0044464,cell …	PF00657	GDSL-like Lipase/Acylhydrolase	PTHR21325
Aqu1.226437	2244	28	195	704	1467	UN93A	Q6DDL7	GO:0016020,membrane;GO:0005575,cellular_component;GO:0006810,transport;GO:0055085,transmembrane transport;GO:0044464,cell part;GO:0044425,membrane part;GO:0031224,intrinsic to membrane;GO:0005623,cell;GO:0016021,integral to membrane;GO:0051179,localization;GO:0009987,cellular process;GO:0008150,biological_process;GO:0051234,establishment of localization;	PF00400	WD domain, G-beta repeat	PTHR19444
Aqu1.211703	483	182	1266	1517	1175	CATL1	P07154	GO:0008233,peptidase activity;GO:0005737,cytoplasm;GO:0044424,intracellular part;GO:0000267,cell fraction;GO:0016787,hydrolase activity;GO:0008234,cysteine-type peptidase activity;GO:0005515,protein binding;GO:0005623,cell;GO:0008152,metabolic process;GO:0044464,cell part;GO:0005622,intracellular;GO:0005764,lysosome;GO:0003824,catalytic activity;GO:0042277,peptide binding;GO:0005625,soluble fract…	PF08246	Cathepsin propeptide inhibitor domain (I29)	PTHR12411
Aqu1.205047	1021	123	852	446	127	PIRL	Q9SEE4	GO:0043231,intracellular membrane-bounded organelle;GO:0043229,intracellular organelle;GO:0043226,organelle;GO:0005575,cellular_component;GO:0005634,nucleus;GO:0044464,cell part;GO:0005622,intracellular;GO:0044424,intracellular part;GO:0005623,cell;GO:0043227,membrane-bounded organelle;	PF02678|PF05726	Pirin|Pirin C-terminal cupin domain	PTHR13903
Aqu1.217270	1482	11	76	4	300	NRDC	P47245	GO:0008233,peptidase activity;GO:0005737,cytoplasm;GO:0044424,intracellular part;GO:0016787,hydrolase activity;GO:0005515,protein binding;GO:0005623,cell;GO:0008152,metabolic process;GO:0044464,cell part;GO:0005622,intracellular;GO:0003824,catalytic activity;GO:0005488,binding;GO:0043169,cation binding;GO:0006508,proteolysis;GO:0043227,membrane-bounded organelle;GO:0043170,macromolecule metabolic…	PF00675|PF05193	Insulinase (Peptidase family M16)|Peptidase M16 inactive domain	PTHR11851
Aqu1.203799	537	84	580	2	105						PTHR23050
Aqu1.225495	1047	62	424	126	514	IRX2	Q66IK1	GO:0051093,negative regulation of developmental process;GO:0045666,positive regulation of neuron differentiation;GO:0001840,neural plate development;GO:0043009,chordate embryonic development;GO:0007420,brain development;GO:0048869,cellular developmental process;GO:0009891,positive regulation of biosynthetic process;GO:0022008,neurogenesis;GO:0009058,biosynthetic process;GO:0005623,cell;GO:0044237…	PF00046	Homeobox domain	PTHR11211
Aqu1.200989	1205	17	116	0	0	TITIN	A2ASS6	GO:0008233,peptidase activity;GO:0016773,phosphotransferase activity, alcohol group as acceptor;GO:0005085,guanyl-nucleotide exchange factor activity;GO:0043009,chordate embryonic development;GO:0035282,segmentation;GO:0060589,nucleoside-triphosphatase regulator activity;GO:0030695,GTPase regulator activity;GO:0005623,cell;GO:0004672,protein kinase activity;GO:0044237,cellular metabolic process;G…	PF00041	Fibronectin type III domain	PTHR10489
Aqu1.229489	579	17	116	77	107	YAY7	Q10215	GO:0043231,intracellular membrane-bounded organelle;GO:0043229,intracellular organelle;GO:0043226,organelle;GO:0005575,cellular_component;GO:0044464,cell part;GO:0005622,intracellular;GO:0005737,cytoplasm;GO:0044424,intracellular part;GO:0005623,cell;GO:0043227,membrane-bounded organelle;GO:0005739,mitochondrion;GO:0044444,cytoplasmic part;	PF00581	Rhodanese-like domain	PTHR13253
Aqu1.225185	1968	226	1542	18261	767	MOXD1	Q5TZ24	GO:0016020,membrane;GO:0034311,diol metabolic process;GO:0005737,cytoplasm;GO:0006066,alcohol metabolic process;GO:0004500,dopamine beta-monooxygenase activity;GO:0005623,cell;GO:0044237,cellular metabolic process;GO:0006519,cellular amino acid and derivative metabolic process;GO:0008152,metabolic process;GO:0006520,cellular amino acid metabolic process;GO:0005622,intracellular;GO:0042180,cellula…	PF03351|PF01082|PF03712	DOMON domain|Copper type II ascorbate-dependent monooxygenase, N-terminal domain|Copper type II ascorbate-dependent monooxygenase, C-terminal domain	PTHR10157
Aqu1.203091	734	11	75	0	4
Aqu1.228262	849	46	312	120	500	Y6239	Q54M29	GO:0003674,molecular_function;GO:0016787,hydrolase activity;GO:0003824,catalytic activity;			PTHR10992
Aqu1.222778	4308	322	2168	2150	2385	ABCBB	O95342	GO:0016020,membrane;GO:0042625,ATPase activity, coupled to transmembrane movement of ions;GO:0005626,insoluble fraction;GO:0015399,primary active transmembrane transporter activity;GO:0031224,intrinsic to membrane;GO:0022892,substrate-specific transporter activity;GO:0016817,hydrolase activity, acting on acid anhydrides;GO:0008554,sodium-exporting ATPase activity, phosphorylative mechanism;GO:000…	PF00664|PF00005|PF00664|PF00005	ABC transporter transmembrane region|ABC transporter|ABC transporter transmembrane region|ABC transporter	PTHR19242
Aqu1.209734	3327	23	154	244	1
Aqu1.221120	1059	457	3052	1007	322	F136A	A4QNC6	GO:0043231,intracellular membrane-bounded organelle;GO:0043229,intracellular organelle;GO:0043226,organelle;GO:0005575,cellular_component;GO:0044464,cell part;GO:0005622,intracellular;GO:0005737,cytoplasm;GO:0044424,intracellular part;GO:0005623,cell;GO:0043227,membrane-bounded organelle;GO:0005739,mitochondrion;GO:0044444,cytoplasmic part;	PF05811	Eukaryotic protein of unknown function (DUF842)	PTHR21096
Aqu1.216015	2197	114	759	1747	23340	PA2G6	P97819	GO:0016042,lipid catabolic process;GO:0008152,metabolic process;GO:0044238,primary metabolic process;GO:0009056,catabolic process;GO:0008150,biological_process;GO:0006629,lipid metabolic process;	PF00023|PF00023|PF01734	Ankyrin repeat|Ankyrin repeat|Patatin-like phospholipase	PTHR18958
Aqu1.218333	389	59	392	139	223	T167A	Q9CR64	GO:0031224,intrinsic to membrane;GO:0016020,membrane;GO:0005575,cellular_component;GO:0005623,cell;GO:0044464,cell part;GO:0044425,membrane part;GO:0016021,integral to membrane;	PF06842	Protein of unknown function (DUF1242)	PTHR13229
Aqu1.206658	276	75	495	0	7
Aqu1.204190	118	137	902	267	919
Aqu1.214974	489	31	204	162	62
Aqu1.229342	2505	394	2591	609	1532	CPAS1	Q75J93	GO:0016020,membrane;GO:0031090,organelle membrane;GO:0031988,membrane-bounded vesicle;GO:0005737,cytoplasm;GO:0044433,cytoplasmic vesicle part;GO:0032991,macromolecular complex;GO:0005623,cell;GO:0044422,organelle part;GO:0015031,protein transport;GO:0051234,establishment of localization;GO:0007165,signal transduction;GO:0051649,establishment of localization in cell;GO:0005622,intracellular;GO:00…			PTHR13803
Aqu1.214430	1365	114	745	189	555	DOPO	P09172	GO:0016020,membrane;GO:0005626,insoluble fraction;GO:0031988,membrane-bounded vesicle;GO:0005737,cytoplasm;GO:0044433,cytoplasmic vesicle part;GO:0004500,dopamine beta-monooxygenase activity;GO:0005623,cell;GO:0044422,organelle part;GO:0044237,cellular metabolic process;GO:0006519,cellular amino acid and derivative metabolic process;GO:0008152,metabolic process;GO:0006520,cellular amino acid meta…	PF01082|PF03712	Copper type II ascorbate-dependent monooxygenase, N-terminal domain|Copper type II ascorbate-dependent monooxygenase, C-terminal domain	PTHR10157
Aqu1.221785	2716	3030	19795	6519	779	XYLS	Q9P999	GO:0008152,metabolic process;GO:0003824,catalytic activity;GO:0016798,hydrolase activity, acting on glycosyl bonds;GO:0003674,molecular_function;GO:0004553,hydrolase activity, hydrolyzing O-glycosyl compounds;GO:0016787,hydrolase activity;GO:0044238,primary metabolic process;GO:0005975,carbohydrate metabolic process;GO:0008150,biological_process;	PF00088|PF01055	Trefoil (P-type) domain|Glycosyl hydrolases family 31	PTHR22762
Aqu1.215257	1284	12	78	33	2678	NETR	Q5G267	GO:0016020,membrane;GO:0005575,cellular_component;GO:0060089,molecular transducer activity;GO:0004872,receptor activity;GO:0044464,cell part;GO:0003674,molecular_function;GO:0005044,scavenger receptor activity;GO:0005623,cell;GO:0004888,transmembrane receptor activity;GO:0004871,signal transducer activity;	PF00530	Scavenger receptor cysteine-rich domain	PTHR19331
Aqu1.205267	1872	208	1347	18	51	AGL2	Q9F234	GO:0008152,metabolic process;GO:0004558,alpha-glucosidase activity;GO:0003824,catalytic activity;GO:0016798,hydrolase activity, acting on glycosyl bonds;GO:0003674,molecular_function;GO:0015926,glucosidase activity;GO:0004553,hydrolase activity, hydrolyzing O-glycosyl compounds;GO:0016787,hydrolase activity;GO:0044238,primary metabolic process;GO:0005975,carbohydrate metabolic process;GO:0008150,…	PF00088|PF01055	Trefoil (P-type) domain|Glycosyl hydrolases family 31	PTHR22762
Aqu1.225349	1227	19	123	594	582	AQL1	P08594	GO:0043285;GO:0008233,peptidase activity;GO:0043283;GO:0008236,serine-type peptidase activity;GO:0003674,molecular_function;GO:0005515,protein binding;GO:0016787,hydrolase activity;GO:0005576,extracellular region;GO:0044238,primary metabolic process;GO:0043086,negative regulation of catalytic activity;GO:0005575,cellular_component;GO:0004175,endopeptidase activity;GO:0004252,serine-type endopepti…	PF05922|PF00082	Subtilisin N-terminal Region|Subtilase family	PTHR10795
Aqu1.214058	1206	31	200	995	235
Aqu1.207145	3011	33	212	46	80	PHYD1	Q9NAM7	GO:0016702,oxidoreductase activity, acting on single donors with incorporation of molecular oxygen, incorporation of two atoms of oxygen;GO:0008152,metabolic process;GO:0016701,oxidoreductase activity, acting on single donors with incorporation of molecular oxygen;GO:0005506,iron ion binding;GO:0046914,transition metal ion binding;GO:0003824,catalytic activity;GO:0055114,oxidation reduction;GO:00…	PF05721	Phytanoyl-CoA dioxygenase (PhyH)	PTHR20883
Aqu1.225933	9078	145	925	834	4761	T132D	Q76HP2	GO:0031224,intrinsic to membrane;GO:0016020,membrane;GO:0005575,cellular_component;GO:0005623,cell;GO:0044464,cell part;GO:0044425,membrane part;GO:0016021,integral to membrane;	PF00041	Fibronectin type III domain
Aqu1.222177	561	141	899	18	708	DFRA	P51108	GO:0045552,dihydrokaempferol 4-reductase activity;GO:0009813,flavonoid biosynthetic process;GO:0006725,cellular aromatic compound metabolic process;GO:0055114,oxidation reduction;GO:0003674,molecular_function;GO:0042398,cellular amino acid derivative biosynthetic process;GO:0009699,phenylpropanoid biosynthetic process;GO:0009058,biosynthetic process;GO:0044238,primary metabolic process;GO:0044237…			PTHR10366
Aqu1.216155	2268	70	446	223	3821	SO4A1	Q8K078	GO:0016020,membrane;GO:0005575,cellular_component;GO:0006810,transport;GO:0044464,cell part;GO:0044425,membrane part;GO:0006811,ion transport;GO:0031224,intrinsic to membrane;GO:0005623,cell;GO:0016021,integral to membrane;GO:0051179,localization;GO:0008150,biological_process;GO:0051234,establishment of localization;	PF03137|PF07690|PF00050|PF07648	Organic Anion Transporter Polypeptide (OATP) family|Major Facilitator Superfamily|Kazal-type serine protease inhibitor domain|Kazal-type serine protease inhibitor domain	PTHR11388
Aqu1.225386	1173	38	242	29	250	Y1187	Q58588	GO:0003674,molecular_function;GO:0016787,hydrolase activity;GO:0003824,catalytic activity;	PF03747	ADP-ribosylglycohydrolase	PTHR16222
Aqu1.204729	606	11	70	4	0
Aqu1.219615	3104	32	203	234	891	GP157	Q8C206	GO:0016020,membrane;GO:0050794,regulation of cellular process;GO:0007166,cell surface receptor linked signaling pathway;GO:0004930,G-protein coupled receptor activity;GO:0031224,intrinsic to membrane;GO:0003674,molecular_function;GO:0005623,cell;GO:0016021,integral to membrane;GO:0004888,transmembrane receptor activity;GO:0004871,signal transducer activity;GO:0005886,plasma membrane;GO:0007186,G-…			PTHR19264
Aqu1.224696	516	50	315	23	34	PTPA	Q28717	GO:0008160,protein tyrosine phosphatase activator activity;GO:0032270,positive regulation of cellular protein metabolic process;GO:0019903,protein phosphatase binding;GO:0019888,protein phosphatase regulator activity;GO:0010923,negative regulation of phosphatase activity;GO:0044237,cellular metabolic process;GO:0031400,negative regulation of protein modification process;GO:0006796,phosphate metab…			PTHR10012
Aqu1.229570	1641	12	75	61	159	PA2G6	P97819	GO:0016042,lipid catabolic process;GO:0008152,metabolic process;GO:0044238,primary metabolic process;GO:0009056,catabolic process;GO:0008150,biological_process;GO:0006629,lipid metabolic process;	PF00023|PF00023|PF01734	Ankyrin repeat|Ankyrin repeat|Patatin-like phospholipase	PTHR18958
Aqu1.224815	1213	28	175	10	923				PF00008|PF07974|PF00008|PF07974	EGF-like domain|EGF-like domain|EGF-like domain|EGF-like domain	PTHR11201:SF67
Aqu1.228919	2484	496	3096	4951	707	XPOT	O43592	GO:0050658,RNA transport;GO:0046907,intracellular transport;GO:0005737,cytoplasm;GO:0044424,intracellular part;GO:0051169,nuclear transport;GO:0051168,nuclear export;GO:0005623,cell;GO:0044422,organelle part;GO:0051236,establishment of RNA localization;GO:0051234,establishment of localization;GO:0031974,membrane-enclosed lumen;GO:0005654,nucleoplasm;GO:0070013,intracellular organelle lumen;GO:005…
Aqu1.229526	1164	289	1801	1098	797	MTCH1	Q9NZJ7	GO:0016020,membrane;GO:0021700,developmental maturation;GO:0010941,regulation of cell death;GO:0031090,organelle membrane;GO:0005737,cytoplasm;GO:0048869,cellular developmental process;GO:0048666,neuron development;GO:0022008,neurogenesis;GO:0005623,cell;GO:0045161,neuronal ion channel clustering;GO:0044422,organelle part;GO:0051234,establishment of localization;GO:0007165,signal transduction;GO:…	PF00153	Mitochondrial carrier protein	PTHR10780
Aqu1.213472	717	26	162	0	0						PTHR22954
Aqu1.215668	1194	95	588	522	1093	PTGR1	Q3SZJ4	GO:0016628,oxidoreductase activity, acting on the CH-CH group of donors, NAD or NADP as acceptor;GO:0005737,cytoplasm;GO:0055114,oxidation reduction;GO:0043167,ion binding;GO:0003674,molecular_function;GO:0044424,intracellular part;GO:0005623,cell;GO:0008270,zinc ion binding;GO:0016491,oxidoreductase activity;GO:0005575,cellular_component;GO:0016627,oxidoreductase activity, acting on the CH-CH gr…	PF00107	Zinc-binding dehydrogenase	PTHR11695
Aqu1.227365	1281	5688	35051	10354	3866	TMM64	Q6YI46	GO:0031224,intrinsic to membrane;GO:0016020,membrane;GO:0005575,cellular_component;GO:0005623,cell;GO:0044464,cell part;GO:0044425,membrane part;GO:0016021,integral to membrane;			PTHR12677
Aqu1.219605	2217	46	283	408	1127	VWKA	Q6B9X6	GO:0016020,membrane;GO:0031090,organelle membrane;GO:0031988,membrane-bounded vesicle;GO:0016773,phosphotransferase activity, alcohol group as acceptor;GO:0022414,reproductive process;GO:0005737,cytoplasm;GO:0018209,peptidyl-serine modification;GO:0075259,spore-bearing organ development;GO:0032104,regulation of response to extracellular stimulus;GO:0005623,cell;GO:0004672,protein kinase activity;…	PF00240|PF00240	Ubiquitin family|Ubiquitin family	PTHR10621
Aqu1.210067	1093	445	2732	3773	3795	RNPS1	Q5NVM8	GO:0005737,cytoplasm;GO:0044424,intracellular part;GO:0016604,nuclear body;GO:0005623,cell;GO:0044422,organelle part;GO:0044237,cellular metabolic process;GO:0031974,membrane-enclosed lumen;GO:0005654,nucleoplasm;GO:0070013,intracellular organelle lumen;GO:0008152,metabolic process;GO:0044464,cell part;GO:0016607,nuclear speck;GO:0005622,intracellular;GO:0000184,nuclear-transcribed mRNA catabolic…	PF00076	RNA recognition motif. (a.k.a. RRM, RBD, or RNP domain)	PTHR15481
Aqu1.202211	936	12	73	2	0				PF00001	7 transmembrane receptor (rhodopsin family)	PTHR19264
Aqu1.215522	1017	135	817	187	0				PF00023	Ankyrin repeat	PTHR18958
Aqu1.207159	768	183	1105	354	315	SCPL1	Q54DY7	GO:0004180,carboxypeptidase activity;GO:0043285;GO:0008238,exopeptidase activity;GO:0008233,peptidase activity;GO:0043283;GO:0008236,serine-type peptidase activity;GO:0003674,molecular_function;GO:0016787,hydrolase activity;GO:0005576,extracellular region;GO:0044238,primary metabolic process;GO:0070008,serine-type exopeptidase activity;GO:0005575,cellular_component;GO:0008152,metabolic process;GO…	PF00450	Serine carboxypeptidase	PTHR11802
Aqu1.221494	1542	30	181	18	1368	NRDC	P47245	GO:0043285;GO:0008233,peptidase activity;GO:0004222,metalloendopeptidase activity;GO:0043283;GO:0043167,ion binding;GO:0003674,molecular_function;GO:0008237,metallopeptidase activity;GO:0016787,hydrolase activity;GO:0044238,primary metabolic process;GO:0008270,zinc ion binding;GO:0004175,endopeptidase activity;GO:0008152,metabolic process;GO:0046914,transition metal ion binding;GO:0003824,catalyt…	PF00675|PF05193	Insulinase (Peptidase family M16)|Peptidase M16 inactive domain	PTHR11851
Aqu1.206260	529	11	66	0	61	YO84	P34620	GO:0003723,RNA binding;GO:0006260,DNA replication;GO:0043283;GO:0034960;GO:0006259,DNA metabolic process;GO:0003674,molecular_function;GO:0003964,RNA-directed DNA polymerase activity;GO:0006807,nitrogen compound metabolic process;GO:0009058,biosynthetic process;GO:0044238,primary metabolic process;GO:0044237,cellular metabolic process;GO:0044249,cellular biosynthetic process;GO:0008152,metabolic …			PTHR19446
Aqu1.211565	3232	15	90	0	45
Aqu1.217636	513	16	94	0	16	Y1281	O28987	GO:0003674,molecular_function;GO:0016787,hydrolase activity;GO:0003824,catalytic activity;GO:0016798,hydrolase activity, acting on glycosyl bonds;	PF01965	DJ-1/PfpI family	PTHR11019
Aqu1.229279	1833	15787	92723	37411	2004
Aqu1.210995	5316	6052	35479	12038	4463	PSME4	Q14997	GO:0000003,reproduction;GO:0022414,reproductive process;GO:0048869,cellular developmental process;GO:0032991,macromolecular complex;GO:0044424,intracellular part;GO:0016604,nuclear body;GO:0005623,cell;GO:0044422,organelle part;GO:0031974,membrane-enclosed lumen;GO:0005654,nucleoplasm;GO:0070013,intracellular organelle lumen;GO:0030154,cell differentiation;GO:0044464,cell part;GO:0016607,nuclear …	PF02985|PF02985|PF02985|PF02985	HEAT repeat|HEAT repeat|HEAT repeat|HEAT repeat
Aqu1.222194	987	25	146	63	1099
Aqu1.201049	320	12	70	16	0	MKS3	Q8BR76	GO:0016020,membrane;GO:0005575,cellular_component;GO:0044464,cell part;GO:0044425,membrane part;GO:0031224,intrinsic to membrane;GO:0005623,cell;GO:0016021,integral to membrane;GO:0005886,plasma membrane;			PTHR21274:SF4
Aqu1.225540	1527	17119	99728	26184	20438	IST1	P53990	GO:0043229,intracellular organelle;GO:0031410,cytoplasmic vesicle;GO:0031988,membrane-bounded vesicle;GO:0016023,cytoplasmic membrane-bounded vesicle;GO:0031982,vesicle;GO:0005737,cytoplasm;GO:0003674,molecular_function;GO:0044424,intracellular part;GO:0005515,protein binding;GO:0005623,cell;GO:0043231,intracellular membrane-bounded organelle;GO:0043226,organelle;GO:0005575,cellular_component;GO:…
Aqu1.204981	2016	68	395	120	817	YL477	Q5UQE9	GO:0043285;GO:0008233,peptidase activity;GO:0043283;GO:0003674,molecular_function;GO:0008234,cysteine-type peptidase activity;GO:0016787,hydrolase activity;GO:0044238,primary metabolic process;GO:0004175,endopeptidase activity;GO:0008152,metabolic process;GO:0003824,catalytic activity;GO:0030163,protein catabolic process;GO:0009057,macromolecule catabolic process;GO:0070011,peptidase activity, ac…			PTHR12411
Aqu1.203688	1375	14	81	2	300	CGAT2	Q8N6G5	GO:0016020,membrane;GO:0031090,organelle membrane;GO:0005737,cytoplasm;GO:0008194,UDP-glycosyltransferase activity;GO:0009058,biosynthetic process;GO:0005623,cell;GO:0044422,organelle part;GO:0044237,cellular metabolic process;GO:0044272,sulfur compound biosynthetic process;GO:0044264,cellular polysaccharide metabolic process;GO:0030166,proteoglycan biosynthetic process;GO:0031301,integral to org…	PF05679	Chondroitin N-acetylgalactosaminyltransferase	PTHR12369
Aqu1.226550	1155	23	133	879	401	RLGM2	P82864	GO:0043229,intracellular organelle;GO:0003723,RNA binding;GO:0005524,ATP binding;GO:0005737,cytoplasm;GO:0016874,ligase activity;GO:0001882,nucleoside binding;GO:0003674,molecular_function;GO:0044424,intracellular part;GO:0016886,ligase activity, forming phosphoric ester bonds;GO:0005623,cell;GO:0000166,nucleotide binding;GO:0005739,mitochondrion;GO:0043231,intracellular membrane-bounded organell…
Aqu1.211759	1635	2813	16248	2363	6945	TESK1	Q63572	GO:0043687,post-translational protein modification;GO:0000003,reproduction;GO:0016310,phosphorylation;GO:0016773,phosphotransferase activity, alcohol group as acceptor;GO:0022414,reproductive process;GO:0044267,cellular protein metabolic process;GO:0004713,protein tyrosine kinase activity;GO:0004672,protein kinase activity;GO:0044237,cellular metabolic process;GO:0006796,phosphate metabolic proce…
Aqu1.227620	1937	612	3530	955	4058	ABCG2	Q4GZT4	GO:0016020,membrane;GO:0005524,ATP binding;GO:0001882,nucleoside binding;GO:0031224,intrinsic to membrane;GO:0003674,molecular_function;GO:0016817,hydrolase activity, acting on acid anhydrides;GO:0016787,hydrolase activity;GO:0005623,cell;GO:0000166,nucleotide binding;GO:0016021,integral to membrane;GO:0017111,nucleoside-triphosphatase activity;GO:0005886,plasma membrane;GO:0051234,establishment …	PF00005|PF01061	ABC transporter|ABC-2 type transporter	PTHR19241
Aqu1.201695	804	12	69	73	66	ITA5	P11688	GO:0016020,membrane;GO:0044085,cellular component biogenesis;GO:0009897,external side of plasma membrane;GO:0005626,insoluble fraction;GO:0007166,cell surface receptor linked signaling pathway;GO:0033627,cell adhesion mediated by integrin;GO:0032991,macromolecular complex;GO:0005887,integral to plasma membrane;GO:0005178,integrin binding;GO:0005623,cell;GO:0004871,signal transducer activity;GO:00…	PF01839	FG-GAP repeat	PTHR23220
Aqu1.201843	288	12	69	2	0	GPDM	A6QLU1	GO:0005737,cytoplasm;GO:0055114,oxidation reduction;GO:0043167,ion binding;GO:0032991,macromolecular complex;GO:0003674,molecular_function;GO:0044424,intracellular part;GO:0005623,cell;GO:0004368,glycerol-3-phosphate dehydrogenase activity;GO:0016491,oxidoreductase activity;GO:0016614,oxidoreductase activity, acting on CH-OH group of donors;GO:0005575,cellular_component;GO:0008152,metabolic proce…			PTHR11985
Aqu1.206016	1330	25	143	248	2	ZBED1	O96006	GO:0043229,intracellular organelle;GO:0003677,DNA binding;GO:0043232,intracellular non-membrane-bounded organelle;GO:0004803,transposase activity;GO:0044446,intracellular organelle part;GO:0046983,protein dimerization activity;GO:0043167,ion binding;GO:0003674,molecular_function;GO:0044424,intracellular part;GO:0005515,protein binding;GO:0005623,cell;GO:0008270,zinc ion binding;GO:0044422,organel…	PF02892	BED zinc finger	PTHR20965
Aqu1.202818	513	20	113	16	303	SCP48	Q56WF8	GO:0004180,carboxypeptidase activity;GO:0043285;GO:0008238,exopeptidase activity;GO:0008233,peptidase activity;GO:0043283;GO:0008236,serine-type peptidase activity;GO:0003674,molecular_function;GO:0016787,hydrolase activity;GO:0005576,extracellular region;GO:0044238,primary metabolic process;GO:0070008,serine-type exopeptidase activity;GO:0005575,cellular_component;GO:0008152,metabolic process;GO…			PTHR11802
Aqu1.229366	3162	3846	21671	2478	705	MRP1	Q5F364	GO:0015399,primary active transmembrane transporter activity;GO:0016817,hydrolase activity, acting on acid anhydrides;GO:0016787,hydrolase activity;GO:0051234,establishment of localization;GO:0016887,ATPase activity;GO:0016462,pyrophosphatase activity;GO:0032553,ribonucleotide binding;GO:0003824,catalytic activity;GO:0043492,ATPase activity, coupled to movement of substances;GO:0005488,binding;GO…	PF00664|PF00664	ABC transporter transmembrane region|ABC transporter transmembrane region	PTHR19242
Aqu1.229883	1449	90	506	0	437	EPHA5	P54755	GO:0016020,membrane;GO:0016773,phosphotransferase activity, alcohol group as acceptor;GO:0031224,intrinsic to membrane;GO:0004713,protein tyrosine kinase activity;GO:0005887,integral to plasma membrane;GO:0005623,cell;GO:0004672,protein kinase activity;GO:0004888,transmembrane receptor activity;GO:0004871,signal transducer activity;GO:0004714,transmembrane receptor protein tyrosine kinase activit…	PF00169|PF07714|PF00069	PH domain|Protein tyrosine kinase|Protein kinase domain	PTHR23256
Aqu1.218830	2088	367	2055	139	3640	DCW1	P36091	GO:0016020,membrane;GO:0044085,cellular component biogenesis;GO:0000003,reproduction;GO:0008496,mannan endo-1,6-alpha-mannosidase activity;GO:0016043,cellular component organization;GO:0005626,insoluble fraction;GO:0007114,cell budding;GO:0015923,mannosidase activity;GO:0022414,reproductive process;GO:0031224,intrinsic to membrane;GO:0000267,cell fraction;GO:0005515,protein binding;GO:0016787,hyd…	PF01033	Somatomedin B domain
Aqu1.220598	2673	12	67	25	31	GRM3	Q14832	GO:0016020,membrane;GO:0007166,cell surface receptor linked signaling pathway;GO:0009117,nucleotide metabolic process;GO:0005887,integral to plasma membrane;GO:0009058,biosynthetic process;GO:0005623,cell;GO:0044237,cellular metabolic process;GO:0050877,neurological system process;GO:0008152,metabolic process;GO:0007165,signal transduction;GO:0007154,cell communication;GO:0006753,nucleoside phosp…	PF01094|PF07562|PF00003	Receptor family ligand binding region|Nine Cysteines Domain of family 3 GPCR|7 transmembrane receptor (metabotropic glutamate family)	PTHR11336
Aqu1.225105	4026	1787	9962	3986	884				PF02415|PF02415|PF02415|PF02415|PF02415|PF02415|PF02415|PF02415|PF02415	Chlamydia polymorphic membrane protein (Chlamydia_PMP)|Chlamydia polymorphic membrane protein (Chlamydia_PMP)|Chlamydia polymorphic membrane protein (Chlamydia_PMP)|Chlamydia polymorphic membrane protein (Chlamydia_PMP)|Chlamydia polymorphic membrane protein (Chlamydia_PMP)|Chlamydia polymorphic membrane protein (Chlamydia_PMP)|Chlamydia polymorphic membrane protein (Chlamydia_PMP)|Chlamydia poly…
Aqu1.222416	1164	21	117	356	111	WDR31	Q9JHB4		PF08513|PF00400|PF00400|PF00400	LisH|WD domain, G-beta repeat|WD domain, G-beta repeat|WD domain, G-beta repeat	PTHR22847
Aqu1.227699	630	86	477	97	19	GP101	Q96P66	GO:0016020,membrane;GO:0050794,regulation of cellular process;GO:0007166,cell surface receptor linked signaling pathway;GO:0004930,G-protein coupled receptor activity;GO:0031224,intrinsic to membrane;GO:0003674,molecular_function;GO:0005623,cell;GO:0016021,integral to membrane;GO:0004888,transmembrane receptor activity;GO:0004871,signal transducer activity;GO:0005886,plasma membrane;GO:0007186,G-…			PTHR19264
Aqu1.215918	1302	17	94	73	33	LAML1	P09010	GO:0043229,intracellular organelle;GO:0016020,membrane;GO:0043232,intracellular non-membrane-bounded organelle;GO:0044430,cytoskeletal part;GO:0044446,intracellular organelle part;GO:0003674,molecular_function;GO:0044424,intracellular part;GO:0005623,cell;GO:0044422,organelle part;GO:0043228,non-membrane-bounded organelle;GO:0005575,cellular_component;GO:0005856,cytoskeleton;GO:0043226,organelle;…	PF00038	Intermediate filament protein	PTHR23239
Aqu1.227264	1644	309	1708	446	4314
Aqu1.221663	3018	265	1463	872	1057	YFNA	Q797A7	GO:0016020,membrane;GO:0022804,active transmembrane transporter activity;GO:0005342,organic acid transmembrane transporter activity;GO:0005275,amine transmembrane transporter activity;GO:0015837,amine transport;GO:0031224,intrinsic to membrane;GO:0003674,molecular_function;GO:0022892,substrate-specific transporter activity;GO:0005623,cell;GO:0016021,integral to membrane;GO:0046942,carboxylic acid…	PF00324	Amino acid permease	PTHR11785
Aqu1.200829	763	12	66	75	0	MRP4	O15439	GO:0016020,membrane;GO:0042827,platelet dense granule;GO:0005626,insoluble fraction;GO:0031090,organelle membrane;GO:0031988,membrane-bounded vesicle;GO:0005737,cytoplasm;GO:0044433,cytoplasmic vesicle part;GO:0031088,platelet dense granule membrane;GO:0005623,cell;GO:0044422,organelle part;GO:0016404,15-hydroxyprostaglandin dehydrogenase (NAD+) activity;GO:0051234,establishment of localization;G…			PTHR19242
Aqu1.200305	225	16	88	0	8
Aqu1.206987	579	12	66	0	0	NETR	Q5G265	GO:0016020,membrane;GO:0043285;GO:0008233,peptidase activity;GO:0043283;GO:0008236,serine-type peptidase activity;GO:0003674,molecular_function;GO:0016787,hydrolase activity;GO:0005044,scavenger receptor activity;GO:0005623,cell;GO:0005576,extracellular region;GO:0044238,primary metabolic process;GO:0004888,transmembrane receptor activity;GO:0004871,signal transducer activity;GO:0005575,cellular_…	PF00530	Scavenger receptor cysteine-rich domain	PTHR19331
Aqu1.213394	338	16	88	57	0	ALR	Q63042	GO:0008152,metabolic process;GO:0003824,catalytic activity;GO:0055114,oxidation reduction;GO:0016972,thiol oxidase activity;GO:0016670,oxidoreductase activity, acting on sulfur group of donors, oxygen as acceptor;GO:0003674,molecular_function;GO:0016667,oxidoreductase activity, acting on sulfur group of donors;GO:0008150,biological_process;GO:0016491,oxidoreductase activity;			PTHR12645
Aqu1.214702	483	12	66	8	0	C163A	P85521	GO:0016020,membrane;GO:0006950,response to stress;GO:0031224,intrinsic to membrane;GO:0003674,molecular_function;GO:0005044,scavenger receptor activity;GO:0005623,cell;GO:0016021,integral to membrane;GO:0005576,extracellular region;GO:0050896,response to stimulus;GO:0004888,transmembrane receptor activity;GO:0004871,signal transducer activity;GO:0005886,plasma membrane;GO:0009611,response to woun…	PF00530	Scavenger receptor cysteine-rich domain	PTHR19331
Aqu1.227460	793	6412	35209	7419	37077	HEBP2	Q9WU63	GO:0043231,intracellular membrane-bounded organelle;GO:0043229,intracellular organelle;GO:0043226,organelle;GO:0005575,cellular_component;GO:0044464,cell part;GO:0005622,intracellular;GO:0005737,cytoplasm;GO:0044424,intracellular part;GO:0005623,cell;GO:0043227,membrane-bounded organelle;GO:0005739,mitochondrion;GO:0044444,cytoplasmic part;	PF04832	SOUL heme-binding protein	PTHR11220
Aqu1.221711	2302	4642	25448	14715	8101
Aqu1.221645	1155	1202	6536	4789	34463	HM30	A8XJD0	GO:0022414,reproductive process;GO:0048869,cellular developmental process;GO:0009058,biosynthetic process;GO:0005623,cell;GO:0044237,cellular metabolic process;GO:0008152,metabolic process;GO:0005622,intracellular;GO:0005488,binding;GO:0043227,membrane-bounded organelle;GO:0043170,macromolecule metabolic process;GO:0008150,biological_process;GO:0032502,developmental process;GO:0003677,DNA binding…	PF00046	Homeobox domain	PTHR19418
Aqu1.229094	832	14	76	130	77	ZNT7	Q5MNV6	GO:0016020,membrane;GO:0005737,cytoplasm;GO:0030001,metal ion transport;GO:0031224,intrinsic to membrane;GO:0044424,intracellular part;GO:0005623,cell;GO:0051234,establishment of localization;GO:0000041,transition metal ion transport;GO:0044464,cell part;GO:0044425,membrane part;GO:0005622,intracellular;GO:0006812,cation transport;GO:0005488,binding;GO:0043169,cation binding;GO:0043227,membrane-b…			PTHR11562
Aqu1.227874	969	132	715	113	757	WTIP	A9LS46	GO:0016020,membrane;GO:0050794,regulation of cellular process;GO:0030054,cell junction;GO:0060255,regulation of macromolecule metabolic process;GO:0019219,regulation of nucleobase, nucleoside, nucleotide and nucleic acid metabolic process;GO:0044424,intracellular part;GO:0009058,biosynthetic process;GO:0005623,cell;GO:0044237,cellular metabolic process;GO:0008152,metabolic process;GO:0044464,cell…	PF00412|PF00412|PF00412	LIM domain|LIM domain|LIM domain	PTHR18973
Aqu1.229681	618	22	119	147	0	TM45B	Q3T130	GO:0031224,intrinsic to membrane;GO:0016020,membrane;GO:0005575,cellular_component;GO:0005623,cell;GO:0044464,cell part;GO:0044425,membrane part;GO:0016021,integral to membrane;	PF04819	Family of unknown function (DUF716)	PTHR16007
Aqu1.217590	2166	43	232	109	468	PRTGA	Q2EY14	GO:0016020,membrane;GO:0005575,cellular_component;GO:0032502,developmental process;GO:0044464,cell part;GO:0044425,membrane part;GO:0031224,intrinsic to membrane;GO:0007275,multicellular organismal development;GO:0005623,cell;GO:0016021,integral to membrane;GO:0032501,multicellular organismal process;GO:0008150,biological_process;	PF00041|PF00041	Fibronectin type III domain|Fibronectin type III domain	PTHR10489
Aqu1.227102	4251	526	2831	1245	3834	FREM2	Q9GV77	GO:0016020,membrane;GO:0032502,developmental process;GO:0043167,ion binding;GO:0031224,intrinsic to membrane;GO:0003674,molecular_function;GO:0005515,protein binding;GO:0005623,cell;GO:0016021,integral to membrane;GO:0032501,multicellular organismal process;GO:0005886,plasma membrane;GO:0005575,cellular_component;GO:0022610,biological adhesion;GO:0016337,cell-cell adhesion;GO:0044464,cell part;GO…	PF03160|PF03160|PF03160|PF03160	Calx-beta domain|Calx-beta domain|Calx-beta domain|Calx-beta domain	PTHR11878
Aqu1.226596	2260	7403	39787	1663	1412
Aqu1.227690	1275	1431	7665	1098	1199	NFYC	Q13952	GO:0032991,macromolecular complex;GO:0009058,biosynthetic process;GO:0005623,cell;GO:0044422,organelle part;GO:0044237,cellular metabolic process;GO:0006457,protein folding;GO:0005654,nucleoplasm;GO:0008152,metabolic process;GO:0005622,intracellular;GO:0005488,binding;GO:0016563,transcription activator activity;GO:0043227,membrane-bounded organelle;GO:0043170,macromolecule metabolic process;GO:00…	PF00125|PF00808	Core histone H2A/H2B/H3/H4|Histone-like transcription factor (CBF/NF-Y) and archaeal histone	PTHR10252
Aqu1.226597	3193	7454	39874	1675	1587	CDK10	Q3UMM4	GO:0043687,post-translational protein modification;GO:0016310,phosphorylation;GO:0016773,phosphotransferase activity, alcohol group as acceptor;GO:0044267,cellular protein metabolic process;GO:0004693,cyclin-dependent protein kinase activity;GO:0004672,protein kinase activity;GO:0044237,cellular metabolic process;GO:0006796,phosphate metabolic process;GO:0008152,metabolic process;GO:0016301,kinas…	PF00069|PF07714|PF00041	Protein kinase domain|Protein tyrosine kinase|Fibronectin type III domain	PTHR11295
Aqu1.223912	2094	29	155	0	503	LIN41	Q1PSW8	GO:0032502,developmental process;GO:0005737,cytoplasm;GO:0043167,ion binding;GO:0003674,molecular_function;GO:0044424,intracellular part;GO:0005515,protein binding;GO:0005623,cell;GO:0008270,zinc ion binding;GO:0032501,multicellular organismal process;GO:0005575,cellular_component;GO:0044464,cell part;GO:0046914,transition metal ion binding;GO:0005622,intracellular;GO:0005488,binding;GO:0046872,m…	PF00097|PF00643|PF01436|PF01436|PF01436|PF01436|PF01436|PF01436	Zinc finger, C3HC4 type (RING finger)|B-box zinc finger|NHL repeat|NHL repeat|NHL repeat|NHL repeat|NHL repeat|NHL repeat	PTHR13712
Aqu1.220032	336	32	171	88	2
Aqu1.225687	1295	32305	172450	63619	23600	ATF4	Q9ES19	GO:0016020,membrane;GO:0005737,cytoplasm;GO:0009058,biosynthetic process;GO:0005623,cell;GO:0044237,cellular metabolic process;GO:0008152,metabolic process;GO:0005622,intracellular;GO:0005488,binding;GO:0016563,transcription activator activity;GO:0043227,membrane-bounded organelle;GO:0043170,macromolecule metabolic process;GO:0008150,biological_process;GO:0003677,DNA binding;GO:0010468,regulation…	PF00170|PF07716	bZIP transcription factor|Basic region leucine zipper	PTHR13044
Aqu1.225424	630	16	85	0	0	YN012	A8MTL3	GO:0046914,transition metal ion binding;GO:0005488,binding;GO:0043167,ion binding;GO:0003674,molecular_function;GO:0043169,cation binding;GO:0046872,metal ion binding;GO:0005515,protein binding;GO:0008270,zinc ion binding;	PF00097	Zinc finger, C3HC4 type (RING finger)	PTHR22663
Aqu1.206149	735	222	1176	12	99	MRP3	B2RX12	GO:0016020,membrane;GO:0015399,primary active transmembrane transporter activity;GO:0031224,intrinsic to membrane;GO:0016817,hydrolase activity, acting on acid anhydrides;GO:0005887,integral to plasma membrane;GO:0016787,hydrolase activity;GO:0005623,cell;GO:0051234,establishment of localization;GO:0016887,ATPase activity;GO:0016462,pyrophosphatase activity;GO:0044464,cell part;GO:0044425,membran…			PTHR19242
Aqu1.221627	5793	690	3632	3737	5910	PTPRD	Q64487	GO:0016020,membrane;GO:0043687,post-translational protein modification;GO:0016791,phosphatase activity;GO:0031224,intrinsic to membrane;GO:0044267,cellular protein metabolic process;GO:0016787,hydrolase activity;GO:0005623,cell;GO:0004721,phosphoprotein phosphatase activity;GO:0044237,cellular metabolic process;GO:0004871,signal transducer activity;GO:0006796,phosphate metabolic process;GO:000815…	PF00041|PF00047|PF00047|PF00047|PF00041|PF00041|PF00041	Fibronectin type III domain|Immunoglobulin domain|Immunoglobulin domain|Immunoglobulin domain|Fibronectin type III domain|Fibronectin type III domain|Fibronectin type III domain
Aqu1.219217	2124	210	1103	111	187	TBC15	Q8TC07	GO:0050794,regulation of cellular process;GO:0005097,Rab GTPase activator activity;GO:0005737,cytoplasm;GO:0060589,nucleoside-triphosphatase regulator activity;GO:0030695,GTPase regulator activity;GO:0044424,intracellular part;GO:0046578,regulation of Ras protein signal transduction;GO:0005623,cell;GO:0007242,intracellular signaling cascade;GO:0007165,signal transduction;GO:0010646,regulation of …			PTHR22957
Aqu1.226091	1389	1218	6396	1583	1762	PAPD5	Q68ED3	GO:0016043,cellular component organization;GO:0006260,DNA replication;GO:0006259,DNA metabolic process;GO:0048285,organelle fission;GO:0007067,mitosis;GO:0044424,intracellular part;GO:0009058,biosynthetic process;GO:0005623,cell;GO:0044237,cellular metabolic process;GO:0008152,metabolic process;GO:0044464,cell part;GO:0005622,intracellular;GO:0003824,catalytic activity;GO:0006139,nucleobase, nucl…	PF01909|PF03828	Nucleotidyltransferase domain|PAP/25A associated domain	PTHR23092
Aqu1.214662	2019	16	84	0	0	TRIM3	O75382	GO:0005737,cytoplasm;GO:0044424,intracellular part;GO:0005515,protein binding;GO:0005623,cell;GO:0005769,early endosome;GO:0015031,protein transport;GO:0051234,establishment of localization;GO:0044464,cell part;GO:0005622,intracellular;GO:0005488,binding;GO:0005768,endosome;GO:0043169,cation binding;GO:0008022,protein C-terminus binding;GO:0043227,membrane-bounded organelle;GO:0007275,multicellul…	PF00097|PF00630|PF01436|PF01436|PF01436|PF01436|PF01436	Zinc finger, C3HC4 type (RING finger)|Filamin/ABP280 repeat|NHL repeat|NHL repeat|NHL repeat|NHL repeat|NHL repeat	PTHR13712
Aqu1.228317	1589	13046	68238	35316	169236	DUS1	P28562	GO:0043687,post-translational protein modification;GO:0016791,phosphatase activity;GO:0044267,cellular protein metabolic process;GO:0017017,MAP kinase tyrosine/serine/threonine phosphatase activity;GO:0016787,hydrolase activity;GO:0005515,protein binding;GO:0004721,phosphoprotein phosphatase activity;GO:0044237,cellular metabolic process;GO:0006796,phosphate metabolic process;GO:0008152,metabolic…	PF00581|PF00782	Rhodanese-like domain|Dual specificity phosphatase, catalytic domain	PTHR10159
Aqu1.208921	4365	25	130	0	277	Y381	Q4UMH6	GO:0042278,purine nucleoside metabolic process;GO:0033865,nucleoside bisphosphate metabolic process;GO:0009116,nucleoside metabolic process;GO:0009117,nucleotide metabolic process;GO:0006807,nitrogen compound metabolic process;GO:0044238,primary metabolic process;GO:0044237,cellular metabolic process;GO:0046128,purine ribonucleoside metabolic process;GO:0008152,metabolic process;GO:0015969,guanos…	PF00023|PF00023|PF00023|PF00023|PF00023|PF00023|PF00023|PF00023|PF00023|PF00023|PF00023	Ankyrin repeat|Ankyrin repeat|Ankyrin repeat|Ankyrin repeat|Ankyrin repeat|Ankyrin repeat|Ankyrin repeat|Ankyrin repeat|Ankyrin repeat|Ankyrin repeat|Ankyrin repeat	PTHR18958
Aqu1.200435	240	47	244	86	296						PTHR19384
Aqu1.217759	957	55	285	158	147	RSAD2	Q5RH95	GO:0043229,intracellular organelle;GO:0005783,endoplasmic reticulum;GO:0005506,iron ion binding;GO:0005737,cytoplasm;GO:0043167,ion binding;GO:0003674,molecular_function;GO:0044424,intracellular part;GO:0005623,cell;GO:0050896,response to stimulus;GO:0051707,response to other organism;GO:0051704,multi-organism process;GO:0009607,response to biotic stimulus;GO:0043231,intracellular membrane-bounde…	PF04055	Radical SAM superfamily	PTHR21339
Aqu1.201041	1150	183	945	330	395	CHSS3	Q5DTK1	GO:0016020,membrane;GO:0031090,organelle membrane;GO:0005737,cytoplasm;GO:0031224,intrinsic to membrane;GO:0044424,intracellular part;GO:0008194,UDP-glycosyltransferase activity;GO:0005623,cell;GO:0044422,organelle part;GO:0044464,cell part;GO:0044425,membrane part;GO:0015020,glucuronosyltransferase activity;GO:0005622,intracellular;GO:0003824,catalytic activity;GO:0050510,N-acetylgalactosaminyl-…	PF05679	Chondroitin N-acetylgalactosaminyltransferase	PTHR12369
Aqu1.215445	1893	26	134	69	0	CNDD3	Q6ZQK0	GO:0016043,cellular component organization;GO:0048285,organelle fission;GO:0007067,mitosis;GO:0032991,macromolecular complex;GO:0044424,intracellular part;GO:0005623,cell;GO:0044422,organelle part;GO:0044427,chromosomal part;GO:0043228,non-membrane-bounded organelle;GO:0000793,condensed chromosome;GO:0030261,chromosome condensation;GO:0000796,condensin complex;GO:0000819,sister chromatid segregat…	PF02985|PF02985	HEAT repeat|HEAT repeat
Aqu1.200635	288	419	2150	276	70	MRP1	P33527	GO:0016020,membrane;GO:0005626,insoluble fraction;GO:0015399,primary active transmembrane transporter activity;GO:0031224,intrinsic to membrane;GO:0016817,hydrolase activity, acting on acid anhydrides;GO:0005887,integral to plasma membrane;GO:0000267,cell fraction;GO:0016787,hydrolase activity;GO:0005623,cell;GO:0050896,response to stimulus;GO:0051234,establishment of localization;GO:0016887,ATPa…			PTHR19242
Aqu1.204306	1251	26	133	263	48	NETR	Q5G267	GO:0016020,membrane;GO:0005575,cellular_component;GO:0060089,molecular transducer activity;GO:0004872,receptor activity;GO:0044464,cell part;GO:0003674,molecular_function;GO:0005044,scavenger receptor activity;GO:0005623,cell;GO:0004888,transmembrane receptor activity;GO:0004871,signal transducer activity;	PF00530	Scavenger receptor cysteine-rich domain	PTHR19331
Aqu1.222465	1623	45	230	2	0	POL2	P20825	GO:0008233,peptidase activity;GO:0006260,DNA replication;GO:0006259,DNA metabolic process;GO:0003964,RNA-directed DNA polymerase activity;GO:0009058,biosynthetic process;GO:0016787,hydrolase activity;GO:0044237,cellular metabolic process;GO:0008152,metabolic process;GO:0006139,nucleobase, nucleoside, nucleotide and nucleic acid metabolic process;GO:0003824,catalytic activity;GO:0005488,binding;GO…	PF00078	Reverse transcriptase (RNA-dependent DNA polymerase)	PTHR10178
Aqu1.224400	1146	86	439	465	648	VDE	Q39249	GO:0016020,membrane;GO:0015994,chlorophyll metabolic process;GO:0005737,cytoplasm;GO:0009628,response to abiotic stimulus;GO:0044424,intracellular part;GO:0044255,cellular lipid metabolic process;GO:0005623,cell;GO:0050896,response to stimulus;GO:0044422,organelle part;GO:0044237,cellular metabolic process;GO:0051234,establishment of localization;GO:0031974,membrane-enclosed lumen;GO:0070013,intr…
Aqu1.222950	567	29	148	0	171						PTHR10519
Aqu1.218832	1959	69	352	61	564	DCW1	Q6FLP9	GO:0016020,membrane;GO:0008496,mannan endo-1,6-alpha-mannosidase activity;GO:0016043,cellular component organization;GO:0030312,external encapsulating structure;GO:0015923,mannosidase activity;GO:0031225,anchored to membrane;GO:0004559,alpha-mannosidase activity;GO:0031224,intrinsic to membrane;GO:0003674,molecular_function;GO:0070882,cellular cell wall organization or biogenesis;GO:0004553,hydro…	PF01033|PF01033	Somatomedin B domain|Somatomedin B domain
Aqu1.218270	2958	193	981	425	5065	LYAG	P70699	GO:0065008,regulation of biological quality;GO:0003012,muscle system process;GO:0005737,cytoplasm;GO:0005623,cell;GO:0044237,cellular metabolic process;GO:0050877,neurological system process;GO:0044264,cellular polysaccharide metabolic process;GO:0007610,behavior;GO:0005980,glycogen catabolic process;GO:0008152,metabolic process;GO:0005622,intracellular;GO:0006091,generation of precursor metaboli…	PF01055	Glycosyl hydrolases family 31	PTHR22762
Aqu1.223819	1666	13445	68138	28284	10351	TRIB2	Q92519	GO:0016773,phosphotransferase activity, alcohol group as acceptor;GO:0005737,cytoplasm;GO:0005623,cell;GO:0004672,protein kinase activity;GO:0044237,cellular metabolic process;GO:0006796,phosphate metabolic process;GO:0043228,non-membrane-bounded organelle;GO:0008152,metabolic process;GO:0005622,intracellular;GO:0032553,ribonucleotide binding;GO:0003824,catalytic activity;GO:0005488,binding;GO:00…	PF00069	Protein kinase domain	PTHR22961
Aqu1.204502	2438	15	76	4	139	PATS1	Q55E58	GO:0016773,phosphotransferase activity, alcohol group as acceptor;GO:0016791,phosphatase activity;GO:0005623,cell;GO:0004672,protein kinase activity;GO:0044422,organelle part;GO:0044237,cellular metabolic process;GO:0006796,phosphate metabolic process;GO:0043228,non-membrane-bounded organelle;GO:0008152,metabolic process;GO:0007165,signal transduction;GO:0005622,intracellular;GO:0007154,cell comm…
Aqu1.207486	1920	16	81	14	146	PATS1	Q55E58	GO:0016773,phosphotransferase activity, alcohol group as acceptor;GO:0016791,phosphatase activity;GO:0005623,cell;GO:0004672,protein kinase activity;GO:0044422,organelle part;GO:0044237,cellular metabolic process;GO:0006796,phosphate metabolic process;GO:0043228,non-membrane-bounded organelle;GO:0008152,metabolic process;GO:0007165,signal transduction;GO:0005622,intracellular;GO:0007154,cell comm…
Aqu1.212593	1275	19	96	0	209	KMO	Q1RLY6	GO:0016020,membrane;GO:0051188,cofactor biosynthetic process;GO:0019867,outer membrane;GO:0009110,vitamin biosynthetic process;GO:0031090,organelle membrane;GO:0019362,pyridine nucleotide metabolic process;GO:0005737,cytoplasm;GO:0009117,nucleotide metabolic process;GO:0004502,kynurenine 3-monooxygenase activity;GO:0009058,biosynthetic process;GO:0005623,cell;GO:0019363,pyridine nucleotide biosyn…			PTHR13789
Aqu1.216937	2084	61	308	347	415	S13A2	Q28615	GO:0016020,membrane;GO:0022804,active transmembrane transporter activity;GO:0015291,secondary active transmembrane transporter activity;GO:0030001,metal ion transport;GO:0031402,sodium ion binding;GO:0015293,symporter activity;GO:0043167,ion binding;GO:0031224,intrinsic to membrane;GO:0003674,molecular_function;GO:0005623,cell;GO:0016021,integral to membrane;GO:0006814,sodium ion transport;GO:005…
Aqu1.223206	1406	1927	9702	4705	9020	CATD	O93428	GO:0008233,peptidase activity;GO:0005737,cytoplasm;GO:0044424,intracellular part;GO:0016787,hydrolase activity;GO:0005623,cell;GO:0008152,metabolic process;GO:0044464,cell part;GO:0005622,intracellular;GO:0005764,lysosome;GO:0003824,catalytic activity;GO:0006508,proteolysis;GO:0070001,aspartic-type peptidase activity;GO:0043227,membrane-bounded organelle;GO:0019538,protein metabolic process;GO:00…	PF00026	Eukaryotic aspartyl protease	PTHR13683
Aqu1.207508	828	29	145	73	0	SGPL1	Q8R0X7	GO:0016020,membrane;GO:0048008,platelet-derived growth factor receptor signaling pathway;GO:0051674,localization of cell;GO:0007166,cell surface receptor linked signaling pathway;GO:0001568,blood vessel development;GO:0005737,cytoplasm;GO:0006643,membrane lipid metabolic process;GO:0048869,cellular developmental process;GO:0006672,ceramide metabolic process;GO:0044255,cellular lipid metabolic pro…
Aqu1.218782	693	39	195	153	324
Aqu1.219664	1718	484	2419	116	886	PXDN	Q9VZZ4	GO:0033554,cellular response to stress;GO:0016043,cellular component organization;GO:0010324,membrane invagination;GO:0005515,protein binding;GO:0050896,response to stimulus;GO:0044237,cellular metabolic process;GO:0070301,cellular response to hydrogen peroxide;GO:0051234,establishment of localization;GO:0006909,phagocytosis;GO:0020037,heme binding;GO:0008152,metabolic process;GO:0042743,hydrogen…	PF00560|PF00560|PF00560|PF00560|PF00560|PF00560|PF07686|PF07679|PF00047	Leucine Rich Repeat|Leucine Rich Repeat|Leucine Rich Repeat|Leucine Rich Repeat|Leucine Rich Repeat|Leucine Rich Repeat|Immunoglobulin V-set domain|Immunoglobulin I-set domain|Immunoglobulin domain	PTHR23154
Aqu1.223712	1080	30	149	2	715	PIGA	Q64323	GO:0016020,membrane;GO:0031090,organelle membrane;GO:0046486,glycerolipid metabolic process;GO:0005737,cytoplasm;GO:0032991,macromolecular complex;GO:0008654,phospholipid biosynthetic process;GO:0044255,cellular lipid metabolic process;GO:0009058,biosynthetic process;GO:0005623,cell;GO:0044422,organelle part;GO:0044237,cellular metabolic process;GO:0042157,lipoprotein metabolic process;GO:0008610…	PF08288|PF00534	PIGA (GPI anchor biosynthesis)|Glycosyl transferases group 1	PTHR12526
Aqu1.215293	846	99	491	78	600	SC5D	O88822	GO:0016020,membrane;GO:0005783,endoplasmic reticulum;GO:0016053,organic acid biosynthetic process;GO:0005737,cytoplasm;GO:0006066,alcohol metabolic process;GO:0031224,intrinsic to membrane;GO:0044424,intracellular part;GO:0044255,cellular lipid metabolic process;GO:0009058,biosynthetic process;GO:0005623,cell;GO:0070704,sterol desaturase activity;GO:0044237,cellular metabolic process;GO:0016125,s…	PF01598	Sterol desaturase	PTHR11863
Aqu1.216832	358	9113	45171	1580	21
Aqu1.228772	1556	1808	8928	1536	1077	ARI1	Q9Y4X5	GO:0051603,proteolysis involved in cellular protein catabolic process;GO:0044257,cellular protein catabolic process;GO:0005737,cytoplasm;GO:0016874,ligase activity;GO:0032991,macromolecular complex;GO:0044267,cellular protein metabolic process;GO:0044424,intracellular part;GO:0005515,protein binding;GO:0005623,cell;GO:0044237,cellular metabolic process;GO:0008152,metabolic process;GO:0044464,cell…	PF00097|PF01485	Zinc finger, C3HC4 type (RING finger)|IBR domain	PTHR11685
Aqu1.220388	1392	16	79	0	0				PF07686|PF00047|PF00047	Immunoglobulin V-set domain|Immunoglobulin domain|Immunoglobulin domain	PTHR10489
Aqu1.223626	310	16	79	4	2
Aqu1.215000	3816	332	1638	1123	4299	HMCN1	Q96RW7	GO:0043687,post-translational protein modification;GO:0044421,extracellular region part;GO:0007601,visual perception;GO:0044267,cellular protein metabolic process;GO:0044420,extracellular matrix part;GO:0050896,response to stimulus;GO:0044237,cellular metabolic process;GO:0050877,neurological system process;GO:0005604,basement membrane;GO:0008152,metabolic process;GO:0005488,binding;GO:0018298,pr…	PF07686|PF07679|PF00047|PF07686|PF07679|PF00047|PF00047|PF07686|PF00047|PF00047|PF07679|PF00047	Immunoglobulin V-set domain|Immunoglobulin I-set domain|Immunoglobulin domain|Immunoglobulin V-set domain|Immunoglobulin I-set domain|Immunoglobulin domain|Immunoglobulin domain|Immunoglobulin V-set domain|Immunoglobulin domain|Immunoglobulin domain|Immunoglobulin I-set domain|Immunoglobulin domain	PTHR19897
Aqu1.210956	1500	29	143	2	11940	SPHM	P51688	GO:0016250,N-sulfoglucosamine sulfohydrolase activity;GO:0005737,cytoplasm;GO:0044424,intracellular part;GO:0016787,hydrolase activity;GO:0005623,cell;GO:0044237,cellular metabolic process;GO:0008152,metabolic process;GO:0044464,cell part;GO:0005622,intracellular;GO:0005764,lysosome;GO:0003824,catalytic activity;GO:0005488,binding;GO:0043169,cation binding;GO:0043227,membrane-bounded organelle;GO…	PF00884	Sulfatase	PTHR10342
Aqu1.216082	1827	1681	8283	508	228	CFLAR	O15519	GO:0050794,regulation of cellular process;GO:0032502,developmental process;GO:0043285;GO:0010941,regulation of cell death;GO:0008233,peptidase activity;GO:0043283;GO:0016265,death;GO:0043067,regulation of programmed cell death;GO:0003674,molecular_function;GO:0008234,cysteine-type peptidase activity;GO:0016787,hydrolase activity;GO:0044238,primary metabolic process;GO:0004175,endopeptidase activi…	PF01335	Death effector domain
Aqu1.226481	635	226	1111	815	715	H3	P84239	GO:0044085,cellular component biogenesis;GO:0034728,nucleosome organization;GO:0016043,cellular component organization;GO:0032991,macromolecular complex;GO:0044424,intracellular part;GO:0005623,cell;GO:0044422,organelle part;GO:0010926,anatomical structure formation;GO:0044427,chromosomal part;GO:0043228,non-membrane-bounded organelle;GO:0006323,DNA packaging;GO:0044464,cell part;GO:0005622,intra…	PF00125	Core histone H2A/H2B/H3/H4	PTHR11426
Aqu1.224589	708	156	766	22744	8533
Aqu1.228281	3120	99	486	44	312				PF02415|PF02415	Chlamydia polymorphic membrane protein (Chlamydia_PMP)|Chlamydia polymorphic membrane protein (Chlamydia_PMP)
Aqu1.212958	738	54	264	75	24	MKS3	Q5HYA8	GO:0016020,membrane;GO:0005575,cellular_component;GO:0044464,cell part;GO:0044425,membrane part;GO:0031224,intrinsic to membrane;GO:0005623,cell;GO:0016021,integral to membrane;GO:0005886,plasma membrane;			PTHR21274
Aqu1.229174	921	44	215	84	1976
Aqu1.211698	804	34	166	0	0
Aqu1.220601	789	16	78	6	2
Aqu1.228443	618	16	78	0	151	CAV1	Q2QL79	GO:0043229,intracellular organelle;GO:0016020,membrane;GO:0005737,cytoplasm;GO:0031224,intrinsic to membrane;GO:0044424,intracellular part;GO:0005623,cell;GO:0016021,integral to membrane;GO:0005886,plasma membrane;GO:0005575,cellular_component;GO:0043226,organelle;GO:0043231,intracellular membrane-bounded organelle;GO:0044464,cell part;GO:0005622,intracellular;GO:0044425,membrane part;GO:0005794,…			PTHR10844
Aqu1.222845	2076	146	710	8385	13146	SIM1	Q61045	GO:0048869,cellular developmental process;GO:0009058,biosynthetic process;GO:0005623,cell;GO:0044237,cellular metabolic process;GO:0004871,signal transducer activity;GO:0008152,metabolic process;GO:0007165,signal transduction;GO:0005622,intracellular;GO:0007154,cell communication;GO:0005488,binding;GO:0043227,membrane-bounded organelle;GO:0043170,macromolecule metabolic process;GO:0008150,biologi…	PF00989|PF08447	PAS fold|PAS fold	PTHR23043
Aqu1.203801	450	48	233	44	88
Aqu1.202336	276	150	728	46	101	SODC	P80566	GO:0004784,superoxide dismutase activity;GO:0016721,oxidoreductase activity, acting on superoxide radicals as acceptor;GO:0055114,oxidation reduction;GO:0043167,ion binding;GO:0003674,molecular_function;GO:0016209,antioxidant activity;GO:0005507,copper ion binding;GO:0008270,zinc ion binding;GO:0016491,oxidoreductase activity;GO:0008152,metabolic process;GO:0046914,transition metal ion binding;GO…	PF00080	Copper/zinc superoxide dismutase (SODC)	PTHR10003
Aqu1.214427	984	1228	5945	2082	1535	RBP	P02752	GO:0006810,transport;GO:0032218,riboflavin transport;GO:0003674,molecular_function;GO:0051180,vitamin transport;GO:0051183,vitamin transporter activity;GO:0051179,localization;GO:0032217,riboflavin transporter activity;GO:0008150,biological_process;GO:0051234,establishment of localization;GO:0005215,transporter activity;	PF03024	Folate receptor family	PTHR10517
Aqu1.204644	2172	69	334	240	96
Aqu1.219082	618	62	300	339	550	NAT11	Q568K5	GO:0008152,metabolic process;GO:0016746,transferase activity, transferring acyl groups;GO:0003824,catalytic activity;GO:0003674,molecular_function;GO:0008415,acyltransferase activity;GO:0008080,N-acetyltransferase activity;GO:0016740,transferase activity;GO:0016747,transferase activity, transferring acyl groups other than amino-acyl groups;GO:0008150,biological_process;GO:0016407,acetyltransferas…	PF00583	Acetyltransferase (GNAT) family	PTHR20531
Aqu1.222126	209	30	145	147	7
Aqu1.223219	489	29	140	14	408	CBR1	P47844	GO:0042375,quinone cofactor metabolic process;GO:0005737,cytoplasm;GO:0055114,oxidation reduction;GO:0017144,drug metabolic process;GO:0042373,vitamin K metabolic process;GO:0003674,molecular_function;GO:0044424,intracellular part;GO:0050221,prostaglandin-E2 9-reductase activity;GO:0005623,cell;GO:0044237,cellular metabolic process;GO:0047021,15-hydroxyprostaglandin dehydrogenase (NADP+) activity…			PTHR19410
Aqu1.204148	1422	29	140	12	238	TECTA	O75443	GO:0016020,membrane;GO:0044421,extracellular region part;GO:0007600,sensory perception;GO:0003008,system process;GO:0031225,anchored to membrane;GO:0031224,intrinsic to membrane;GO:0005623,cell;GO:0005576,extracellular region;GO:0032501,multicellular organismal process;GO:0005886,plasma membrane;GO:0050877,neurological system process;GO:0031012,extracellular matrix;GO:0005575,cellular_component;G…			PTHR13802
Aqu1.214047	2874	6031	29109	32491	29237	TSP1	P07996	GO:0044085,cellular component biogenesis;GO:0002694,regulation of leukocyte activation;GO:0009897,external side of plasma membrane;GO:0010941,regulation of cell death;GO:0031988,membrane-bounded vesicle;GO:0005737,cytoplasm;GO:0010608,posttranscriptional regulation of gene expression;GO:0009891,positive regulation of biosynthetic process;GO:0010748,negative regulation of plasma membrane long-chai…	PF00090|PF00090|PF00090|PF00090|PF00090|PF00008|PF07645|PF07645|PF00008|PF02412|PF02412|PF02412|PF02412|PF02412|PF02412|PF02412|PF02412|PF02412|PF02412|PF02412|PF02412|PF05735	Thrombospondin type 1 domain|Thrombospondin type 1 domain|Thrombospondin type 1 domain|Thrombospondin type 1 domain|Thrombospondin type 1 domain|EGF-like domain|Calcium binding EGF domain|Calcium binding EGF domain|EGF-like domain|Thrombospondin type 3 repeat|Thrombospondin type 3 repeat|Thrombospondin type 3 repeat|Thrombospondin type 3 repeat|Thrombospondin type 3 repeat|Thrombospondin type 3 r…	PTHR10199
Aqu1.219939	2076	32	154	685	5479	SIDT1	Q9NXL6	GO:0031224,intrinsic to membrane;GO:0016020,membrane;GO:0005575,cellular_component;GO:0005623,cell;GO:0044464,cell part;GO:0044425,membrane part;GO:0016021,integral to membrane;
Aqu1.219839	3384	23	110	0	374	PLXA1	P70206	GO:0016020,membrane;GO:0050794,regulation of cellular process;GO:0002009,morphogenesis of an epithelium;GO:0005626,insoluble fraction;GO:0048732,gland development;GO:0031224,intrinsic to membrane;GO:0017154,semaphorin receptor activity;GO:0007431,salivary gland development;GO:0000267,cell fraction;GO:0005515,protein binding;GO:0005623,cell;GO:0004888,transmembrane receptor activity;GO:0004871,sig…	PF01437|PF01437|PF01437|PF01833|PF01833|PF01833|PF01833	Plexin repeat|Plexin repeat|Plexin repeat|IPT/TIG domain|IPT/TIG domain|IPT/TIG domain|IPT/TIG domain	PTHR22625
Aqu1.229364	4320	37161	177296	37519	1459	MRP1	Q5F364	GO:0015399,primary active transmembrane transporter activity;GO:0016817,hydrolase activity, acting on acid anhydrides;GO:0016787,hydrolase activity;GO:0051234,establishment of localization;GO:0016887,ATPase activity;GO:0016462,pyrophosphatase activity;GO:0032553,ribonucleotide binding;GO:0003824,catalytic activity;GO:0043492,ATPase activity, coupled to movement of substances;GO:0005488,binding;GO…	PF00664|PF00005|PF00664|PF00005	ABC transporter transmembrane region|ABC transporter|ABC transporter transmembrane region|ABC transporter	PTHR19242
Aqu1.224235	2179	1386	6607	602	365	TBC15	Q8TC07	GO:0050794,regulation of cellular process;GO:0005097,Rab GTPase activator activity;GO:0005737,cytoplasm;GO:0060589,nucleoside-triphosphatase regulator activity;GO:0030695,GTPase regulator activity;GO:0044424,intracellular part;GO:0046578,regulation of Ras protein signal transduction;GO:0005623,cell;GO:0007242,intracellular signaling cascade;GO:0007165,signal transduction;GO:0010646,regulation of …			PTHR22957
Aqu1.216147	972	2420	11490	3077	2628	CR3L3	Q68CJ9	GO:0016020,membrane;GO:0005737,cytoplasm;GO:0009058,biosynthetic process;GO:0005623,cell;GO:0044237,cellular metabolic process;GO:0009607,response to biotic stimulus;GO:0008152,metabolic process;GO:0005622,intracellular;GO:0005488,binding;GO:0043227,membrane-bounded organelle;GO:0043170,macromolecule metabolic process;GO:0008150,biological_process;GO:0003677,DNA binding;GO:0010468,regulation of g…	PF00170|PF07716	bZIP transcription factor|Basic region leucine zipper	PTHR22952
Aqu1.208448	624	19	90	37	2	CSTF1	Q5R8K2	GO:0043229,intracellular organelle;GO:0006396,RNA processing;GO:0043283;GO:0034960;GO:0044424,intracellular part;GO:0006807,nitrogen compound metabolic process;GO:0005623,cell;GO:0044238,primary metabolic process;GO:0044237,cellular metabolic process;GO:0043231,intracellular membrane-bounded organelle;GO:0043226,organelle;GO:0006397,mRNA processing;GO:0016070,RNA metabolic process;GO:0005575,cell…	PF00400|PF00400	WD domain, G-beta repeat|WD domain, G-beta repeat	PTHR22840
Aqu1.218077	798	19	90	2	550	LANC3	Q8CD19	GO:0003674,molecular_function;GO:0003824,catalytic activity;			PTHR12736
Aqu1.229309	498	21	99	0	1	MED11	Q68EW7	GO:0032991,macromolecular complex;GO:0009058,biosynthetic process;GO:0005623,cell;GO:0044422,organelle part;GO:0044237,cellular metabolic process;GO:0005654,nucleoplasm;GO:0008152,metabolic process;GO:0005622,intracellular;GO:0043227,membrane-bounded organelle;GO:0043170,macromolecule metabolic process;GO:0044451,nucleoplasm part;GO:0043233,organelle lumen;GO:0008150,biological_process;GO:0010468…			PTHR22890
Aqu1.220387	1483	31	146	25	0				PF00047|PF00047	Immunoglobulin domain|Immunoglobulin domain	PTHR19831
Aqu1.217853	2106	20	94	263	845
Aqu1.227725	1320	36	169	248	317	UN93A	Q6DDL7	GO:0016020,membrane;GO:0005575,cellular_component;GO:0006810,transport;GO:0055085,transmembrane transport;GO:0044464,cell part;GO:0044425,membrane part;GO:0031224,intrinsic to membrane;GO:0005623,cell;GO:0016021,integral to membrane;GO:0051179,localization;GO:0009987,cellular process;GO:0008150,biological_process;GO:0051234,establishment of localization;			PTHR19444
Aqu1.228722	867	27212	127393	21060	62612	FRIS	P42577	GO:0006879,cellular iron ion homeostasis;GO:0016722,oxidoreductase activity, oxidizing metal ions;GO:0065008,regulation of biological quality;GO:0016724,oxidoreductase activity, oxidizing metal ions, oxygen as acceptor;GO:0005737,cytoplasm;GO:0030001,metal ion transport;GO:0030003,cellular cation homeostasis;GO:0044424,intracellular part;GO:0055072,iron ion homeostasis;GO:0015674,di-, tri-valent …
Aqu1.209363	783	15	70	67	0
Aqu1.217128	1059	15	70	782	454	WNT11	P49893	GO:0050794,regulation of cellular process;GO:0032502,developmental process;GO:0044421,extracellular region part;GO:0007166,cell surface receptor linked signaling pathway;GO:0005102,receptor binding;GO:0005109,frizzled binding;GO:0003674,molecular_function;GO:0005515,protein binding;GO:0007223,Wnt receptor signaling pathway, calcium modulating pathway;GO:0005576,extracellular region;GO:0032501,mul…	PF00110	wnt family	PTHR12027:SF7
Aqu1.214127	276	221	1031	99	812
Aqu1.207658	1473	28	130	0	1992	ARSB	P50429	GO:0043229,intracellular organelle;GO:0004065,arylsulfatase activity;GO:0005737,cytoplasm;GO:0043167,ion binding;GO:0003674,molecular_function;GO:0044424,intracellular part;GO:0016787,hydrolase activity;GO:0005623,cell;GO:0043231,intracellular membrane-bounded organelle;GO:0043226,organelle;GO:0005575,cellular_component;GO:0008484,sulfuric ester hydrolase activity;GO:0044464,cell part;GO:0005622,…	PF00884	Sulfatase	PTHR10342
Aqu1.215933	1275	274	1272	524	286	DDB2	Q66JG1	GO:0033554,cellular response to stress;GO:0051603,proteolysis involved in cellular protein catabolic process;GO:0044257,cellular protein catabolic process;GO:0006259,DNA metabolic process;GO:0044267,cellular protein metabolic process;GO:0044424,intracellular part;GO:0005623,cell;GO:0050896,response to stimulus;GO:0044237,cellular metabolic process;GO:0034984;GO:0008152,metabolic process;GO:004446…	PF00400|PF00400|PF00400	WD domain, G-beta repeat|WD domain, G-beta repeat|WD domain, G-beta repeat	PTHR15169
Aqu1.215482	2058	54	250	0	1131
Aqu1.224784	2189	8720	40249	3613	1572	TRXR3	Q86VQ6	GO:0005626,insoluble fraction;GO:0065008,regulation of biological quality;GO:0022414,reproductive process;GO:0005737,cytoplasm;GO:0048869,cellular developmental process;GO:0042598,vesicular fraction;GO:0005623,cell;GO:0044237,cellular metabolic process;GO:0051234,establishment of localization;GO:0009055,electron carrier activity;GO:0005792,microsome;GO:0008152,metabolic process;GO:0005622,intrace…	PF00462|PF07992|PF00070|PF02852	Glutaredoxin|Pyridine nucleotide-disulphide oxidoreductase|Pyridine nucleotide-disulphide oxidoreductase|Pyridine nucleotide-disulphide oxidoreductase, dimerisation domain	PTHR22912
Aqu1.228831	2100	1392	6417	11992	3438	HUTH	A7YWP4	GO:0005737,cytoplasm;GO:0016874,ligase activity;GO:0003674,molecular_function;GO:0016211,ammonia ligase activity;GO:0044424,intracellular part;GO:0016829,lyase activity;GO:0009058,biosynthetic process;GO:0005623,cell;GO:0016879,ligase activity, forming carbon-nitrogen bonds;GO:0005575,cellular_component;GO:0016840,carbon-nitrogen lyase activity;GO:0016880,acid-ammonia (or amide) ligase activity;G…	PF00221	Phenylalanine and histidine ammonia-lyase
Aqu1.201155	330	48	221	38	0	SBNO1	A3KN83	GO:0035114,imaginal disc-derived appendage morphogenesis;GO:0007166,cell surface receptor linked signaling pathway;GO:0009891,positive regulation of biosynthetic process;GO:0044237,cellular metabolic process;GO:0009953,dorsal/ventral pattern formation;GO:0045941,positive regulation of transcription;GO:0008152,metabolic process;GO:0035107,appendage morphogenesis;GO:0005622,intracellular;GO:0003824…			PTHR12706
Aqu1.204423	816	15	69	0	0
Aqu1.211275	1815	19068	87707	20002	4069	OSGI2	Q9Y236	GO:0032502,developmental process;GO:0022403,cell cycle phase;GO:0000003,reproduction;GO:0022414,reproductive process;GO:0048869,cellular developmental process;GO:0019953,sexual reproduction;GO:0000279,M phase;GO:0051321,meiotic cell cycle;GO:0048468,cell development;GO:0007276,gamete generation;GO:0030154,cell differentiation;GO:0007281,germ cell development;GO:0007126,meiosis;GO:0022402,cell cyc…
Aqu1.219087	1299	2553	11741	1755	1182	ADCK1	Q9D0L4	GO:0043687,post-translational protein modification;GO:0016310,phosphorylation;GO:0016773,phosphotransferase activity, alcohol group as acceptor;GO:0005737,cytoplasm;GO:0044267,cellular protein metabolic process;GO:0044424,intracellular part;GO:0005623,cell;GO:0004672,protein kinase activity;GO:0044237,cellular metabolic process;GO:0006796,phosphate metabolic process;GO:0008152,metabolic process;G…	PF03109	ABC1 family	PTHR10566
Aqu1.202515	229	22	101	23	2	TAF4	O00268	GO:0070461,SAGA-type complex;GO:0005737,cytoplasm;GO:0032991,macromolecular complex;GO:0009058,biosynthetic process;GO:0005623,cell;GO:0006354,RNA elongation;GO:0044422,organelle part;GO:0000123,histone acetyltransferase complex;GO:0044237,cellular metabolic process;GO:0005654,nucleoplasm;GO:0008152,metabolic process;GO:0005622,intracellular;GO:0005669,transcription factor TFIID complex;GO:000548…			PTHR15138:SF9
Aqu1.222124	639	17	78	103	48	METL	Q86BS6	GO:0003674,molecular_function;GO:0016741,transferase activity, transferring one-carbon groups;GO:0008168,methyltransferase activity;GO:0016740,transferase activity;GO:0003824,catalytic activity;
Aqu1.225017	900	19	87	0	0
Aqu1.202100	326	33	151	2	0	PCCB	P07633	GO:0005737,cytoplasm;GO:0016885,ligase activity, forming carbon-carbon bonds;GO:0044255,cellular lipid metabolic process;GO:0005623,cell;GO:0044422,organelle part;GO:0044237,cellular metabolic process;GO:0006519,cellular amino acid and derivative metabolic process;GO:0008152,metabolic process;GO:0031980,mitochondrial lumen;GO:0006520,cellular amino acid metabolic process;GO:0005622,intracellular;…			PTHR22855
Aqu1.205336	1447	39	178	101	709	KLDC3	Q58CV6	GO:0005575,cellular_component;GO:0022403,cell cycle phase;GO:0044464,cell part;GO:0005622,intracellular;GO:0005737,cytoplasm;GO:0044424,intracellular part;GO:0000279,M phase;GO:0007126,meiosis;GO:0005623,cell;GO:0022402,cell cycle process;GO:0051321,meiotic cell cycle;GO:0051327,M phase of meiotic cell cycle;GO:0009987,cellular process;GO:0007049,cell cycle;GO:0008150,biological_process;	PF07646|PF01344|PF07646|PF01344|PF07646|PF01344|PF07646|PF01344|PF07646	Kelch motif|Kelch motif|Kelch motif|Kelch motif|Kelch motif|Kelch motif|Kelch motif|Kelch motif|Kelch motif	PTHR23244
Aqu1.204870	1158	16	73	116	9
Aqu1.211226	5604	88	401	120	84	ANR50	Q9ULJ7	GO:0043229,intracellular organelle;GO:0016323,basolateral plasma membrane;GO:0016020,membrane;GO:0050794,regulation of cellular process;GO:0043232,intracellular non-membrane-bounded organelle;GO:0005737,cytoplasm;GO:0003674,molecular_function;GO:0044424,intracellular part;GO:0005515,protein binding;GO:0005623,cell;GO:0005886,plasma membrane;GO:0043228,non-membrane-bounded organelle;GO:0051234,est…	PF00023|PF00023|PF00023|PF00023|PF00023|PF00023|PF00023|PF00023|PF00023|PF00023|PF00023|PF00023|PF00023|PF00023|PF00023|PF00023|PF00023|PF00023|PF00023|PF00023|PF00023	Ankyrin repeat|Ankyrin repeat|Ankyrin repeat|Ankyrin repeat|Ankyrin repeat|Ankyrin repeat|Ankyrin repeat|Ankyrin repeat|Ankyrin repeat|Ankyrin repeat|Ankyrin repeat|Ankyrin repeat|Ankyrin repeat|Ankyrin repeat|Ankyrin repeat|Ankyrin repeat|Ankyrin repeat|Ankyrin repeat|Ankyrin repeat|Ankyrin repeat|Ankyrin repeat	PTHR18958
Aqu1.223683	2196	60	273	2	51	LPHN3	O97827	GO:0016020,membrane;GO:0050794,regulation of cellular process;GO:0007166,cell surface receptor linked signaling pathway;GO:0004930,G-protein coupled receptor activity;GO:0031224,intrinsic to membrane;GO:0003674,molecular_function;GO:0005623,cell;GO:0016021,integral to membrane;GO:0004888,transmembrane receptor activity;GO:0007218,neuropeptide signaling pathway;GO:0004871,signal transducer activit…	PF01825|PF00002	Latrophilin/CL-1-like GPS domain|7 transmembrane receptor (Secretin family)	PTHR12011:SF57
Aqu1.219663	2262	53	241	42	39	LZTR1	Q9CQ33	GO:0003674,molecular_function;GO:0005515,protein binding;GO:0005488,binding;	PF01344|PF07646|PF01344|PF07646|PF01344|PF07646|PF01344|PF07646|PF01344|PF07646|PF01344|PF07646|PF00651|PF00651	Kelch motif|Kelch motif|Kelch motif|Kelch motif|Kelch motif|Kelch motif|Kelch motif|Kelch motif|Kelch motif|Kelch motif|Kelch motif|Kelch motif|BTB/POZ domain|BTB/POZ domain	PTHR23244
Aqu1.216884	2649	54	244	5531	585	TMTC3	Q6ZXV5	GO:0016020,membrane;GO:0005575,cellular_component;GO:0044464,cell part;GO:0044425,membrane part;GO:0005488,binding;GO:0003674,molecular_function;GO:0031224,intrinsic to membrane;GO:0005623,cell;GO:0016021,integral to membrane;	PF08409|PF07719|PF00515|PF07719|PF00515|PF07721|PF07719|PF00515|PF07719|PF00515|PF07721|PF07719|PF00515|PF07721|PF07719|PF00515|PF07719|PF00515|PF07719|PF00515|PF07719|PF00515|PF07719|PF00515|PF07721	Domain of unknown function (DUF1736)|Tetratricopeptide repeat|Tetratricopeptide repeat|Tetratricopeptide repeat|Tetratricopeptide repeat|Tetratricopeptide repeat|Tetratricopeptide repeat|Tetratricopeptide repeat|Tetratricopeptide repeat|Tetratricopeptide repeat|Tetratricopeptide repeat|Tetratricopeptide repeat|Tetratricopeptide repeat|Tetratricopeptide repeat|Tetratricopeptide repeat|Tetratricope…	PTHR23083
Aqu1.220650	1384	315	1423	790	647	BZW1A	Q6PD83	GO:0050794,regulation of cellular process;GO:0060255,regulation of macromolecule metabolic process;GO:0019219,regulation of nucleobase, nucleoside, nucleotide and nucleic acid metabolic process;GO:0009058,biosynthetic process;GO:0044237,cellular metabolic process;GO:0008152,metabolic process;GO:0006139,nucleobase, nucleoside, nucleotide and nucleic acid metabolic process;GO:0005488,binding;GO:000…	PF02020	eIF4-gamma/eIF5/eIF2-epsilon	PTHR14208
Aqu1.219580	1936	292	1318	2909	508	CBS	Q91WT9	GO:0000097,sulfur amino acid biosynthetic process;GO:0005737,cytoplasm;GO:0043506,regulation of JUN kinase activity;GO:0044237,cellular metabolic process;GO:0044272,sulfur compound biosynthetic process;GO:0005496,steroid binding;GO:0009605,response to external stimulus;GO:0008152,metabolic process;GO:0005622,intracellular;GO:0042180,cellular ketone metabolic process;GO:0003824,catalytic activity;…	PF00291|PF00571	Pyridoxal-phosphate dependent enzyme|CBS domain pair	PTHR10314
Aqu1.219861	2164	78	352	242	518	CIR1A	Q969X6	GO:0043229,intracellular organelle;GO:0043232,intracellular non-membrane-bounded organelle;GO:0044446,intracellular organelle part;GO:0031981,nuclear lumen;GO:0044424,intracellular part;GO:0005730,nucleolus;GO:0005623,cell;GO:0044422,organelle part;GO:0043228,non-membrane-bounded organelle;GO:0005575,cellular_component;GO:0031974,membrane-enclosed lumen;GO:0043226,organelle;GO:0043231,intracellul…	PF00400|PF00400|PF00400|PF00400|PF00400|PF00400|PF00400	WD domain, G-beta repeat|WD domain, G-beta repeat|WD domain, G-beta repeat|WD domain, G-beta repeat|WD domain, G-beta repeat|WD domain, G-beta repeat|WD domain, G-beta repeat	PTHR19856
Aqu1.222404	1095	619	2791	6207	24692	MK14	P47812	GO:0050794,regulation of cellular process;GO:0043687,post-translational protein modification;GO:0016310,phosphorylation;GO:0016773,phosphotransferase activity, alcohol group as acceptor;GO:0044267,cellular protein metabolic process;GO:0004672,protein kinase activity;GO:0050896,response to stimulus;GO:0004702,receptor signaling protein serine/threonine kinase activity;GO:0044237,cellular metabolic…	PF00069	Protein kinase domain	PTHR11295
Aqu1.228869	369	233	1050	109	0
Aqu1.200904	732	16	72	0	0
Aqu1.204531	335	26	117	59	0	NETR	Q5G271	GO:0016020,membrane;GO:0005575,cellular_component;GO:0060089,molecular transducer activity;GO:0004872,receptor activity;GO:0044464,cell part;GO:0003674,molecular_function;GO:0005044,scavenger receptor activity;GO:0005623,cell;GO:0004888,transmembrane receptor activity;GO:0004871,signal transducer activity;			PTHR19331
Aqu1.221312	1755	63	283	4	262	TITIN	Q8WZ42	GO:0044085,cellular component biogenesis;GO:0051015,actin filament binding;GO:0016773,phosphotransferase activity, alcohol group as acceptor;GO:0005085,guanyl-nucleotide exchange factor activity;GO:0005737,cytoplasm;GO:0060415,muscle tissue morphogenesis;GO:0030695,GTPase regulator activity;GO:0032989,cellular component morphogenesis;GO:0004672,protein kinase activity;GO:0031674,I band;GO:0044237…	PF00047|PF07686|PF07679|PF00047|PF07686|PF07679|PF00047|PF00047|PF07686|PF00047	Immunoglobulin domain|Immunoglobulin V-set domain|Immunoglobulin I-set domain|Immunoglobulin domain|Immunoglobulin V-set domain|Immunoglobulin I-set domain|Immunoglobulin domain|Immunoglobulin domain|Immunoglobulin V-set domain|Immunoglobulin domain	PTHR10489
Aqu1.227595	1260	183	821	714	6304	SIRT6	Q8N6T7	GO:0000781,chromosome, telomeric region;GO:0009058,biosynthetic process;GO:0070403,NAD binding;GO:0005623,cell;GO:0044422,organelle part;GO:0000792,heterochromatin;GO:0051253,negative regulation of RNA metabolic process;GO:0044237,cellular metabolic process;GO:0043228,non-membrane-bounded organelle;GO:0005654,nucleoplasm;GO:0008152,metabolic process;GO:0044454,nuclear chromosome part;GO:0005622,i…	PF02146	Sir2 family	PTHR11085
Aqu1.218780	3447	67	300	440	15	SYI	Q8DGI7	GO:0005737,cytoplasm;GO:0009058,biosynthetic process;GO:0005623,cell;GO:0006428,isoleucyl-tRNA aminoacylation;GO:0044237,cellular metabolic process;GO:0006519,cellular amino acid and derivative metabolic process;GO:0008152,metabolic process;GO:0006520,cellular amino acid metabolic process;GO:0005622,intracellular;GO:0042180,cellular ketone metabolic process;GO:0003824,catalytic activity;GO:003255…	PF00133|PF08264	tRNA synthetases class I (I, L, M and V)|Anticodon-binding domain	PTHR11946
Aqu1.207694	1251	17	76	69	166	EI2BG	Q4R6T3	GO:0005737,cytoplasm;GO:0048869,cellular developmental process;GO:0032991,macromolecular complex;GO:0044267,cellular protein metabolic process;GO:0044424,intracellular part;GO:0022008,neurogenesis;GO:0003743,translation initiation factor activity;GO:0009058,biosynthetic process;GO:0005623,cell;GO:0050896,response to stimulus;GO:0014003,oligodendrocyte development;GO:0045182,translation regulator …			PTHR22572
Aqu1.227762	2020	26	116	240	213	GTPA	Q552Z6	GO:0032553,ribonucleotide binding;GO:0005488,binding;GO:0003674,molecular_function;GO:0032555,purine ribonucleotide binding;GO:0000166,nucleotide binding;GO:0032561,guanyl ribonucleotide binding;GO:0019001,guanyl nucleotide binding;GO:0005525,GTP binding;GO:0017076,purine nucleotide binding;	PF01926	GTPase of unknown function	PTHR10903
Aqu1.225008	3723	23	102	90	50	TECTA	O75443	GO:0016020,membrane;GO:0044421,extracellular region part;GO:0007600,sensory perception;GO:0003008,system process;GO:0031225,anchored to membrane;GO:0031224,intrinsic to membrane;GO:0005623,cell;GO:0005576,extracellular region;GO:0032501,multicellular organismal process;GO:0005886,plasma membrane;GO:0050877,neurological system process;GO:0031012,extracellular matrix;GO:0005575,cellular_component;G…	PF00008|PF00047|PF00041|PF00041|PF00008|PF00008	EGF-like domain|Immunoglobulin domain|Fibronectin type III domain|Fibronectin type III domain|EGF-like domain|EGF-like domain	PTHR10489
Aqu1.226608	779	917	4057	742	8841
Aqu1.224724	873	87	384	632	56	TNKS1	O95271	GO:0050658,RNA transport;GO:0044085,cellular component biogenesis;GO:0044450,microtubule organizing center part;GO:0005626,insoluble fraction;GO:0065008,regulation of biological quality;GO:0005737,cytoplasm;GO:0009891,positive regulation of biosynthetic process;GO:0044237,cellular metabolic process;GO:0032204,regulation of telomere maintenance;GO:0015031,protein transport;GO:0043228,non-membrane-…	PF00023|PF00023|PF00023	Ankyrin repeat|Ankyrin repeat|Ankyrin repeat	PTHR18958
Aqu1.219053	288	17	75	0	17	RBSK	Q8R1Q9	GO:0005524,ATP binding;GO:0016773,phosphotransferase activity, alcohol group as acceptor;GO:0006066,alcohol metabolic process;GO:0001882,nucleoside binding;GO:0003674,molecular_function;GO:0000166,nucleotide binding;GO:0044238,primary metabolic process;GO:0005975,carbohydrate metabolic process;GO:0044237,cellular metabolic process;GO:0008152,metabolic process;GO:0019200,carbohydrate kinase activi…			PTHR10584
Aqu1.224851	810	117	516	0	3
Aqu1.225824	1036	8756	38450	7147	9879	BI1	P55061	GO:0016020,membrane;GO:0050794,regulation of cellular process;GO:0005783,endoplasmic reticulum;GO:0051093,negative regulation of developmental process;GO:0005626,insoluble fraction;GO:0010941,regulation of cell death;GO:0043069,negative regulation of programmed cell death;GO:0016265,death;GO:0005737,cytoplasm;GO:0031224,intrinsic to membrane;GO:0043067,regulation of programmed cell death;GO:00444…	PF01027	Uncharacterised protein family UPF0005	PTHR23291
Aqu1.229376	2588	5131	22433	31382	8809	GTPB1	Q58DC5	GO:0003674,molecular_function;GO:0016817,hydrolase activity, acting on acid anhydrides;GO:0016787,hydrolase activity;GO:0000166,nucleotide binding;GO:0017111,nucleoside-triphosphatase activity;GO:0016462,pyrophosphatase activity;GO:0003824,catalytic activity;GO:0032553,ribonucleotide binding;GO:0005488,binding;GO:0003924,GTPase activity;GO:0032555,purine ribonucleotide binding;GO:0032561,guanyl r…
Aqu1.228230	945	744	3250	421	8136	ROST	O44252	GO:0016020,membrane;GO:0014706,striated muscle tissue development;GO:0016043,cellular component organization;GO:0014902,myotube differentiation;GO:0048747,muscle fiber development;GO:0048869,cellular developmental process;GO:0031224,intrinsic to membrane;GO:0005623,cell;GO:0048468,cell development;GO:0010926,anatomical structure formation;GO:0006949,syncytium formation;GO:0009653,anatomical struc…			PTHR12242
Aqu1.220566	716	234	1018	143	624	GST1	O18598	GO:0016765,transferase activity, transferring alkyl or aryl (other than methyl) groups;GO:0004364,glutathione transferase activity;GO:0003674,molecular_function;GO:0016740,transferase activity;GO:0003824,catalytic activity;	PF02798|PF00043	Glutathione S-transferase, N-terminal domain|Glutathione S-transferase, C-terminal domain	PTHR11571
Aqu1.221354	765	20	87	301	651	S5A1	Q68FF9	GO:0016020,membrane;GO:0042446,hormone biosynthetic process;GO:0000003,reproduction;GO:0005783,endoplasmic reticulum;GO:0005626,insoluble fraction;GO:0065008,regulation of biological quality;GO:0022414,reproductive process;GO:0005737,cytoplasm;GO:0048869,cellular developmental process;GO:0031224,intrinsic to membrane;GO:0044424,intracellular part;GO:0042598,vesicular fraction;GO:0000267,cell frac…	PF02544	3-oxo-5-alpha-steroid 4-dehydrogenase	PTHR10556
Aqu1.216693	633	26	113	10	296	WBS27	Q8N6F8	GO:0003674,molecular_function;GO:0016741,transferase activity, transferring one-carbon groups;GO:0008152,metabolic process;GO:0008168,methyltransferase activity;GO:0016740,transferase activity;GO:0003824,catalytic activity;GO:0008150,biological_process;	PF08241|PF08242	Methyltransferase domain|Methyltransferase domain	PTHR10108
Aqu1.206316	428	26	113	38	209				PF02985|PF02985	HEAT repeat|HEAT repeat
Aqu1.218480	1904	532	2300	6914	1910	AOFA	Q5RE60	GO:0016020,membrane;GO:0019867,outer membrane;GO:0001505,regulation of neurotransmitter levels;GO:0065008,regulation of biological quality;GO:0031090,organelle membrane;GO:0005737,cytoplasm;GO:0031224,intrinsic to membrane;GO:0044424,intracellular part;GO:0005623,cell;GO:0042135,neurotransmitter catabolic process;GO:0044422,organelle part;GO:0044237,cellular metabolic process;GO:0050877,neurologi…	PF01593	Flavin containing amine oxidoreductase	PTHR10742
Aqu1.205991	828	25	108	0	4
Aqu1.201414	419	19	82	0	0	ACAP2	Q5ZK62	GO:0050794,regulation of cellular process;GO:0032011,ARF protein signal transduction;GO:0060589,nucleoside-triphosphatase regulator activity;GO:0030695,GTPase regulator activity;GO:0046578,regulation of Ras protein signal transduction;GO:0007242,intracellular signaling cascade;GO:0007165,signal transduction;GO:0010646,regulation of cell communication;GO:0007154,cell communication;GO:0005488,bindi…	PF01412	Putative GTPase activating protein for Arf	PTHR23180
Aqu1.207236	963	19	82	174	194	UGGG1	Q9JLA3	GO:0005783,endoplasmic reticulum;GO:0043413,macromolecule glycosylation;GO:0005737,cytoplasm;GO:0044267,cellular protein metabolic process;GO:0044424,intracellular part;GO:0008194,UDP-glycosyltransferase activity;GO:0009058,biosynthetic process;GO:0005515,protein binding;GO:0005623,cell;GO:0044422,organelle part;GO:0044237,cellular metabolic process;GO:0031974,membrane-enclosed lumen;GO:0006457,p…			PTHR11226
Aqu1.212487	1077	16	69	122	856	JAG1B	Q90Y54	GO:0016020,membrane;GO:0050794,regulation of cellular process;GO:0007166,cell surface receptor linked signaling pathway;GO:0031224,intrinsic to membrane;GO:0005623,cell;GO:0004857,enzyme inhibitor activity;GO:0007165,signal transduction;GO:0044464,cell part;GO:0044425,membrane part;GO:0007154,cell communication;GO:0005488,binding;GO:0030414,peptidase inhibitor activity;GO:0043169,cation binding;G…	PF01414|PF07974	Delta serrate ligand|EGF-like domain	PTHR23258
Aqu1.217671	810	2582	11132	2974	3507
Aqu1.201742	161	42	181	2	3
Aqu1.215831	1257	136	585	293	1390	FAAA	A5PKH3	GO:0006725,cellular aromatic compound metabolic process;GO:0004334,fumarylacetoacetase activity;GO:0016787,hydrolase activity;GO:0044237,cellular metabolic process;GO:0006559,L-phenylalanine catabolic process;GO:0006519,cellular amino acid and derivative metabolic process;GO:0044270,cellular nitrogen compound catabolic process;GO:0006572,tyrosine catabolic process;GO:0008152,metabolic process;GO:…	PF01557	Fumarylacetoacetate (FAA) hydrolase family	PTHR11820
Aqu1.226604	933	5230	22444	6325	4961	SNP29	Q9Z2P6	GO:0016020,membrane;GO:0019717,synaptosome;GO:0005626,insoluble fraction;GO:0019898,extrinsic to membrane;GO:0030054,cell junction;GO:0005737,cytoplasm;GO:0003674,molecular_function;GO:0044424,intracellular part;GO:0000267,cell fraction;GO:0005515,protein binding;GO:0005623,cell;GO:0005624,membrane fraction;GO:0045202,synapse;GO:0005886,plasma membrane;GO:0015031,protein transport;GO:0051234,esta…	PF05739|PF05739	SNARE domain|SNARE domain	PTHR19305
Aqu1.218863	492	114	488	607	250
Aqu1.207092	609	47	201	29	26	ETFD	Q921G7	GO:0043783,oxidoreductase activity, oxidizing metal ions with flavin as acceptor;GO:0004174,electron-transferring-flavoprotein dehydrogenase activity;GO:0016722,oxidoreductase activity, oxidizing metal ions;GO:0016645,oxidoreductase activity, acting on the CH-NH group of donors;GO:0005737,cytoplasm;GO:0032991,macromolecular complex;GO:0044424,intracellular part;GO:0005623,cell;GO:0045251,electron…			PTHR10617
Aqu1.221345	1775	6387	27307	50565	14131	TISB	Q07352	GO:0050794,regulation of cellular process;GO:0060255,regulation of macromolecule metabolic process;GO:0010608,posttranscriptional regulation of gene expression;GO:0019219,regulation of nucleobase, nucleoside, nucleotide and nucleic acid metabolic process;GO:0044424,intracellular part;GO:0005515,protein binding;GO:0005623,cell;GO:0044237,cellular metabolic process;GO:0003700,transcription factor a…	PF00642|PF00642	Zinc finger C-x8-C-x5-C-x3-H type (and similar)|Zinc finger C-x8-C-x5-C-x3-H type (and similar)	PTHR12547
Aqu1.201620	722	23	98	0	0	METH	Q4JIJ3	GO:0051188,cofactor biosynthetic process;GO:0006752,group transfer coenzyme metabolic process;GO:0000097,sulfur amino acid biosynthetic process;GO:0016053,organic acid biosynthetic process;GO:0005737,cytoplasm;GO:0009058,biosynthetic process;GO:0031419,cobalamin binding;GO:0008705,methionine synthase activity;GO:0005623,cell;GO:0044237,cellular metabolic process;GO:0044272,sulfur compound biosynt…	PF02574	Homocysteine S-methyltransferase	PTHR21091:SF9
Aqu1.210395	741	20	85	0	7	SYNPR	Q8BGN8	GO:0016020,membrane;GO:0031410,cytoplasmic vesicle;GO:0031988,membrane-bounded vesicle;GO:0016023,cytoplasmic membrane-bounded vesicle;GO:0031982,vesicle;GO:0005737,cytoplasm;GO:0031224,intrinsic to membrane;GO:0044424,intracellular part;GO:0005887,integral to plasma membrane;GO:0005623,cell;GO:0048770,pigment granule;GO:0050877,neurological system process;GO:0051234,establishment of localization…	PF01284	Membrane-associating domain	PTHR10306
Aqu1.225388	2409	3698	15675	3206	3298	ATG9A	Q3T904	GO:0043229,intracellular organelle;GO:0016020,membrane;GO:0031410,cytoplasmic vesicle;GO:0031982,vesicle;GO:0005737,cytoplasm;GO:0031224,intrinsic to membrane;GO:0044424,intracellular part;GO:0005623,cell;GO:0016021,integral to membrane;GO:0015031,protein transport;GO:0051234,establishment of localization;GO:0043226,organelle;GO:0006810,transport;GO:0045184,establishment of protein localization;G…	PF04109	Autophagy protein Apg9	PTHR13038
Aqu1.216196	1875	816	3451	3299	470	S38A6	Q503G8	GO:0016020,membrane;GO:0030001,metal ion transport;GO:0031402,sodium ion binding;GO:0015837,amine transport;GO:0043167,ion binding;GO:0031224,intrinsic to membrane;GO:0003674,molecular_function;GO:0005623,cell;GO:0016021,integral to membrane;GO:0046942,carboxylic acid transport;GO:0015849,organic acid transport;GO:0006814,sodium ion transport;GO:0051234,establishment of localization;GO:0005575,ce…	PF01490	Transmembrane amino acid transporter protein	PTHR22950
Aqu1.217577	696	48	203	307	222	PTH2	O76387	GO:0040008,regulation of growth;GO:0043283;GO:0034960;GO:0044267,cellular protein metabolic process;GO:0003674,molecular_function;GO:0009058,biosynthetic process;GO:0004091,carboxylesterase activity;GO:0016787,hydrolase activity;GO:0044238,primary metabolic process;GO:0048518,positive regulation of biological process;GO:0044237,cellular metabolic process;GO:0044249,cellular biosynthetic process;G…	PF00627|PF01981	UBA/TS-N domain|Peptidyl-tRNA hydrolase PTH2	PTHR12649
Aqu1.215510	810	22	93	0	88	EPRA1	O05485	GO:0043285;GO:0008233,peptidase activity;GO:0004222,metalloendopeptidase activity;GO:0043283;GO:0043167,ion binding;GO:0003674,molecular_function;GO:0008237,metallopeptidase activity;GO:0016787,hydrolase activity;GO:0044238,primary metabolic process;GO:0008270,zinc ion binding;GO:0004175,endopeptidase activity;GO:0008152,metabolic process;GO:0046914,transition metal ion binding;GO:0003824,catalyt…
Aqu1.212948	1298	31	130	33	90
Aqu1.212440	1146	43	180	2	0	AMZ2	Q4R684	GO:0008233,peptidase activity;GO:0046914,transition metal ion binding;GO:0003824,catalytic activity;GO:0005488,binding;GO:0043167,ion binding;GO:0003674,molecular_function;GO:0070011,peptidase activity, acting on L-amino acid peptides;GO:0043169,cation binding;GO:0046872,metal ion binding;GO:0008237,metallopeptidase activity;GO:0016787,hydrolase activity;GO:0008270,zinc ion binding;
Aqu1.225709	2181	55	230	1131	470
Aqu1.222373	3696	403	1685	37	2291				PF02415|PF02415|PF02415	Chlamydia polymorphic membrane protein (Chlamydia_PMP)|Chlamydia polymorphic membrane protein (Chlamydia_PMP)|Chlamydia polymorphic membrane protein (Chlamydia_PMP)
Aqu1.221763	555	34	142	2	0	CF035	Q4V8S3	GO:0031224,intrinsic to membrane;GO:0016020,membrane;GO:0005575,cellular_component;GO:0005623,cell;GO:0044464,cell part;GO:0044425,membrane part;GO:0016021,integral to membrane;			PTHR13141
Aqu1.211957	234	126	526	164	6	GCSP	Q8DII3	GO:0070279,vitamin B6 binding;GO:0019464,glycine decarboxylation via glycine cleavage system;GO:0006544,glycine metabolic process;GO:0044237,cellular metabolic process;GO:0030170,pyridoxal phosphate binding;GO:0005496,steroid binding;GO:0006519,cellular amino acid and derivative metabolic process;GO:0044270,cellular nitrogen compound catabolic process;GO:0008152,metabolic process;GO:0006546,glyci…			PTHR11773
Aqu1.202568	717	61	254	63	680	GUAD	Q86AW9	GO:0008892,guanine deaminase activity;GO:0016814,hydrolase activity, acting on carbon-nitrogen (but not peptide) bonds, in cyclic amidines;GO:0046914,transition metal ion binding;GO:0003824,catalytic activity;GO:0005488,binding;GO:0043167,ion binding;GO:0003674,molecular_function;GO:0046872,metal ion binding;GO:0043169,cation binding;GO:0019239,deaminase activity;GO:0016787,hydrolase activity;GO:…	PF01979	Amidohydrolase family	PTHR11271
Aqu1.222731	645	63	262	135	0	YL477	Q5UQE9	GO:0043285;GO:0008233,peptidase activity;GO:0043283;GO:0003674,molecular_function;GO:0008234,cysteine-type peptidase activity;GO:0016787,hydrolase activity;GO:0044238,primary metabolic process;GO:0004175,endopeptidase activity;GO:0008152,metabolic process;GO:0003824,catalytic activity;GO:0030163,protein catabolic process;GO:0009057,macromolecule catabolic process;GO:0070011,peptidase activity, ac…
Aqu1.203696	2218	26	108	149	1247	LAC5	Q99056	GO:0016682,oxidoreductase activity, acting on diphenols and related substances as donors, oxygen as acceptor;GO:0006725,cellular aromatic compound metabolic process;GO:0008471,laccase activity;GO:0005507,copper ion binding;GO:0044237,cellular metabolic process;GO:0006519,cellular amino acid and derivative metabolic process;GO:0046274,lignin catabolic process;GO:0008152,metabolic process;GO:000657…	PF07732|PF00394|PF07731	Multicopper oxidase|Multicopper oxidase|Multicopper oxidase	PTHR11709
Aqu1.221665	1925	979	4059	2137	2507	YFNA	Q797A7	GO:0016020,membrane;GO:0022804,active transmembrane transporter activity;GO:0005342,organic acid transmembrane transporter activity;GO:0005275,amine transmembrane transporter activity;GO:0015837,amine transport;GO:0031224,intrinsic to membrane;GO:0003674,molecular_function;GO:0022892,substrate-specific transporter activity;GO:0005623,cell;GO:0016021,integral to membrane;GO:0046942,carboxylic acid…	PF00324	Amino acid permease	PTHR11785
Aqu1.201649	244	21	87	0	0	ABI2	Q9NYB9	GO:0051674,localization of cell;GO:0005737,cytoplasm;GO:0018212,peptidyl-tyrosine modification;GO:0005623,cell;GO:0044237,cellular metabolic process;GO:0004871,signal transducer activity;GO:0006796,phosphate metabolic process;GO:0043228,non-membrane-bounded organelle;GO:0030036,actin cytoskeleton organization;GO:0008152,metabolic process;GO:0008092,cytoskeletal protein binding;GO:0005622,intracel…	PF00018|PF07653	SH3 domain|Variant SH3 domain	PTHR10460
Aqu1.221442	1416	123	509	65	1124	FRRS1	A4QP81	GO:0016020,membrane;GO:0004500,dopamine beta-monooxygenase activity;GO:0031224,intrinsic to membrane;GO:0005623,cell;GO:0044237,cellular metabolic process;GO:0051234,establishment of localization;GO:0006519,cellular amino acid and derivative metabolic process;GO:0044270,cellular nitrogen compound catabolic process;GO:0008152,metabolic process;GO:0006520,cellular amino acid metabolic process;GO:00…	PF03351	DOMON domain
Aqu1.213750	855	16	66	12	93	UPP1	P52624	GO:0009116,nucleoside metabolic process;GO:0005737,cytoplasm;GO:0009117,nucleotide metabolic process;GO:0044424,intracellular part;GO:0005623,cell;GO:0044237,cellular metabolic process;GO:0008152,metabolic process;GO:0044464,cell part;GO:0005622,intracellular;GO:0046483,heterocycle metabolic process;GO:0006213,pyrimidine nucleoside metabolic process;GO:0003824,catalytic activity;GO:0006139,nucleo…			PTHR21234
Aqu1.214158	2273	16513	68099	17219	21721
Aqu1.226479	1050	233	960	4	80	SPT22	Q2TA20
Aqu1.203869	555	107	440	97	457	FTHFD	Q6GNL7	GO:0016645,oxidoreductase activity, acting on the CH-NH group of donors;GO:0006752,group transfer coenzyme metabolic process;GO:0008168,methyltransferase activity;GO:0006725,cellular aromatic compound metabolic process;GO:0009258,10-formyltetrahydrofolate catabolic process;GO:0005737,cytoplasm;GO:0044424,intracellular part;GO:0022892,substrate-specific transporter activity;GO:0009058,biosynthetic…			PTHR11699
Aqu1.223004	1825	3588	14741	1686	1939	PELI1	Q96FA3	GO:0002694,regulation of leukocyte activation;GO:0045321,leukocyte activation;GO:0032944,regulation of mononuclear cell proliferation;GO:0032270,positive regulation of cellular protein metabolic process;GO:0031347,regulation of defense response;GO:0044237,cellular metabolic process;GO:0009607,response to biotic stimulus;GO:0030888,regulation of B cell proliferation;GO:0008152,metabolic process;GO…	PF04710	Pellino	PTHR12098
Aqu1.214557	1262	1521	6242	13237	24413	CATL1	P06797	GO:0008233,peptidase activity;GO:0005737,cytoplasm;GO:0044424,intracellular part;GO:0008234,cysteine-type peptidase activity;GO:0016787,hydrolase activity;GO:0005623,cell;GO:0008152,metabolic process;GO:0044464,cell part;GO:0005622,intracellular;GO:0005764,lysosome;GO:0003824,catalytic activity;GO:0006508,proteolysis;GO:0043227,membrane-bounded organelle;GO:0004197,cysteine-type endopeptidase act…	PF08246|PF00112	Cathepsin propeptide inhibitor domain (I29)|Papain family cysteine protease	PTHR12411
Aqu1.220193	1827	2532	10372	4428	2947	ZN598	Q6PFK1	GO:0005575,cellular_component;GO:0044464,cell part;GO:0005622,intracellular;GO:0046914,transition metal ion binding;GO:0005488,binding;GO:0043167,ion binding;GO:0003674,molecular_function;GO:0043169,cation binding;GO:0046872,metal ion binding;GO:0005515,protein binding;GO:0005623,cell;GO:0008270,zinc ion binding;	PF00097	Zinc finger, C3HC4 type (RING finger)	PTHR22938
Aqu1.205514	864	23	94	164	0	RFC3	Q8R323	GO:0006260,DNA replication;GO:0006259,DNA metabolic process;GO:0044424,intracellular part;GO:0009058,biosynthetic process;GO:0005623,cell;GO:0044237,cellular metabolic process;GO:0008152,metabolic process;GO:0044464,cell part;GO:0005622,intracellular;GO:0006139,nucleobase, nucleoside, nucleotide and nucleic acid metabolic process;GO:0005488,binding;GO:0043227,membrane-bounded organelle;GO:0043170…			PTHR11669
Aqu1.202371	1143	38	155	14	0	POL3	P04323	GO:0008233,peptidase activity;GO:0006260,DNA replication;GO:0006259,DNA metabolic process;GO:0003964,RNA-directed DNA polymerase activity;GO:0009058,biosynthetic process;GO:0016787,hydrolase activity;GO:0044237,cellular metabolic process;GO:0008152,metabolic process;GO:0006139,nucleobase, nucleoside, nucleotide and nucleic acid metabolic process;GO:0003824,catalytic activity;GO:0005488,binding;GO…	PF00078	Reverse transcriptase (RNA-dependent DNA polymerase)	PTHR10178
Aqu1.217675	2331	151	614	782	4
Aqu1.219602	2081	1783	7224	1117	2374	USF2	Q63665	GO:0003690,double-stranded DNA binding;GO:0046983,protein dimerization activity;GO:0044424,intracellular part;GO:0009058,biosynthetic process;GO:0005515,protein binding;GO:0005623,cell;GO:0044237,cellular metabolic process;GO:0003700,transcription factor activity;GO:0008152,metabolic process;GO:0042802,identical protein binding;GO:0044464,cell part;GO:0005622,intracellular;GO:0006139,nucleobase, …	PF00010	Helix-loop-helix DNA-binding domain	PTHR12565
Aqu1.219151	2025	48	194	113	0
Aqu1.215476	2448	54	218	685	894	CCNF	P41002	GO:0043229,intracellular organelle;GO:0022403,cell cycle phase;GO:0016043,cellular component organization;GO:0000278,mitotic cell cycle;GO:0000087,M phase of mitotic cell cycle;GO:0048285,organelle fission;GO:0007067,mitosis;GO:0003674,molecular_function;GO:0044424,intracellular part;GO:0000279,M phase;GO:0005515,protein binding;GO:0005623,cell;GO:0043231,intracellular membrane-bounded organelle;…	PF00646|PF00134|PF02984	F-box domain|Cyclin, N-terminal domain|Cyclin, C-terminal domain	PTHR10177
Aqu1.205268	486	29	117	0	0
Aqu1.226357	1651	751	3029	2588	3755	JNK	Q966Y3	GO:0050794,regulation of cellular process;GO:0043687,post-translational protein modification;GO:0033554,cellular response to stress;GO:0016310,phosphorylation;GO:0016773,phosphotransferase activity, alcohol group as acceptor;GO:0044267,cellular protein metabolic process;GO:0004672,protein kinase activity;GO:0050896,response to stimulus;GO:0004702,receptor signaling protein serine/threonine kinase…	PF00069	Protein kinase domain	PTHR11295
Aqu1.214429	776	2015	8123	30571	2978	MOXD1	Q9CXI3	GO:0016020,membrane;GO:0034311,diol metabolic process;GO:0005737,cytoplasm;GO:0006066,alcohol metabolic process;GO:0004500,dopamine beta-monooxygenase activity;GO:0005623,cell;GO:0044237,cellular metabolic process;GO:0006519,cellular amino acid and derivative metabolic process;GO:0008152,metabolic process;GO:0006520,cellular amino acid metabolic process;GO:0005622,intracellular;GO:0042180,cellula…			PTHR10157
Aqu1.211042	8496	53	213	120	488	HCRA	O33819	GO:0005506,iron ion binding;GO:0055114,oxidation reduction;GO:0043167,ion binding;GO:0003674,molecular_function;GO:0019109;GO:0016491,oxidoreductase activity;GO:0016627,oxidoreductase activity, acting on the CH-CH group of donors;GO:0008152,metabolic process;GO:0018525,4-hydroxybenzoyl-CoA reductase activity;GO:0030151,molybdenum ion binding;GO:0046914,transition metal ion binding;GO:0003824,cata…	PF01315|PF02738	Aldehyde oxidase and xanthine dehydrogenase, a/b hammerhead domain|Aldehyde oxidase and xanthine dehydrogenase, molybdopterin binding domain	PTHR11908
Aqu1.218696	2189	329	1318	558	420	GSH1	P48506	GO:0065008,regulation of biological quality;GO:0010941,regulation of cell death;GO:0006518,peptide metabolic process;GO:0042398,cellular amino acid derivative biosynthetic process;GO:0044237,cellular metabolic process;GO:0044272,sulfur compound biosynthetic process;GO:0008152,metabolic process;GO:0031406,carboxylic acid binding;GO:0042180,cellular ketone metabolic process;GO:0003824,catalytic act…
PRE-COMP DOWN
Gene	Length	PRE	COMP	POST	ADULT	UniProt	Accession	GO	PFAM	PFAM description	PANTHER
Aqu1.227940	2697	3629	906	297	317	PIGN	Q9R1S3	GO:0016020,membrane;GO:0006506,GPI anchor biosynthetic process;GO:0042175,nuclear envelope-endoplasmic reticulum network;GO:0005783,endoplasmic reticulum;GO:0030384,phosphoinositide metabolic process;GO:0031090,organelle membrane;GO:0046486,glycerolipid metabolic process;GO:0005737,cytoplasm;GO:0031224,intrinsic to membrane;GO:0044267,cellular protein metabolic process;GO:0008654,phospholipid bio…			PTHR12250
Aqu1.224580	1389	2639	658	3292	554	ARFG1	Q62848	GO:0016020,membrane;GO:0050794,regulation of cellular process;GO:0031090,organelle membrane;GO:0032011,ARF protein signal transduction;GO:0005737,cytoplasm;GO:0060589,nucleoside-triphosphatase regulator activity;GO:0030695,GTPase regulator activity;GO:0044424,intracellular part;GO:0046578,regulation of Ras protein signal transduction;GO:0005623,cell;GO:0044422,organelle part;GO:0007242,intracellu…	PF01412	Putative GTPase activating protein for Arf	PTHR23180
Aqu1.219805	1190	245	61	0	55	NAAA	Q5KTC7	GO:0043229,intracellular organelle;GO:0005737,cytoplasm;GO:0003674,molecular_function;GO:0044424,intracellular part;GO:0016787,hydrolase activity;GO:0005623,cell;GO:0044238,primary metabolic process;GO:0043231,intracellular membrane-bounded organelle;GO:0005575,cellular_component;GO:0043226,organelle;GO:0008152,metabolic process;GO:0044464,cell part;GO:0005622,intracellular;GO:0003824,catalytic a…	PF02275	Linear amide C-N hydrolases, choloylglycine hydrolase family
Aqu1.228741	1177	5550	1380	349	402	CEP41	Q99NF3	GO:0043229,intracellular organelle;GO:0043232,intracellular non-membrane-bounded organelle;GO:0044430,cytoskeletal part;GO:0044446,intracellular organelle part;GO:0005737,cytoplasm;GO:0044424,intracellular part;GO:0005623,cell;GO:0044422,organelle part;GO:0043228,non-membrane-bounded organelle;GO:0005575,cellular_component;GO:0005856,cytoskeleton;GO:0043226,organelle;GO:0005815,microtubule organi…	PF00581	Rhodanese-like domain
Aqu1.201594	1308	366	91	94	529	ANK3	Q12955	GO:0043229,intracellular organelle;GO:0016323,basolateral plasma membrane;GO:0016020,membrane;GO:0050794,regulation of cellular process;GO:0043232,intracellular non-membrane-bounded organelle;GO:0005737,cytoplasm;GO:0003674,molecular_function;GO:0044424,intracellular part;GO:0005515,protein binding;GO:0005623,cell;GO:0005886,plasma membrane;GO:0043228,non-membrane-bounded organelle;GO:0051234,est…	PF00023|PF00023|PF00023|PF00023|PF00023|PF00023|PF00023|PF00023|PF00023|PF00023|PF00023	Ankyrin repeat|Ankyrin repeat|Ankyrin repeat|Ankyrin repeat|Ankyrin repeat|Ankyrin repeat|Ankyrin repeat|Ankyrin repeat|Ankyrin repeat|Ankyrin repeat|Ankyrin repeat	PTHR18958
Aqu1.204801	1277	153	38	65	132
Aqu1.213290	2034	137	34	389	21
Aqu1.212150	3591	129	32	0	136				PF00531|PF00531	Death domain|Death domain
Aqu1.219563	909	1629	404	1134	1524
Aqu1.223477	708	375	93	166	0	ME11A	Q8R2U4	GO:0003674,molecular_function;GO:0016741,transferase activity, transferring one-carbon groups;GO:0008168,methyltransferase activity;GO:0016740,transferase activity;GO:0003824,catalytic activity;	PF05891|PF08242|PF08241	Eukaryotic protein of unknown function (DUF858)|Methyltransferase domain|Methyltransferase domain	PTHR12753
Aqu1.206918	1053	121	30	8	126
Aqu1.227224	1356	1986	492	739	638	RNF37	O94941	GO:0051603,proteolysis involved in cellular protein catabolic process;GO:0044257,cellular protein catabolic process;GO:0032991,macromolecular complex;GO:0044267,cellular protein metabolic process;GO:0044424,intracellular part;GO:0005515,protein binding;GO:0005623,cell;GO:0044237,cellular metabolic process;GO:0008152,metabolic process;GO:0044464,cell part;GO:0005622,intracellular;GO:0005488,bindin…	PF04564	U-box domain	PTHR13492
Aqu1.216442	1376	1140	282	204	128	ISCA1	Q4QRC6	GO:0051188,cofactor biosynthetic process;GO:0046148,pigment biosynthetic process;GO:0005737,cytoplasm;GO:0006783,heme biosynthetic process;GO:0044424,intracellular part;GO:0009058,biosynthetic process;GO:0005623,cell;GO:0042168,heme metabolic process;GO:0044237,cellular metabolic process;GO:0031163,metallo-sulfur cluster assembly;GO:0006778,porphyrin metabolic process;GO:0008152,metabolic process…	PF01521	Iron-sulphur cluster biosynthesis	PTHR10072
Aqu1.229170	3153	10188	2520	583	496	AZI1	Q9UPN4	GO:0000003,reproduction;GO:0022414,reproductive process;GO:0005737,cytoplasm;GO:0048869,cellular developmental process;GO:0044424,intracellular part;GO:0005623,cell;GO:0044422,organelle part;GO:0043228,non-membrane-bounded organelle;GO:0005856,cytoskeleton;GO:0005815,microtubule organizing center;GO:0030154,cell differentiation;GO:0015630,microtubule cytoskeleton;GO:0044464,cell part;GO:0005622,i…
Aqu1.222734	1077	821	203	194	97	UBP46	A5WWB0	GO:0050794,regulation of cellular process;GO:0043687,post-translational protein modification;GO:0070646,protein modification by small protein removal;GO:0051603,proteolysis involved in cellular protein catabolic process;GO:0008233,peptidase activity;GO:0044257,cellular protein catabolic process;GO:0044267,cellular protein metabolic process;GO:0008234,cysteine-type peptidase activity;GO:0016787,hy…	PF00443	Ubiquitin carboxyl-terminal hydrolase	PTHR10420
Aqu1.226856	330	344	85	274	206	SRP19	Q3ZBG7	GO:0046907,intracellular transport;GO:0048500,signal recognition particle;GO:0005737,cytoplasm;GO:0032991,macromolecular complex;GO:0044424,intracellular part;GO:0045047,protein targeting to ER;GO:0005623,cell;GO:0006613,cotranslational protein targeting to membrane;GO:0015031,protein transport;GO:0051641,cellular localization;GO:0051234,establishment of localization;GO:0005575,cellular_component…			PTHR17453
Aqu1.228753	1398	85	21	0	39	WDR32	Q5FW06	GO:0003674,molecular_function;GO:0005515,protein binding;GO:0005488,binding;	PF00400|PF00400|PF00400|PF00400	WD domain, G-beta repeat|WD domain, G-beta repeat|WD domain, G-beta repeat|WD domain, G-beta repeat	PTHR14588
Aqu1.204933	2166	247	61	0	2	NALP3	Q8R4B8	GO:0010941,regulation of cell death;GO:0005737,cytoplasm;GO:0090046,regulation of transcription regulator activity;GO:0051169,nuclear transport;GO:0044237,cellular metabolic process;GO:0032088,negative regulation of NF-kappaB transcription factor activity;GO:0015031,protein transport;GO:0009607,response to biotic stimulus;GO:0009605,response to external stimulus;GO:0008152,metabolic process;GO:00…	PF05729	NACHT domain	PTHR13824
Aqu1.220532	532	3246	801	1190	623	NDUA6	Q02366	GO:0006810,transport;GO:0008152,metabolic process;GO:0042221,response to chemical stimulus;GO:0006950,response to stress;GO:0006091,generation of precursor metabolites and energy;GO:0055114,oxidation reduction;GO:0006979,response to oxidative stress;GO:0022900,electron transport chain;GO:0051179,localization;GO:0050896,response to stimulus;GO:0009987,cellular process;GO:0044237,cellular metabolic…	PF05347	Complex 1 protein (LYR family)	PTHR12964
Aqu1.205440	1749	462	114	29	197	KLDC4	Q8TBB5	GO:0032991,macromolecular complex;GO:0005623,cell;GO:0044422,organelle part;GO:0000123,histone acetyltransferase complex;GO:0044237,cellular metabolic process;GO:0005654,nucleoplasm;GO:0008152,metabolic process;GO:0005622,intracellular;GO:0005488,binding;GO:0016563,transcription activator activity;GO:0043543,protein amino acid acylation;GO:0043227,membrane-bounded organelle;GO:0043170,macromolecu…	PF07646|PF01344|PF07646|PF01344|PF07646|PF07646|PF01344	Kelch motif|Kelch motif|Kelch motif|Kelch motif|Kelch motif|Kelch motif|Kelch motif	PTHR23244
Aqu1.215381	879	2223	547	468	810	CU059	Q6DRC3	GO:0043231,intracellular membrane-bounded organelle;GO:0043229,intracellular organelle;GO:0043226,organelle;GO:0005575,cellular_component;GO:0005634,nucleus;GO:0044464,cell part;GO:0005622,intracellular;GO:0005737,cytoplasm;GO:0044424,intracellular part;GO:0005623,cell;GO:0005829,cytosol;GO:0043227,membrane-bounded organelle;GO:0044444,cytoplasmic part;			PTHR13238
Aqu1.218335	612	452	111	4	32	PDRG1	P59048	GO:0043283;GO:0034960;GO:0005737,cytoplasm;GO:0032991,macromolecular complex;GO:0016272,prefoldin complex;GO:0044267,cellular protein metabolic process;GO:0003674,molecular_function;GO:0044424,intracellular part;GO:0005515,protein binding;GO:0005829,cytosol;GO:0005623,cell;GO:0044238,primary metabolic process;GO:0044237,cellular metabolic process;GO:0005575,cellular_component;GO:0006457,protein f…
Aqu1.228524	574	428	105	577	701	PIN4	Q6P4K8	GO:0005737,cytoplasm;GO:0044267,cellular protein metabolic process;GO:0044424,intracellular part;GO:0005623,cell;GO:0044422,organelle part;GO:0044237,cellular metabolic process;GO:0043228,non-membrane-bounded organelle;GO:0031974,membrane-enclosed lumen;GO:0005856,cytoskeleton;GO:0006457,protein folding;GO:0070013,intracellular organelle lumen;GO:0008152,metabolic process;GO:0015630,microtubule c…	PF00639	PPIC-type PPIASE domain	PTHR10657
Aqu1.227957	2016	261	64	221	444	TRIM3	O75382	GO:0005737,cytoplasm;GO:0044424,intracellular part;GO:0005515,protein binding;GO:0005623,cell;GO:0005769,early endosome;GO:0015031,protein transport;GO:0051234,establishment of localization;GO:0044464,cell part;GO:0005622,intracellular;GO:0005488,binding;GO:0005768,endosome;GO:0043169,cation binding;GO:0008022,protein C-terminus binding;GO:0043227,membrane-bounded organelle;GO:0007275,multicellul…	PF00097|PF01436|PF01436|PF01436|PF01436|PF01436	Zinc finger, C3HC4 type (RING finger)|NHL repeat|NHL repeat|NHL repeat|NHL repeat|NHL repeat	PTHR13712
Aqu1.214075	2886	8183	2005	613	322	CC146	Q8IYE0
Aqu1.216806	1686	143	35	113	0	CHFR		GO:0005623,cell;GO:0044422,organelle part;GO:0044237,cellular metabolic process;GO:0016605,PML body;GO:0005654,nucleoplasm;GO:0008152,metabolic process;GO:0005622,intracellular;GO:0003824,catalytic activity;GO:0005488,binding;GO:0000075,cell cycle checkpoint;GO:0043227,membrane-bounded organelle;GO:0043170,macromolecule metabolic process;GO:0019538,protein metabolic process;GO:0044451,nucleoplasm…	PF00498|PF00097	FHA domain|Zinc finger, C3HC4 type (RING finger)	PTHR16079
Aqu1.208445	912	466	114	267	13	PRS7	P46471	GO:0043229,intracellular organelle;GO:0000502,proteasome complex;GO:0005524,ATP binding;GO:0005737,cytoplasm;GO:0001882,nucleoside binding;GO:0032991,macromolecular complex;GO:0003674,molecular_function;GO:0044424,intracellular part;GO:0005515,protein binding;GO:0005623,cell;GO:0000166,nucleotide binding;GO:0043231,intracellular membrane-bounded organelle;GO:0043226,organelle;GO:0005575,cellular_…	PF00004	ATPase family associated with various cellular activities (AAA)	PTHR23073
Aqu1.213985	1449	139	34	225	0	DNJC3	Q13217	GO:0005783,endoplasmic reticulum;GO:0005737,cytoplasm;GO:0044424,intracellular part;GO:0004860,protein kinase inhibitor activity;GO:0005515,protein binding;GO:0005623,cell;GO:0019207,kinase regulator activity;GO:0050896,response to stimulus;GO:0004857,enzyme inhibitor activity;GO:0051707,response to other organism;GO:0009607,response to biotic stimulus;GO:0044464,cell part;GO:0005622,intracellula…	PF07719|PF00515|PF07719|PF00515|PF07719|PF07719|PF00515|PF07719|PF00515|PF07719|PF07719|PF00515|PF07719|PF00515|PF00226	Tetratricopeptide repeat|Tetratricopeptide repeat|Tetratricopeptide repeat|Tetratricopeptide repeat|Tetratricopeptide repeat|Tetratricopeptide repeat|Tetratricopeptide repeat|Tetratricopeptide repeat|Tetratricopeptide repeat|Tetratricopeptide repeat|Tetratricopeptide repeat|Tetratricopeptide repeat|Tetratricopeptide repeat|Tetratricopeptide repeat|DnaJ domain	PTHR11821
Aqu1.225761	1350	953	233	322	301	TRAF2	Q12933	GO:0044085,cellular component biogenesis;GO:0002694,regulation of leukocyte activation;GO:0010941,regulation of cell death;GO:0045321,leukocyte activation;GO:0005737,cytoplasm;GO:0002824,positive regulation of adaptive immune response based on somatic recombination of immune receptors built from immunoglobulin superfamily domains;GO:0002724,regulation of T cell cytokine production;GO:0044237,cell…	PF00097|PF02176|PF00917	Zinc finger, C3HC4 type (RING finger)|TRAF-type zinc finger|MATH domain	PTHR10131
Aqu1.221360	993	270	66	44	310
Aqu1.221534	789	3883	948	657	518	PHF10	Q9D8M7	GO:0050794,regulation of cellular process;GO:0060255,regulation of macromolecule metabolic process;GO:0019219,regulation of nucleobase, nucleoside, nucleotide and nucleic acid metabolic process;GO:0044424,intracellular part;GO:0009058,biosynthetic process;GO:0005515,protein binding;GO:0005623,cell;GO:0044237,cellular metabolic process;GO:0008152,metabolic process;GO:0044464,cell part;GO:0005622,i…			PTHR10615:SF8
Aqu1.215851	3174	1860	454	330	1468				PF04508|PF04508|PF04508	Viral A-type inclusion protein repeat|Viral A-type inclusion protein repeat|Viral A-type inclusion protein repeat
Aqu1.208722	1276	82	20	63	0	ROBO2	Q9HCK4	GO:0016020,membrane;GO:0007420,brain development;GO:0048869,cellular developmental process;GO:0048666,neuron development;GO:0032989,cellular component morphogenesis;GO:0022008,neurogenesis;GO:0005623,cell;GO:0004871,signal transducer activity;GO:0051130,positive regulation of cellular component organization;GO:0007610,behavior;GO:0022610,biological adhesion;GO:0009605,response to external stimulu…	PF07679|PF07686|PF00047|PF00047|PF07679|PF07686|PF00047|PF00047	Immunoglobulin I-set domain|Immunoglobulin V-set domain|Immunoglobulin domain|Immunoglobulin domain|Immunoglobulin I-set domain|Immunoglobulin V-set domain|Immunoglobulin domain|Immunoglobulin domain	PTHR10489
Aqu1.213671	1300	7484	1825	484	1189	RIBC2	Q9H4K1		PF05914	RIB43A	PTHR14517
Aqu1.215235	883	156	38	10	142				PF02796	Helix-turn-helix domain of resolvase
Aqu1.227669	1132	1409	343	1144	910				PF00531	Death domain
Aqu1.220412	982	2099	510	225	154	AAGAB	Q9R0Z7	GO:0045184,establishment of protein localization;GO:0006810,transport;GO:0051179,localization;GO:0033036,macromolecule localization;GO:0008104,protein localization;GO:0015031,protein transport;GO:0008150,biological_process;GO:0051234,establishment of localization;
Aqu1.219067	666	70	17	0	0	CN135	Q5HZQ9	GO:0031224,intrinsic to membrane;GO:0016020,membrane;GO:0005575,cellular_component;GO:0005623,cell;GO:0044464,cell part;GO:0044425,membrane part;GO:0016021,integral to membrane;
Aqu1.228763	534	70	17	48	22	IMP2L	Q6AZD4	GO:0016020,membrane;GO:0008233,peptidase activity;GO:0031090,organelle membrane;GO:0005737,cytoplasm;GO:0008236,serine-type peptidase activity;GO:0031224,intrinsic to membrane;GO:0044424,intracellular part;GO:0016787,hydrolase activity;GO:0005623,cell;GO:0044422,organelle part;GO:0005740,mitochondrial envelope;GO:0008152,metabolic process;GO:0044464,cell part;GO:0044425,membrane part;GO:0005622,i…	PF00717	Peptidase S24-like	PTHR12383
Aqu1.210801	192	1055	256	2516	0						PTHR17098
Aqu1.206600	541	577	140	604	22	RLA2	Q6X9Z5	GO:0005737,cytoplasm;GO:0032991,macromolecular complex;GO:0044267,cellular protein metabolic process;GO:0044424,intracellular part;GO:0009058,biosynthetic process;GO:0005623,cell;GO:0044237,cellular metabolic process;GO:0003735,structural constituent of ribosome;GO:0043228,non-membrane-bounded organelle;GO:0008152,metabolic process;GO:0044464,cell part;GO:0005622,intracellular;GO:0019538,protein …	PF00428	60s Acidic ribosomal protein	PTHR21141
Aqu1.211005	1356	338	82	398	521
Aqu1.221685	1293	202	49	349	62
Aqu1.206819	525	132	32	21	23	USP9X	Q93008	GO:0070646,protein modification by small protein removal;GO:0008233,peptidase activity;GO:0022414,reproductive process;GO:0007166,cell surface receptor linked signaling pathway;GO:0005737,cytoplasm;GO:0007067,mitosis;GO:0005623,cell;GO:0044237,cellular metabolic process;GO:0008152,metabolic process;GO:0007165,signal transduction;GO:0005622,intracellular;GO:0007154,cell communication;GO:0030509,BM…			PTHR10420:SF15
Aqu1.208527	445	132	32	92	37
Aqu1.214363	735	252	61	470	765	ACD10	Q6JQN1	GO:0050660,FAD binding;GO:0055114,oxidation reduction;GO:0001882,nucleoside binding;GO:0003674,molecular_function;GO:0016787,hydrolase activity;GO:0000166,nucleotide binding;GO:0048037,cofactor binding;GO:0016491,oxidoreductase activity;GO:0016627,oxidoreductase activity, acting on the CH-CH group of donors;GO:0008152,metabolic process;GO:0003824,catalytic activity;GO:0005488,binding;GO:0001883,p…	PF00702	haloacid dehalogenase-like hydrolase	PTHR12725
Aqu1.214370	1512	930	225	19	222	K1712	Q0P4I1
Aqu1.201204	1021	1329	321	1580	1				PF03160	Calx-beta domain
Aqu1.223008	696	87	21	0	0	IDI1	Q1LZ95	GO:0046148,pigment biosynthetic process;GO:0005737,cytoplasm;GO:0006066,alcohol metabolic process;GO:0044424,intracellular part;GO:0044255,cellular lipid metabolic process;GO:0009058,biosynthetic process;GO:0016787,hydrolase activity;GO:0005623,cell;GO:0044237,cellular metabolic process;GO:0016125,sterol metabolic process;GO:0008610,lipid biosynthetic process;GO:0008299,isoprenoid biosynthetic pr…	PF00293	NUDIX domain	PTHR10885
Aqu1.223571	973	1521	367	50	83	AKA7G	Q9P0M2	GO:0051018,protein kinase A binding;GO:0043283;GO:0034960;GO:0005737,cytoplasm;GO:0003674,molecular_function;GO:0044424,intracellular part;GO:0006807,nitrogen compound metabolic process;GO:0005515,protein binding;GO:0005829,cytosol;GO:0005623,cell;GO:0044238,primary metabolic process;GO:0044237,cellular metabolic process;GO:0005575,cellular_component;GO:0016070,RNA metabolic process;GO:0008152,me…
Aqu1.213011	2471	3709	894	545	704				PF04508|PF04508|PF04508|PF04508|PF04508	Viral A-type inclusion protein repeat|Viral A-type inclusion protein repeat|Viral A-type inclusion protein repeat|Viral A-type inclusion protein repeat|Viral A-type inclusion protein repeat
Aqu1.225339	354	216	52	263	4	DUS11	Q4KM79	GO:0043687,post-translational protein modification;GO:0016791,phosphatase activity;GO:0044267,cellular protein metabolic process;GO:0044424,intracellular part;GO:0016787,hydrolase activity;GO:0005623,cell;GO:0004721,phosphoprotein phosphatase activity;GO:0044237,cellular metabolic process;GO:0006796,phosphate metabolic process;GO:0008152,metabolic process;GO:0044464,cell part;GO:0005622,intracell…			PTHR10367
Aqu1.223943	1527	1500	361	225	0	ACCN5	Q9NY37	GO:0016020,membrane;GO:0030001,metal ion transport;GO:0031402,sodium ion binding;GO:0043167,ion binding;GO:0031224,intrinsic to membrane;GO:0003674,molecular_function;GO:0005623,cell;GO:0016021,integral to membrane;GO:0005886,plasma membrane;GO:0006814,sodium ion transport;GO:0051234,establishment of localization;GO:0006810,transport;GO:0005575,cellular_component;GO:0044464,cell part;GO:0044425,m…	PF00858	Amiloride-sensitive sodium channel	PTHR11690
Aqu1.204248	1072	100	24	0	1	HELZ	Q6DFV5	GO:0009058,biosynthetic process;GO:0005623,cell;GO:0044237,cellular metabolic process;GO:0008152,metabolic process;GO:0005622,intracellular;GO:0032553,ribonucleotide binding;GO:0003824,catalytic activity;GO:0005488,binding;GO:0043227,membrane-bounded organelle;GO:0043170,macromolecule metabolic process;GO:0032559,adenyl ribonucleotide binding;GO:0030554,adenyl nucleotide binding;GO:0008150,biolog…			PTHR10887
Aqu1.219150	7568	350	84	309	846	RN213	Q63HN8	GO:0016462,pyrophosphatase activity;GO:0046914,transition metal ion binding;GO:0003824,catalytic activity;GO:0005488,binding;GO:0043167,ion binding;GO:0003674,molecular_function;GO:0046872,metal ion binding;GO:0043169,cation binding;GO:0016817,hydrolase activity, acting on acid anhydrides;GO:0005515,protein binding;GO:0016787,hydrolase activity;GO:0000166,nucleotide binding;GO:0017111,nucleoside-…
Aqu1.202163	372	146	35	259	339	ABCG2	Q9UNQ0	GO:0016020,membrane;GO:0015399,primary active transmembrane transporter activity;GO:0046983,protein dimerization activity;GO:0042910,xenobiotic transporter activity;GO:0031224,intrinsic to membrane;GO:0016817,hydrolase activity, acting on acid anhydrides;GO:0016787,hydrolase activity;GO:0005515,protein binding;GO:0005623,cell;GO:0050896,response to stimulus;GO:0051234,establishment of localizatio…			PTHR19241
Aqu1.230064	2532	2174	521	183	97	CQ066	Q4R744	GO:0003674,molecular_function;GO:0005488,binding;
Aqu1.228504	2496	4472	1071	170	218	ANR42	Q3V096	GO:0005737,cytoplasm;GO:0004017,adenylate kinase activity;GO:0019205,nucleobase, nucleoside, nucleotide kinase activity;GO:0044424,intracellular part;GO:0005623,cell;GO:0044422,organelle part;GO:0044237,cellular metabolic process;GO:0019201,nucleotide kinase activity;GO:0016776,phosphotransferase activity, phosphate group as acceptor;GO:0031974,membrane-enclosed lumen;GO:0070013,intracellular org…
Aqu1.200151	480	426	102	683	79	SMCA2	P51531	GO:0009891,positive regulation of biosynthetic process;GO:0044237,cellular metabolic process;GO:0005654,nucleoplasm;GO:0045941,positive regulation of transcription;GO:0008152,metabolic process;GO:0005622,intracellular;GO:0003824,catalytic activity;GO:0005488,binding;GO:0016563,transcription activator activity;GO:0043170,macromolecule metabolic process;GO:0010558,negative regulation of macromolecu…			PTHR10799:SF76
Aqu1.215216	1071	1472	352	29	4	TRAF4	Q9BUZ4	GO:0050794,regulation of cellular process;GO:0010941,regulation of cell death;GO:0016265,death;GO:0005737,cytoplasm;GO:0043067,regulation of programmed cell death;GO:0044424,intracellular part;GO:0005515,protein binding;GO:0005623,cell;GO:0007165,signal transduction;GO:0044464,cell part;GO:0005622,intracellular;GO:0007154,cell communication;GO:0005488,binding;GO:0006915,apoptosis;GO:0043169,catio…	PF02176|PF02176|PF00917	TRAF-type zinc finger|TRAF-type zinc finger|MATH domain	PTHR10131
Aqu1.228905	1794	2790	667	680	861
Aqu1.214407	3675	1084	259	1690	4				PF03160|PF03160|PF03160	Calx-beta domain|Calx-beta domain|Calx-beta domain
Aqu1.228505	2082	4300	1027	170	218	ANR42	Q3V096	GO:0005737,cytoplasm;GO:0004017,adenylate kinase activity;GO:0019205,nucleobase, nucleoside, nucleotide kinase activity;GO:0044424,intracellular part;GO:0005623,cell;GO:0044422,organelle part;GO:0044237,cellular metabolic process;GO:0019201,nucleotide kinase activity;GO:0016776,phosphotransferase activity, phosphate group as acceptor;GO:0031974,membrane-enclosed lumen;GO:0070013,intracellular org…	PF00406|PF05191|PF00023|PF00023|PF00023|PF00023|PF00023|PF00023	Adenylate kinase|Adenylate kinase, active site lid|Ankyrin repeat|Ankyrin repeat|Ankyrin repeat|Ankyrin repeat|Ankyrin repeat|Ankyrin repeat	PTHR23359
Aqu1.221940	1189	344	82	172	259	SYWM	Q3T099	GO:0005737,cytoplasm;GO:0009058,biosynthetic process;GO:0005623,cell;GO:0044422,organelle part;GO:0044237,cellular metabolic process;GO:0006519,cellular amino acid and derivative metabolic process;GO:0008152,metabolic process;GO:0031980,mitochondrial lumen;GO:0006520,cellular amino acid metabolic process;GO:0005622,intracellular;GO:0042180,cellular ketone metabolic process;GO:0003824,catalytic ac…	PF00579	tRNA synthetases class I (W and Y)	PTHR10055
Aqu1.223208	789	4327	1031	512	929	ING5	Q9D8Y8	GO:0032991,macromolecular complex;GO:0009891,positive regulation of biosynthetic process;GO:0009058,biosynthetic process;GO:0005623,cell;GO:0044422,organelle part;GO:0000123,histone acetyltransferase complex;GO:0044237,cellular metabolic process;GO:0005654,nucleoplasm;GO:0045941,positive regulation of transcription;GO:0008152,metabolic process;GO:0005622,intracellular;GO:0009893,positive regulati…	PF00628	PHD-finger	PTHR10333
Aqu1.210825	1971	890	212	550	399	CD2L1	P21127	GO:0065008,regulation of biological quality;GO:0016773,phosphotransferase activity, alcohol group as acceptor;GO:0005737,cytoplasm;GO:0007067,mitosis;GO:0009058,biosynthetic process;GO:0004693,cyclin-dependent protein kinase activity;GO:0005623,cell;GO:0004672,protein kinase activity;GO:0044237,cellular metabolic process;GO:0006796,phosphate metabolic process;GO:0001558,regulation of cell growth;…	PF00069|PF07714	Protein kinase domain|Protein tyrosine kinase	PTHR11295
Aqu1.229315	13296	290	69	1014	10723	DYHC	P23098	GO:0016043,cellular component organization;GO:0005874,microtubule;GO:0003774,motor activity;GO:0032991,macromolecular complex;GO:0044424,intracellular part;GO:0016817,hydrolase activity, acting on acid anhydrides;GO:0016787,hydrolase activity;GO:0005623,cell;GO:0044422,organelle part;GO:0043228,non-membrane-bounded organelle;GO:0016887,ATPase activity;GO:0005856,cytoskeleton;GO:0015630,microtubul…	PF08385|PF08393|PF07728|PF07728|PF03028	Dynein heavy chain, N-terminal region 1|Dynein heavy chain, N-terminal region 2|ATPase family associated with various cellular activities (AAA)|ATPase family associated with various cellular activities (AAA)|Dynein heavy chain	PTHR10676
Aqu1.224978	633	736	175	307	1851	LHFP	Q9Y693	GO:0016020,membrane;GO:0005575,cellular_component;GO:0003677,DNA binding;GO:0044464,cell part;GO:0044425,membrane part;GO:0005488,binding;GO:0003676,nucleic acid binding;GO:0003674,molecular_function;GO:0031224,intrinsic to membrane;GO:0005623,cell;GO:0016021,integral to membrane;			PTHR12489
Aqu1.228014	1074	16735	3979	339	0	ODF3A	A3KQA5	GO:0005575,cellular_component;GO:0044424,intracellular part;GO:0005623,cell;GO:0044464,cell part;GO:0005622,intracellular;GO:0005737,cytoplasm;	PF07004|PF07004|PF07004|PF07004|PF07004	Protein of unknown function (DUF1309)|Protein of unknown function (DUF1309)|Protein of unknown function (DUF1309)|Protein of unknown function (DUF1309)|Protein of unknown function (DUF1309)	PTHR21580
Aqu1.226633	780	564	134	2	475	CAN7L	Q8N7X0	GO:0043285;GO:0004198,calcium-dependent cysteine-type endopeptidase activity;GO:0008233,peptidase activity;GO:0043283;GO:0003674,molecular_function;GO:0008234,cysteine-type peptidase activity;GO:0016787,hydrolase activity;GO:0005623,cell;GO:0044238,primary metabolic process;GO:0005575,cellular_component;GO:0004175,endopeptidase activity;GO:0008152,metabolic process;GO:0044464,cell part;GO:0005622…			PTHR10183
Aqu1.229573	1338	181	43	0	100	CC105	Q8IYK2
Aqu1.228345	471	379	90	265	390	JDP	Q9U6V6	GO:0031072,heat shock protein binding;GO:0043283;GO:0034960;GO:0044267,cellular protein metabolic process;GO:0003674,molecular_function;GO:0005515,protein binding;GO:0044238,primary metabolic process;GO:0044237,cellular metabolic process;GO:0006457,protein folding;GO:0008152,metabolic process;GO:0005488,binding;GO:0044260,cellular macromolecule metabolic process;GO:0051082,unfolded protein bindin…	PF00226	DnaJ domain	PTHR11821
Aqu1.222826	3714	97	23	4	145
Aqu1.218438	1050	76	18	46	0	NEK2	P51955	GO:0007098,centrosome cycle;GO:0019903,protein phosphatase binding;GO:0016773,phosphotransferase activity, alcohol group as acceptor;GO:0005737,cytoplasm;GO:0007067,mitosis;GO:0032991,macromolecular complex;GO:0005623,cell;GO:0004672,protein kinase activity;GO:0044422,organelle part;GO:0044237,cellular metabolic process;GO:0010564,regulation of cell cycle process;GO:0006796,phosphate metabolic pr…	PF00069|PF07714	Protein kinase domain|Protein tyrosine kinase	PTHR22986
Aqu1.219635	810	186	44	46	87
Aqu1.203817	864	148	35	164	3	EME1	Q8BJW7	GO:0033554,cellular response to stress;GO:0006259,DNA metabolic process;GO:0044424,intracellular part;GO:0016787,hydrolase activity;GO:0005515,protein binding;GO:0005623,cell;GO:0050896,response to stimulus;GO:0044422,organelle part;GO:0044237,cellular metabolic process;GO:0043228,non-membrane-bounded organelle;GO:0031974,membrane-enclosed lumen;GO:0070013,intracellular organelle lumen;GO:0034984…			PTHR13451
Aqu1.202096	1488	148	35	6	0	ANK1	P16157		PF00023|PF00023|PF00023|PF00023|PF00023|PF00023	Ankyrin repeat|Ankyrin repeat|Ankyrin repeat|Ankyrin repeat|Ankyrin repeat|Ankyrin repeat	PTHR18958
Aqu1.213071	747	220	52	0	180
Aqu1.213687	8340	9042	2137	5495	9677	ANR17	O75179	GO:0033554,cellular response to stress;GO:0005737,cytoplasm;GO:0006259,DNA metabolic process;GO:0003690,double-stranded DNA binding;GO:0044424,intracellular part;GO:0005623,cell;GO:0050896,response to stimulus;GO:0044237,cellular metabolic process;GO:0034984;GO:0008152,metabolic process;GO:0044464,cell part;GO:0005622,intracellular;GO:0006139,nucleobase, nucleoside, nucleotide and nucleic acid me…	PF00023|PF00023|PF00023|PF00023|PF00023|PF00023|PF00023|PF00023|PF00023|PF00023|PF00023|PF00023|PF00023|PF00023|PF00023|PF00023|PF00023|PF00023|PF00023|PF00023|PF00023|PF00023|PF00023|PF00023|PF00013|PF07647|PF00536	Ankyrin repeat|Ankyrin repeat|Ankyrin repeat|Ankyrin repeat|Ankyrin repeat|Ankyrin repeat|Ankyrin repeat|Ankyrin repeat|Ankyrin repeat|Ankyrin repeat|Ankyrin repeat|Ankyrin repeat|Ankyrin repeat|Ankyrin repeat|Ankyrin repeat|Ankyrin repeat|Ankyrin repeat|Ankyrin repeat|Ankyrin repeat|Ankyrin repeat|Ankyrin repeat|Ankyrin repeat|Ankyrin repeat|Ankyrin repeat|KH domain|SAM domain (Sterile alpha mot…	PTHR18958
Aqu1.205983	1137	529	125	248	4
Aqu1.227092	2091	343	81	21	478	KIF3B	O15066	GO:0046907,intracellular transport;GO:0005874,microtubule;GO:0003774,motor activity;GO:0032991,macromolecular complex;GO:0007389,pattern specification process;GO:0044424,intracellular part;GO:0016817,hydrolase activity, acting on acid anhydrides;GO:0016787,hydrolase activity;GO:0005623,cell;GO:0044422,organelle part;GO:0030705,cytoskeleton-dependent intracellular transport;GO:0043228,non-membrane…	PF00225	Kinesin motor domain	PTHR16012
Aqu1.218949	911	521	123	61	2	LENG1	Q9DB98				PTHR22093
Aqu1.213195	498	8214	1939	4089	1054	MANF	P80513	GO:0005575,cellular_component;GO:0006986,response to unfolded protein;GO:0008083,growth factor activity;GO:0051789,response to protein stimulus;GO:0042221,response to chemical stimulus;GO:0006950,response to stress;GO:0005102,receptor binding;GO:0005488,binding;GO:0003674,molecular_function;GO:0005515,protein binding;GO:0010033,response to organic substance;GO:0005576,extracellular region;GO:0050…			PTHR12990:SF4
Aqu1.213135	1828	1391	328	425	150	OGRL1	Q8VE52	GO:0016020,membrane;GO:0005575,cellular_component;GO:0003674,molecular_function;GO:0060089,molecular transducer activity;GO:0005623,cell;GO:0004872,receptor activity;GO:0044464,cell part;GO:0004871,signal transducer activity;	PF04664	Opioid growth factor receptor (OGFr) conserved region	PTHR14015
Aqu1.208163	1008	4000	942	1193	8651	FKB15	Q5T1M5	GO:0043229,intracellular organelle;GO:0042995,cell projection;GO:0043283;GO:0034960;GO:0005737,cytoplasm;GO:0044267,cellular protein metabolic process;GO:0044424,intracellular part;GO:0005623,cell;GO:0044238,primary metabolic process;GO:0044237,cellular metabolic process;GO:0005769,early endosome;GO:0043231,intracellular membrane-bounded organelle;GO:0043226,organelle;GO:0030424,axon;GO:0006457,p…
Aqu1.213517	1217	1410	332	421	107	ZFY27	Q5BIM5	GO:0016020,membrane;GO:0005575,cellular_component;GO:0044464,cell part;GO:0044425,membrane part;GO:0046914,transition metal ion binding;GO:0005488,binding;GO:0043167,ion binding;GO:0031224,intrinsic to membrane;GO:0003674,molecular_function;GO:0043169,cation binding;GO:0046872,metal ion binding;GO:0005623,cell;GO:0016021,integral to membrane;GO:0008270,zinc ion binding;	PF01363	FYVE zinc finger	PTHR23164
Aqu1.227269	870	85	20	2	1	SYSM	Q9NP81	GO:0004828,serine-tRNA ligase activity;GO:0005737,cytoplasm;GO:0009058,biosynthetic process;GO:0005623,cell;GO:0044422,organelle part;GO:0044237,cellular metabolic process;GO:0006519,cellular amino acid and derivative metabolic process;GO:0008152,metabolic process;GO:0031980,mitochondrial lumen;GO:0006520,cellular amino acid metabolic process;GO:0005622,intracellular;GO:0042180,cellular ketone me…	PF00587	tRNA synthetase class II core domain (G, H, P, S and T)	PTHR11778
Aqu1.226976	869	85	20	54	9	CHCH3	Q9CRB9	GO:0043229,intracellular organelle;GO:0016020,membrane;GO:0044429,mitochondrial part;GO:0031090,organelle membrane;GO:0044446,intracellular organelle part;GO:0031967,organelle envelope;GO:0005737,cytoplasm;GO:0044424,intracellular part;GO:0005623,cell;GO:0044422,organelle part;GO:0005739,mitochondrion;GO:0043231,intracellular membrane-bounded organelle;GO:0005575,cellular_component;GO:0005740,mit…	PF06747	CHCH domain	PTHR21588
Aqu1.219072	675	213	50	309	0
Aqu1.222291	13521	3439	807	1503	12133	DYHC2	Q27802	GO:0016020,membrane;GO:0016043,cellular component organization;GO:0005874,microtubule;GO:0019898,extrinsic to membrane;GO:0003774,motor activity;GO:0005737,cytoplasm;GO:0032991,macromolecular complex;GO:0044424,intracellular part;GO:0016817,hydrolase activity, acting on acid anhydrides;GO:0035085,cilium axoneme;GO:0016787,hydrolase activity;GO:0005623,cell;GO:0044422,organelle part;GO:0043228,non…	PF08385|PF08393|PF07728|PF03028	Dynein heavy chain, N-terminal region 1|Dynein heavy chain, N-terminal region 2|ATPase family associated with various cellular activities (AAA)|Dynein heavy chain	PTHR10676
Aqu1.223783	1329	162	38	2	67	ORC2	Q91628	GO:0006260,DNA replication;GO:0006259,DNA metabolic process;GO:0032991,macromolecular complex;GO:0044424,intracellular part;GO:0009058,biosynthetic process;GO:0005623,cell;GO:0044422,organelle part;GO:0044237,cellular metabolic process;GO:0044427,chromosomal part;GO:0043228,non-membrane-bounded organelle;GO:0008152,metabolic process;GO:0044464,cell part;GO:0005622,intracellular;GO:0005694,chromos…	PF04084	Origin recognition complex subunit 2	PTHR14052
Aqu1.227521	1539	5035	1179	88328	3745	PDIA5	Q921X9	GO:0050794,regulation of cellular process;GO:0005783,endoplasmic reticulum;GO:0065008,regulation of biological quality;GO:0005737,cytoplasm;GO:0045454,cell redox homeostasis;GO:0044424,intracellular part;GO:0005623,cell;GO:0050896,response to stimulus;GO:0003756,protein disulfide isomerase activity;GO:0044422,organelle part;GO:0031974,membrane-enclosed lumen;GO:0042592,homeostatic process;GO:0070…	PF00085|PF00085|PF00085	Thioredoxin|Thioredoxin|Thioredoxin	PTHR18929
Aqu1.223036	3597	685	160	1165	1103
Aqu1.203622	1072	484	113	116	203				PF02370|PF02370|PF02370|PF02370|PF02370	M protein repeat|M protein repeat|M protein repeat|M protein repeat|M protein repeat
Aqu1.215483	1854	2233	520	65	0
Aqu1.206943	1749	1079	251	86	493	SWP70	P0C1G6	GO:0043229,intracellular organelle;GO:0031252,cell leading edge;GO:0016020,membrane;GO:0042995,cell projection;GO:0003677,DNA binding;GO:0005737,cytoplasm;GO:0003674,molecular_function;GO:0044424,intracellular part;GO:0005623,cell;GO:0005886,plasma membrane;GO:0043231,intracellular membrane-bounded organelle;GO:0005575,cellular_component;GO:0043226,organelle;GO:0005634,nucleus;GO:0044464,cell par…	PF00169	PH domain	PTHR12092
Aqu1.204204	2531	129	30	0	0	POLR	P16423	GO:0008233,peptidase activity;GO:0006260,DNA replication;GO:0006259,DNA metabolic process;GO:0003964,RNA-directed DNA polymerase activity;GO:0009058,biosynthetic process;GO:0016787,hydrolase activity;GO:0005623,cell;GO:0044237,cellular metabolic process;GO:0008152,metabolic process;GO:0044464,cell part;GO:0005622,intracellular;GO:0006139,nucleobase, nucleoside, nucleotide and nucleic acid metabol…	PF00078	Reverse transcriptase (RNA-dependent DNA polymerase)	PTHR19446
Aqu1.222909	970	129	30	4	0
Aqu1.226064	687	1837	427	788	1125	LZIC	Q8WZA0	GO:0003674,molecular_function;GO:0005515,protein binding;GO:0005488,binding;GO:0008013,beta-catenin binding;	PF06384	Beta-catenin-interacting protein ICAT
Aqu1.200010	173	297	69	14	1	CNN2	Q08093	GO:0031032,actomyosin structure organization;GO:0016043,cellular component organization;GO:0030036,actin cytoskeleton organization;GO:0008092,cytoskeletal protein binding;GO:0006996,organelle organization;GO:0005488,binding;GO:0030029,actin filament-based process;GO:0003674,molecular_function;GO:0003779,actin binding;GO:0005515,protein binding;GO:0007010,cytoskeleton organization;GO:0009987,cellu…	PF00402	Calponin family repeat	PTHR18959
Aqu1.225113	1407	11917	2768	5613	2616	NAMPT	P43490	GO:0051188,cofactor biosynthetic process;GO:0050794,regulation of cellular process;GO:0006769,nicotinamide metabolic process;GO:0009110,vitamin biosynthetic process;GO:0019362,pyridine nucleotide metabolic process;GO:0009165,nucleotide biosynthetic process;GO:0042127,regulation of cell proliferation;GO:0046496,nicotinamide nucleotide metabolic process;GO:0005102,receptor binding;GO:0005737,cytopl…	PF04095	Nicotinate phosphoribosyltransferase (NAPRTase) family	PTHR11098
Aqu1.226210	1602	1676	389	470	121
Aqu1.229877	1031	5106	1185	1494	4414	NETR	O08762	GO:0030425,dendrite;GO:0016020,membrane;GO:0044421,extracellular region part;GO:0008233,peptidase activity;GO:0031410,cytoplasmic vesicle;GO:0031982,vesicle;GO:0005737,cytoplasm;GO:0008236,serine-type peptidase activity;GO:0044424,intracellular part;GO:0016787,hydrolase activity;GO:0005044,scavenger receptor activity;GO:0005623,cell;GO:0016485,protein processing;GO:0044420,extracellular matrix pa…	PF00530|PF00530	Scavenger receptor cysteine-rich domain|Scavenger receptor cysteine-rich domain	PTHR19331
Aqu1.217770	2478	276	64	2847	575	MDM1	Q5ZMW6	GO:0043231,intracellular membrane-bounded organelle;GO:0043229,intracellular organelle;GO:0043226,organelle;GO:0005575,cellular_component;GO:0005634,nucleus;GO:0044464,cell part;GO:0005622,intracellular;GO:0044424,intracellular part;GO:0005623,cell;GO:0043227,membrane-bounded organelle;
Aqu1.224166	387	1156	268	902	543	BL1S1	O55102	GO:0043231,intracellular membrane-bounded organelle;GO:0043229,intracellular organelle;GO:0043226,organelle;GO:0005575,cellular_component;GO:0044464,cell part;GO:0005622,intracellular;GO:0005737,cytoplasm;GO:0005488,binding;GO:0003674,molecular_function;GO:0044424,intracellular part;GO:0005515,protein binding;GO:0043227,membrane-bounded organelle;GO:0005623,cell;GO:0005739,mitochondrion;GO:004444…	PF06320	GCN5-like protein 1 (GCN5L1)	PTHR13073
Aqu1.217423	831	4608	1068	982	318	SYF2	Q6DGP2	GO:0043229,intracellular organelle;GO:0006396,RNA processing;GO:0043283;GO:0034960;GO:0044424,intracellular part;GO:0006807,nitrogen compound metabolic process;GO:0005623,cell;GO:0044238,primary metabolic process;GO:0044237,cellular metabolic process;GO:0043231,intracellular membrane-bounded organelle;GO:0043226,organelle;GO:0006397,mRNA processing;GO:0016070,RNA metabolic process;GO:0005575,cell…	PF08231	SYF2 splicing factor	PTHR13264
Aqu1.215356	2197	32767	7585	8579	1527	APBA1	Q02410	GO:0044085,cellular component biogenesis;GO:0046907,intracellular transport;GO:0016043,cellular component organization;GO:0031410,cytoplasmic vesicle;GO:0031988,membrane-bounded vesicle;GO:0016023,cytoplasmic membrane-bounded vesicle;GO:0031982,vesicle;GO:0005737,cytoplasm;GO:0044424,intracellular part;GO:0005623,cell;GO:0050877,neurological system process;GO:0030705,cytoskeleton-dependent intrac…	PF00640|PF00595|PF00595	Phosphotyrosine interaction domain (PTB/PID)|PDZ domain (Also known as DHR or GLGF)|PDZ domain (Also known as DHR or GLGF)	PTHR12345
Aqu1.227785	1095	2378	550	3600	2917	XRCC4	Q13426	GO:0070419,nonhomologous end joining complex;GO:0006266,DNA ligation;GO:0022414,reproductive process;GO:0005737,cytoplasm;GO:0032991,macromolecular complex;GO:0005623,cell;GO:0044422,organelle part;GO:0044237,cellular metabolic process;GO:0051351,positive regulation of ligase activity;GO:0008152,metabolic process;GO:0005622,intracellular;GO:0005488,binding;GO:0044093,positive regulation of molecu…
Aqu1.212307	819	238	55	236	175	SMC5	Q8IY18	GO:0033554,cellular response to stress;GO:0006259,DNA metabolic process;GO:0044424,intracellular part;GO:0005623,cell;GO:0050896,response to stimulus;GO:0044237,cellular metabolic process;GO:0043228,non-membrane-bounded organelle;GO:0034984;GO:0008152,metabolic process;GO:0044464,cell part;GO:0005622,intracellular;GO:0005694,chromosome;GO:0032553,ribonucleotide binding;GO:0006139,nucleobase, nucl…			PTHR19306
Aqu1.222583	928	22966	5303	8201	6234	CLCA	P08081	GO:0016020,membrane;GO:0031090,organelle membrane;GO:0031988,membrane-bounded vesicle;GO:0005737,cytoplasm;GO:0044433,cytoplasmic vesicle part;GO:0032991,macromolecular complex;GO:0005623,cell;GO:0044422,organelle part;GO:0015031,protein transport;GO:0051234,establishment of localization;GO:0030136,clathrin-coated vesicle;GO:0051649,establishment of localization in cell;GO:0005622,intracellular;G…	PF01086	Clathrin light chain	PTHR10639
Aqu1.229866	1401	1148	265	510	521	ERO1B	Q8R2E9	GO:0016020,membrane;GO:0043687,post-translational protein modification;GO:0042175,nuclear envelope-endoplasmic reticulum network;GO:0005783,endoplasmic reticulum;GO:0031090,organelle membrane;GO:0050660,FAD binding;GO:0005737,cytoplasm;GO:0044267,cellular protein metabolic process;GO:0044424,intracellular part;GO:0005515,protein binding;GO:0005623,cell;GO:0044422,organelle part;GO:0044237,cellula…	PF04137	Endoplasmic Reticulum Oxidoreductin 1 (ERO1)	PTHR12613
Aqu1.208665	489	65	15	2	18	DYH8	Q96JB1	GO:0005874,microtubule;GO:0003774,motor activity;GO:0051674,localization of cell;GO:0005858,axonemal dynein complex;GO:0032991,macromolecular complex;GO:0044424,intracellular part;GO:0016817,hydrolase activity, acting on acid anhydrides;GO:0016787,hydrolase activity;GO:0005623,cell;GO:0044422,organelle part;GO:0043228,non-membrane-bounded organelle;GO:0016887,ATPase activity;GO:0005856,cytoskelet…			PTHR10676
Aqu1.220024	1650	65	15	2	0	CP3A9	P51538	GO:0016020,membrane;GO:0005783,endoplasmic reticulum;GO:0005626,insoluble fraction;GO:0019898,extrinsic to membrane;GO:0005737,cytoplasm;GO:0044424,intracellular part;GO:0042598,vesicular fraction;GO:0000267,cell fraction;GO:0005623,cell;GO:0050896,response to stimulus;GO:0050877,neurological system process;GO:0008395,steroid hydroxylase activity;GO:0009055,electron carrier activity;GO:0005792,mi…	PF00067	Cytochrome P450	PTHR19383
Aqu1.210903	681	65	15	82	588	RAB15	Q1RMR4	GO:0016020,membrane;GO:0050794,regulation of cellular process;GO:0003674,molecular_function;GO:0005623,cell;GO:0007264,small GTPase mediated signal transduction;GO:0000166,nucleotide binding;GO:0007242,intracellular signaling cascade;GO:0005886,plasma membrane;GO:0015031,protein transport;GO:0051234,establishment of localization;GO:0005575,cellular_component;GO:0045184,establishment of protein lo…	PF00071|PF08477	Ras family|Miro-like protein	PTHR11708
Aqu1.213661	1212	452	104	233	58	AASD1	Q6DEJ5	GO:0016876,ligase activity, forming aminoacyl-tRNA and related compounds;GO:0016875,ligase activity, forming carbon-oxygen bonds;GO:0005737,cytoplasm;GO:0016874,ligase activity;GO:0044267,cellular protein metabolic process;GO:0044424,intracellular part;GO:0009058,biosynthetic process;GO:0005623,cell;GO:0043039,tRNA aminoacylation;GO:0044237,cellular metabolic process;GO:0006519,cellular amino aci…	PF07973	Threonyl and Alanyl tRNA synthetase second additional domain	PTHR11777
Aqu1.210579	1278	113	26	128	9
Aqu1.219288	3969	100	23	12	118				PF01926	GTPase of unknown function	PTHR11649
Aqu1.212347	2148	2201	506	1066	2728	UBP24	Q9UPU5	GO:0051603,proteolysis involved in cellular protein catabolic process;GO:0008233,peptidase activity;GO:0044257,cellular protein catabolic process;GO:0044267,cellular protein metabolic process;GO:0008234,cysteine-type peptidase activity;GO:0016787,hydrolase activity;GO:0044237,cellular metabolic process;GO:0008152,metabolic process;GO:0003824,catalytic activity;GO:0004221,ubiquitin thiolesterase a…			PTHR10420:SF4
Aqu1.228156	771	87	20	0	128	KLDC2	Q5E9A7	GO:0043231,intracellular membrane-bounded organelle;GO:0043229,intracellular organelle;GO:0043226,organelle;GO:0005575,cellular_component;GO:0005634,nucleus;GO:0044464,cell part;GO:0005622,intracellular;GO:0044424,intracellular part;GO:0005623,cell;GO:0043227,membrane-bounded organelle;	PF01344|PF07646|PF01344|PF07646	Kelch motif|Kelch motif|Kelch motif|Kelch motif	PTHR23244
Aqu1.212350	2463	675	155	672	510	UBP24	B1AY13	GO:0051603,proteolysis involved in cellular protein catabolic process;GO:0008233,peptidase activity;GO:0044257,cellular protein catabolic process;GO:0044267,cellular protein metabolic process;GO:0008234,cysteine-type peptidase activity;GO:0016787,hydrolase activity;GO:0044237,cellular metabolic process;GO:0008152,metabolic process;GO:0003824,catalytic activity;GO:0004221,ubiquitin thiolesterase a…			PTHR10420:SF48
Aqu1.223741	2274	244	56	48	294	RINT1	Q6NUQ1	GO:0016020,membrane;GO:0050794,regulation of cellular process;GO:0005783,endoplasmic reticulum;GO:0033554,cellular response to stress;GO:0007346,regulation of mitotic cell cycle;GO:0019898,extrinsic to membrane;GO:0005737,cytoplasm;GO:0044424,intracellular part;GO:0005515,protein binding;GO:0005623,cell;GO:0050896,response to stimulus;GO:0007242,intracellular signaling cascade;GO:0015031,protein …	PF04437	RINT-1 / TIP-1 family	PTHR13520
Aqu1.200594	666	484	111	61	2	INCEA	O13024	GO:0044085,cellular component biogenesis;GO:0016043,cellular component organization;GO:0005874,microtubule;GO:0048285,organelle fission;GO:0007067,mitosis;GO:0019901,protein kinase binding;GO:0032991,macromolecular complex;GO:0044424,intracellular part;GO:0007051,spindle organization;GO:0005515,protein binding;GO:0005623,cell;GO:0044422,organelle part;GO:0000792,heterochromatin;GO:0010926,anatomi…	PF03941	Inner centromere protein, ARK binding region	PTHR13142
Aqu1.203476	1230	192	44	23	30
Aqu1.217207	1200	118	27	0	0	POLX	P10978	GO:0008233,peptidase activity;GO:0006259,DNA metabolic process;GO:0003964,RNA-directed DNA polymerase activity;GO:0016787,hydrolase activity;GO:0044237,cellular metabolic process;GO:0008152,metabolic process;GO:0006139,nucleobase, nucleoside, nucleotide and nucleic acid metabolic process;GO:0003824,catalytic activity;GO:0005488,binding;GO:0043169,cation binding;GO:0070001,aspartic-type peptidase …	PF00098	Zinc knuckle	PTHR11439
Aqu1.214840	3657	118	27	56	3406
Aqu1.209678	465	612	140	194	0
Aqu1.223055	1632	534	122	1089	286	OS9	Q13438	GO:0016020,membrane;GO:0000153,cytoplasmic ubiquitin ligase complex;GO:0065008,regulation of biological quality;GO:0031090,organelle membrane;GO:0005737,cytoplasm;GO:0032991,macromolecular complex;GO:0005623,cell;GO:0044422,organelle part;GO:0044237,cellular metabolic process;GO:0008152,metabolic process;GO:0005622,intracellular;GO:0030433,ER-associated protein catabolic process;GO:0005488,bindin…	PF07915	Glucosidase II beta subunit-like protein	PTHR15414
Aqu1.203046	1597	587	134	25	0	Y381	Q4UMH6	GO:0042278,purine nucleoside metabolic process;GO:0033865,nucleoside bisphosphate metabolic process;GO:0009116,nucleoside metabolic process;GO:0009117,nucleotide metabolic process;GO:0006807,nitrogen compound metabolic process;GO:0044238,primary metabolic process;GO:0044237,cellular metabolic process;GO:0046128,purine ribonucleoside metabolic process;GO:0008152,metabolic process;GO:0015969,guanos…	PF00023|PF00023|PF00023|PF00023|PF00023|PF00023	Ankyrin repeat|Ankyrin repeat|Ankyrin repeat|Ankyrin repeat|Ankyrin repeat|Ankyrin repeat	PTHR18958
Aqu1.229287	1380	92	21	153	46	EME1	Q8BJW7	GO:0033554,cellular response to stress;GO:0006259,DNA metabolic process;GO:0044424,intracellular part;GO:0016787,hydrolase activity;GO:0005515,protein binding;GO:0005623,cell;GO:0050896,response to stimulus;GO:0044422,organelle part;GO:0044237,cellular metabolic process;GO:0043228,non-membrane-bounded organelle;GO:0031974,membrane-enclosed lumen;GO:0070013,intracellular organelle lumen;GO:0034984…			PTHR21077:SF2
Aqu1.214467	500	1594	363	1503	954	NDUA4	Q6PBH5	GO:0016020,membrane;GO:0031090,organelle membrane;GO:0005737,cytoplasm;GO:0044424,intracellular part;GO:0005623,cell;GO:0044422,organelle part;GO:0044237,cellular metabolic process;GO:0051234,establishment of localization;GO:0005740,mitochondrial envelope;GO:0008152,metabolic process;GO:0044464,cell part;GO:0044425,membrane part;GO:0006091,generation of precursor metabolites and energy;GO:0005622…			PTHR14256
Aqu1.202135	653	88	20	0	0
Aqu1.222036	933	330	75	0	1132
Aqu1.213300	1365	273	62	2	2773	DTX4	Q9Y2E6	GO:0050794,regulation of cellular process;GO:0007166,cell surface receptor linked signaling pathway;GO:0005737,cytoplasm;GO:0043167,ion binding;GO:0003674,molecular_function;GO:0044424,intracellular part;GO:0005515,protein binding;GO:0005623,cell;GO:0008270,zinc ion binding;GO:0005575,cellular_component;GO:0007165,signal transduction;GO:0050789,regulation of biological process;GO:0044464,cell par…	PF02825|PF00097	WWE domain|Zinc finger, C3HC4 type (RING finger)	PTHR12622
Aqu1.220466	852	4070	923	113	313	RSPH1	Q6VTH5	GO:0000003,reproduction;GO:0022414,reproductive process;GO:0005737,cytoplasm;GO:0048869,cellular developmental process;GO:0044424,intracellular part;GO:0005623,cell;GO:0044422,organelle part;GO:0043228,non-membrane-bounded organelle;GO:0005856,cytoskeleton;GO:0005815,microtubule organizing center;GO:0030154,cell differentiation;GO:0015630,microtubule cytoskeleton;GO:0044464,cell part;GO:0005622,i…
Aqu1.223006	1572	526	119	170	422	CGT	Q09426	GO:0016020,membrane;GO:0009247,glycolipid biosynthetic process;GO:0065008,regulation of biological quality;GO:0007272,ensheathment of neurons;GO:0006643,membrane lipid metabolic process;GO:0008378,galactosyltransferase activity;GO:0008366,axon ensheathment;GO:0006687,glycosphingolipid metabolic process;GO:0031224,intrinsic to membrane;GO:0008194,UDP-glycosyltransferase activity;GO:0044255,cellula…			PTHR11926
Aqu1.224287	390	230	52	311	0
Aqu1.228176	1803	416	94	12	142	UBP47	Q96K76	GO:0051603,proteolysis involved in cellular protein catabolic process;GO:0008233,peptidase activity;GO:0044257,cellular protein catabolic process;GO:0044267,cellular protein metabolic process;GO:0008234,cysteine-type peptidase activity;GO:0016787,hydrolase activity;GO:0044237,cellular metabolic process;GO:0008152,metabolic process;GO:0003824,catalytic activity;GO:0004221,ubiquitin thiolesterase a…			PTHR10420:SF13
Aqu1.224642	753	93	21	27	0	NUBPL	Q8TB37	GO:0005524,ATP binding;GO:0032553,ribonucleotide binding;GO:0005488,binding;GO:0001882,nucleoside binding;GO:0003674,molecular_function;GO:0032555,purine ribonucleotide binding;GO:0032559,adenyl ribonucleotide binding;GO:0000166,nucleotide binding;GO:0001883,purine nucleoside binding;GO:0030554,adenyl nucleotide binding;GO:0017076,purine nucleotide binding;	PF01656	CobQ/CobB/MinD/ParA nucleotide binding domain	PTHR23264
Aqu1.227248	1023	310	70	37	330	MOSC1	Q5VT66	GO:0043229,intracellular organelle;GO:0070279,vitamin B6 binding;GO:0019842,vitamin binding;GO:0005737,cytoplasm;GO:0055114,oxidation reduction;GO:0043167,ion binding;GO:0003674,molecular_function;GO:0044424,intracellular part;GO:0005623,cell;GO:0005739,mitochondrion;GO:0048037,cofactor binding;GO:0005496,steroid binding;GO:0030170,pyridoxal phosphate binding;GO:0016491,oxidoreductase activity;GO…	PF03476|PF03473	MOSC N-terminal beta barrel domain|MOSC domain	PTHR14237
Aqu1.218078	2469	257	58	200	114	TFP11	Q0IIX9	GO:0032991,macromolecular complex;GO:0044424,intracellular part;GO:0005623,cell;GO:0044422,organelle part;GO:0044237,cellular metabolic process;GO:0008152,metabolic process;GO:0044464,cell part;GO:0005622,intracellular;GO:0006139,nucleobase, nucleoside, nucleotide and nucleic acid metabolic process;GO:0005488,binding;GO:0043227,membrane-bounded organelle;GO:0043170,macromolecule metabolic process…	PF01585	G-patch domain	PTHR23329
Aqu1.218296	804	6302	1420	3370	1754	CHMP6	Q503V0	GO:0043229,intracellular organelle;GO:0016020,membrane;GO:0010008,endosome membrane;GO:0005770,late endosome;GO:0031090,organelle membrane;GO:0044446,intracellular organelle part;GO:0031225,anchored to membrane;GO:0005737,cytoplasm;GO:0044440,endosomal part;GO:0031224,intrinsic to membrane;GO:0044424,intracellular part;GO:0005623,cell;GO:0044422,organelle part;GO:0015031,protein transport;GO:0051…	PF03357	ESCRT-III complex subunit	PTHR22761
Aqu1.222535	2934	2091	471	40	79	K1529	Q9P1Z9	GO:0031224,intrinsic to membrane;GO:0016020,membrane;GO:0005575,cellular_component;GO:0005623,cell;GO:0044464,cell part;GO:0044425,membrane part;GO:0016021,integral to membrane;
Aqu1.213447	792	222	50	139	8	RM09	A9X1A9	GO:0005737,cytoplasm;GO:0032991,macromolecular complex;GO:0044267,cellular protein metabolic process;GO:0044424,intracellular part;GO:0009058,biosynthetic process;GO:0005623,cell;GO:0044237,cellular metabolic process;GO:0003735,structural constituent of ribosome;GO:0043228,non-membrane-bounded organelle;GO:0008152,metabolic process;GO:0044464,cell part;GO:0005622,intracellular;GO:0043227,membrane…	PF01281	Ribosomal protein L9, N-terminal domain	PTHR21368
Aqu1.214504	690	129	29	48	158	SPEF2	Q8C9J3	GO:0003674,molecular_function;GO:0005515,protein binding;GO:0005488,binding;GO:0046983,protein dimerization activity;			PTHR14919:SF1
Aqu1.200090	795	89	20	0	2	C2D1	Q29M42	GO:0050794,regulation of cellular process;GO:0007444,imaginal disc development;GO:0046907,intracellular transport;GO:0035114,imaginal disc-derived appendage morphogenesis;GO:0009968,negative regulation of signal transduction;GO:0007166,cell surface receptor linked signaling pathway;GO:0005737,cytoplasm;GO:0044424,intracellular part;GO:0048737,imaginal disc-derived appendage development;GO:0009791…
Aqu1.218063	723	89	20	2	0
Aqu1.209721	534	89	20	4	88	PSB5	O55234	GO:0051603,proteolysis involved in cellular protein catabolic process;GO:0008233,peptidase activity;GO:0044257,cellular protein catabolic process;GO:0005737,cytoplasm;GO:0032991,macromolecular complex;GO:0044267,cellular protein metabolic process;GO:0044424,intracellular part;GO:0016787,hydrolase activity;GO:0005623,cell;GO:0050896,response to stimulus;GO:0044237,cellular metabolic process;GO:001…	PF00227	Proteasome A-type and B-type	PTHR11599
Aqu1.204084	462	107	24	0	5	YS11	Q9W0Y2	GO:0032502,developmental process;GO:0048513,organ development;GO:0007507,heart development;GO:0048731,system development;GO:0003674,molecular_function;GO:0007275,multicellular organismal development;GO:0048856,anatomical structure development;GO:0005198,structural molecule activity;GO:0008307,structural constituent of muscle;GO:0032501,multicellular organismal process;GO:0008150,biological_proces…	PF03674	Uncharacterised protein family (UPF0131)	PTHR12510
Aqu1.213547	405	1191	267	269	100
Aqu1.226862	678	116	26	0	180	TAD1L	Q6NWA8	GO:0050794,regulation of cellular process;GO:0060255,regulation of macromolecule metabolic process;GO:0019219,regulation of nucleobase, nucleoside, nucleotide and nucleic acid metabolic process;GO:0044424,intracellular part;GO:0009058,biosynthetic process;GO:0005623,cell;GO:0044237,cellular metabolic process;GO:0008152,metabolic process;GO:0044464,cell part;GO:0005622,intracellular;GO:0006139,nuc…			PTHR21277
Aqu1.225827	4179	2414	541	4557	4520	MABP1	O60336	GO:0050794,regulation of cellular process;GO:0045859,regulation of protein kinase activity;GO:0043687,post-translational protein modification;GO:0033554,cellular response to stress;GO:0016310,phosphorylation;GO:0044267,cellular protein metabolic process;GO:0005515,protein binding;GO:0050896,response to stimulus;GO:0044237,cellular metabolic process;GO:0007242,intracellular signaling cascade;GO:00…	PF00400|PF00400|PF00400|PF00400|PF00400|PF00400|PF00400|PF00400|PF00400|PF00400|PF00400	WD domain, G-beta repeat|WD domain, G-beta repeat|WD domain, G-beta repeat|WD domain, G-beta repeat|WD domain, G-beta repeat|WD domain, G-beta repeat|WD domain, G-beta repeat|WD domain, G-beta repeat|WD domain, G-beta repeat|WD domain, G-beta repeat|WD domain, G-beta repeat	PTHR22847
Aqu1.217295	2640	183	41	21	101	KLDC1	Q80YG3	GO:0005575,cellular_component;GO:0044424,intracellular part;GO:0005623,cell;GO:0044464,cell part;GO:0005622,intracellular;GO:0005737,cytoplasm;	PF07646|PF01344|PF07646|PF01344|PF07646|PF01344	Kelch motif|Kelch motif|Kelch motif|Kelch motif|Kelch motif|Kelch motif	PTHR23244
Aqu1.221398	3096	523	117	145	3789	KIF3A	Q4R628	GO:0005874,microtubule;GO:0003774,motor activity;GO:0044424,intracellular part;GO:0016817,hydrolase activity, acting on acid anhydrides;GO:0016787,hydrolase activity;GO:0005623,cell;GO:0044422,organelle part;GO:0043228,non-membrane-bounded organelle;GO:0005856,cytoskeleton;GO:0015630,microtubule cytoskeleton;GO:0016462,pyrophosphatase activity;GO:0044464,cell part;GO:0005622,intracellular;GO:0032…	PF00225|PF00023|PF00023|PF00023|PF00023|PF00023|PF00023|PF00023	Kinesin motor domain|Ankyrin repeat|Ankyrin repeat|Ankyrin repeat|Ankyrin repeat|Ankyrin repeat|Ankyrin repeat|Ankyrin repeat	PTHR16012
Aqu1.204310	1815	94	21	118	207				PF00531	Death domain
Aqu1.221652	492	94	21	44	219	PSMD9	Q9WTV5	GO:0065008,regulation of biological quality;GO:0009914,hormone transport;GO:0050796,regulation of insulin secretion;GO:0032991,macromolecular complex;GO:0009891,positive regulation of biosynthetic process;GO:0051046,regulation of secretion;GO:0009058,biosynthetic process;GO:0005623,cell;GO:0002793,positive regulation of peptide secretion;GO:0044237,cellular metabolic process;GO:0051234,establishm…			PTHR12651
Aqu1.228751	2577	3586	801	1443	1307	BICD2	Q8TD16	GO:0043229,intracellular organelle;GO:0043232,intracellular non-membrane-bounded organelle;GO:0005737,cytoplasm;GO:0003674,molecular_function;GO:0044424,intracellular part;GO:0005515,protein binding;GO:0005623,cell;GO:0043228,non-membrane-bounded organelle;GO:0051234,establishment of localization;GO:0043231,intracellular membrane-bounded organelle;GO:0006810,transport;GO:0005575,cellular_componen…
Aqu1.203839	455	327	73	4	67	OTU1	Q5F3A6	GO:0051603,proteolysis involved in cellular protein catabolic process;GO:0008233,peptidase activity;GO:0044257,cellular protein catabolic process;GO:0044267,cellular protein metabolic process;GO:0008234,cysteine-type peptidase activity;GO:0016787,hydrolase activity;GO:0005623,cell;GO:0044237,cellular metabolic process;GO:0006519,cellular amino acid and derivative metabolic process;GO:0008152,meta…	PF00240	Ubiquitin family	PTHR13312
Aqu1.220465	826	224	50	550	463	HEM4	P51163	GO:0051188,cofactor biosynthetic process;GO:0046148,pigment biosynthetic process;GO:0005737,cytoplasm;GO:0006783,heme biosynthetic process;GO:0044424,intracellular part;GO:0009058,biosynthetic process;GO:0005623,cell;GO:0042168,heme metabolic process;GO:0044237,cellular metabolic process;GO:0016835,carbon-oxygen lyase activity;GO:0006778,porphyrin metabolic process;GO:0008152,metabolic process;GO…	PF02602	Uroporphyrinogen-III synthase HemD	PTHR12390
Aqu1.229435	786	2833	632	4131	2198	AN32	Q86QS6	GO:0003674,molecular_function;GO:0005515,protein binding;GO:0005488,binding;	PF00560|PF00560|PF00560|PF00560	Leucine Rich Repeat|Leucine Rich Repeat|Leucine Rich Repeat|Leucine Rich Repeat	PTHR11375
Aqu1.204672	1328	2179	486	817	4126	PTN11	Q90687	GO:0043687,post-translational protein modification;GO:0005737,cytoplasm;GO:0016791,phosphatase activity;GO:0044267,cellular protein metabolic process;GO:0044424,intracellular part;GO:0005515,protein binding;GO:0016787,hydrolase activity;GO:0005623,cell;GO:0004721,phosphoprotein phosphatase activity;GO:0044237,cellular metabolic process;GO:0006796,phosphate metabolic process;GO:0008152,metabolic p…	PF00102	Protein-tyrosine phosphatase	PTHR19134
Aqu1.216146	1036	16430	3664	185	996
Aqu1.218891	1523	41128	9142	10826	3205	LC7L3	Q5SUF2	GO:0016265,death;GO:0044424,intracellular part;GO:0016604,nuclear body;GO:0005623,cell;GO:0050896,response to stimulus;GO:0044422,organelle part;GO:0044237,cellular metabolic process;GO:0031974,membrane-enclosed lumen;GO:0005654,nucleoplasm;GO:0003729,mRNA binding;GO:0070013,intracellular organelle lumen;GO:0008152,metabolic process;GO:0044464,cell part;GO:0016607,nuclear speck;GO:0005622,intrace…	PF03194	LUC7 N_terminus	PTHR12375
Aqu1.209547	1149	135	30	0	2
Aqu1.220733	640	198	44	88	185	GBRAP	P60517	GO:0016020,membrane;GO:0005874,microtubule;GO:0031090,organelle membrane;GO:0005737,cytoplasm;GO:0044424,intracellular part;GO:0005515,protein binding;GO:0005623,cell;GO:0044422,organelle part;GO:0015031,protein transport;GO:0043228,non-membrane-bounded organelle;GO:0051234,establishment of localization;GO:0005856,cytoskeleton;GO:0015630,microtubule cytoskeleton;GO:0044464,cell part;GO:0005622,in…	PF02991	Microtubule associated protein 1A/1B, light chain 3	PTHR10969
Aqu1.228139	3321	117	26	23	125	TRPA1	Q18297	GO:0016020,membrane;GO:0032502,developmental process;GO:0000003,reproduction;GO:0015075,ion transmembrane transporter activity;GO:0009792,embryonic development ending in birth or egg hatching;GO:0022803,passive transmembrane transporter activity;GO:0031224,intrinsic to membrane;GO:0003674,molecular_function;GO:0022892,substrate-specific transporter activity;GO:0005623,cell;GO:0016021,integral to …	PF00023|PF00023|PF00023|PF00023|PF00023|PF00023|PF00023|PF00023|PF00023|PF00023|PF00023|PF00023|PF00023	Ankyrin repeat|Ankyrin repeat|Ankyrin repeat|Ankyrin repeat|Ankyrin repeat|Ankyrin repeat|Ankyrin repeat|Ankyrin repeat|Ankyrin repeat|Ankyrin repeat|Ankyrin repeat|Ankyrin repeat|Ankyrin repeat	PTHR18958
Aqu1.200862	923	632	140	35	839
Aqu1.227711	863	1356	300	54	430
Aqu1.228849	1726	48098	10616	1142	3405	CCD37	Q494V2				PTHR21683
Aqu1.208831	2211	136	30	2	22	KLDC1	Q8N7A1	GO:0005575,cellular_component;GO:0044424,intracellular part;GO:0005623,cell;GO:0044464,cell part;GO:0005622,intracellular;GO:0005737,cytoplasm;	PF07646|PF01344|PF07646|PF01344|PF07646|PF01344	Kelch motif|Kelch motif|Kelch motif|Kelch motif|Kelch motif|Kelch motif	PTHR23244
Aqu1.217836	246	68	15	57	1	ITSN2	Q9Z0R6	GO:0050794,regulation of cellular process;GO:0016043,cellular component organization;GO:0005085,guanyl-nucleotide exchange factor activity;GO:0005737,cytoplasm;GO:0060589,nucleoside-triphosphatase regulator activity;GO:0030695,GTPase regulator activity;GO:0010324,membrane invagination;GO:0044424,intracellular part;GO:0046578,regulation of Ras protein signal transduction;GO:0005515,protein binding…
Aqu1.226446	987	1519	335	350	7126	A1A1B	Q568L5	GO:0016614,oxidoreductase activity, acting on CH-OH group of donors;GO:0016616,oxidoreductase activity, acting on the CH-OH group of donors, NAD or NADP as acceptor;GO:0008152,metabolic process;GO:0003824,catalytic activity;GO:0055114,oxidation reduction;GO:0008106,alcohol dehydrogenase (NADP+) activity;GO:0003674,molecular_function;GO:0004033,aldo-keto reductase activity;GO:0008150,biological_pr…	PF00248	Aldo/keto reductase family	PTHR11732
Aqu1.210840	1395	572	126	4	5	TTC29	Q32NR4	GO:0003674,molecular_function;GO:0005488,binding;	PF07719|PF00515|PF07719|PF00515|PF07719|PF00515	Tetratricopeptide repeat|Tetratricopeptide repeat|Tetratricopeptide repeat|Tetratricopeptide repeat|Tetratricopeptide repeat|Tetratricopeptide repeat	PTHR10098:SF6
Aqu1.208303	761	327	72	86	1	C2D1A	Q66HA5	GO:0050794,regulation of cellular process;GO:0005737,cytoplasm;GO:0060255,regulation of macromolecule metabolic process;GO:0019219,regulation of nucleobase, nucleoside, nucleotide and nucleic acid metabolic process;GO:0044424,intracellular part;GO:0009058,biosynthetic process;GO:0005623,cell;GO:0044237,cellular metabolic process;GO:0008152,metabolic process;GO:0044464,cell part;GO:0005622,intrace…			PTHR13076
Aqu1.208402	4629	977	215	19	749	ANK1	P16157		PF00023|PF00023|PF00023|PF00023|PF00023|PF00023|PF00023|PF00023|PF00023|PF00023|PF00023|PF00023|PF00023|PF00023|PF00023|PF00023|PF00023|PF00023|PF00023|PF00023|PF00023|PF00023|PF00023|PF00023|PF00023|PF00023|PF00023|PF00023|PF00023|PF00023|PF00023|PF00023|PF00023|PF00023|PF00023|PF00023|PF00023|PF00023	Ankyrin repeat|Ankyrin repeat|Ankyrin repeat|Ankyrin repeat|Ankyrin repeat|Ankyrin repeat|Ankyrin repeat|Ankyrin repeat|Ankyrin repeat|Ankyrin repeat|Ankyrin repeat|Ankyrin repeat|Ankyrin repeat|Ankyrin repeat|Ankyrin repeat|Ankyrin repeat|Ankyrin repeat|Ankyrin repeat|Ankyrin repeat|Ankyrin repeat|Ankyrin repeat|Ankyrin repeat|Ankyrin repeat|Ankyrin repeat|Ankyrin repeat|Ankyrin repeat|Ankyrin r…	PTHR18958
Aqu1.203305	719	291	64	18	127
Aqu1.214254	711	82	18	198	89	PX11B	Q5RFI0	GO:0016020,membrane;GO:0050794,regulation of cellular process;GO:0016043,cellular component organization;GO:0031090,organelle membrane;GO:0005737,cytoplasm;GO:0048285,organelle fission;GO:0044438,microbody part;GO:0031224,intrinsic to membrane;GO:0044424,intracellular part;GO:0005623,cell;GO:0044422,organelle part;GO:0005778,peroxisomal membrane;GO:0007031,peroxisome organization;GO:0031301,integ…	PF05648	Peroxisomal biogenesis factor 11 (PEX11)	PTHR12652
Aqu1.215386	1185	319	70	61	0
Aqu1.212228	1506	1832	402	678	1758	ADPGK	Q8VDL4	GO:0046365,monosaccharide catabolic process;GO:0006096,glycolysis;GO:0016773,phosphotransferase activity, alcohol group as acceptor;GO:0006066,alcohol metabolic process;GO:0046164,alcohol catabolic process;GO:0044237,cellular metabolic process;GO:0006006,glucose metabolic process;GO:0008152,metabolic process;GO:0016301,kinase activity;GO:0006091,generation of precursor metabolites and energy;GO:0…	PF04587	ADP-specific Phosphofructokinase/Glucokinase conserved region	PTHR21208
Aqu1.211709	1296	155	34	0	22	CCD93	Q5ZKI4				PTHR16441
Aqu1.213131	2397	105	23	0	138	G6PE	O95479	GO:0005783,endoplasmic reticulum;GO:0005737,cytoplasm;GO:0044424,intracellular part;GO:0016787,hydrolase activity;GO:0005623,cell;GO:0044422,organelle part;GO:0031974,membrane-enclosed lumen;GO:0016614,oxidoreductase activity, acting on CH-OH group of donors;GO:0016616,oxidoreductase activity, acting on the CH-OH group of donors, NAD or NADP as acceptor;GO:0070013,intracellular organelle lumen;GO…	PF00479	Glucose-6-phosphate dehydrogenase, NAD binding domain	PTHR23429
Aqu1.220953	1607	27379	5996	267	158
Aqu1.215363	2526	137	30	120	1290	MOCOS	A2VD33	GO:0051188,cofactor biosynthetic process;GO:0070279,vitamin B6 binding;GO:0042559,pteridine and derivative biosynthetic process;GO:0043545,molybdopterin cofactor metabolic process;GO:0006725,cellular aromatic compound metabolic process;GO:0032324,molybdopterin cofactor biosynthetic process;GO:0044267,cellular protein metabolic process;GO:0006777,Mo-molybdopterin cofactor biosynthetic process;GO:0…	PF03476|PF03473	MOSC N-terminal beta barrel domain|MOSC domain	PTHR14237
Aqu1.219601	228	695	152	16	21
Aqu1.203818	1325	334	73	10	22	GRAP1	Q8VD04	GO:0043231,intracellular membrane-bounded organelle;GO:0043229,intracellular organelle;GO:0043226,organelle;GO:0005575,cellular_component;GO:0044464,cell part;GO:0005622,intracellular;GO:0005737,cytoplasm;GO:0005768,endosome;GO:0044424,intracellular part;GO:0005623,cell;GO:0043227,membrane-bounded organelle;GO:0044444,cytoplasmic part;GO:0005769,early endosome;	PF04508|PF04508|PF04508|PF04508	Viral A-type inclusion protein repeat|Viral A-type inclusion protein repeat|Viral A-type inclusion protein repeat|Viral A-type inclusion protein repeat	PTHR18978
Aqu1.229193	687	357	78	282	372	8ODP	P36639	GO:0033554,cellular response to stress;GO:0005737,cytoplasm;GO:0006259,DNA metabolic process;GO:0044424,intracellular part;GO:0016817,hydrolase activity, acting on acid anhydrides;GO:0005515,protein binding;GO:0016787,hydrolase activity;GO:0005623,cell;GO:0050896,response to stimulus;GO:0044237,cellular metabolic process;GO:0034984;GO:0008152,metabolic process;GO:0016462,pyrophosphatase activity;…	PF00293	NUDIX domain	PTHR22769
Aqu1.203226	993	1805	393	103	207	XRRA1	Q3U3V8	GO:0043229,intracellular organelle;GO:0005737,cytoplasm;GO:0009628,response to abiotic stimulus;GO:0003674,molecular_function;GO:0044424,intracellular part;GO:0005515,protein binding;GO:0005623,cell;GO:0050896,response to stimulus;GO:0043231,intracellular membrane-bounded organelle;GO:0005575,cellular_component;GO:0043226,organelle;GO:0005634,nucleus;GO:0010165,response to X-ray;GO:0010212,respon…	PF00560|PF00560|PF00560|PF00560	Leucine Rich Repeat|Leucine Rich Repeat|Leucine Rich Repeat|Leucine Rich Repeat	PTHR23154
Aqu1.221260	900	657	143	149	0
Aqu1.212223	1049	547	119	9411	4221	STX16	Q8BVI5	GO:0016020,membrane;GO:0046907,intracellular transport;GO:0005737,cytoplasm;GO:0031224,intrinsic to membrane;GO:0044424,intracellular part;GO:0005515,protein binding;GO:0005623,cell;GO:0015031,protein transport;GO:0051234,establishment of localization;GO:0051649,establishment of localization in cell;GO:0044464,cell part;GO:0044425,membrane part;GO:0005622,intracellular;GO:0005488,binding;GO:00068…	PF05739	SNARE domain	PTHR19957
Aqu1.217745	6555	3362	731	975	2346	MTMR5	O95248	GO:0016020,membrane;GO:0043687,post-translational protein modification;GO:0016791,phosphatase activity;GO:0031224,intrinsic to membrane;GO:0044267,cellular protein metabolic process;GO:0044424,intracellular part;GO:0016787,hydrolase activity;GO:0005623,cell;GO:0004721,phosphoprotein phosphatase activity;GO:0044237,cellular metabolic process;GO:0006796,phosphate metabolic process;GO:0008152,metabo…	PF03456|PF02141|PF03455|PF02893|PF06602|PF00130|PF00169	uDENN domain|DENN (AEX-3) domain|dDENN domain|GRAM domain|Myotubularin-related|Phorbol esters/diacylglycerol binding domain (C1 domain)|PH domain	PTHR10807
Aqu1.211854	915	2663	579	0	2335	CQ098	A8MV24
Aqu1.221505	582	175	38	185	0	TM107	Q9CPV0	GO:0031224,intrinsic to membrane;GO:0016020,membrane;GO:0005575,cellular_component;GO:0005623,cell;GO:0044464,cell part;GO:0044425,membrane part;GO:0016021,integral to membrane;
Aqu1.222532	987	470	102	371	488				PF04935	Surfeit locus protein 6	PTHR14369
Aqu1.205363	917	120	26	202	135	KEL2	P50090	GO:0050794,regulation of cellular process;GO:0000003,reproduction;GO:0016043,cellular component organization;GO:0000747,conjugation with cellular fusion;GO:0045786,negative regulation of cell cycle;GO:0007346,regulation of mitotic cell cycle;GO:0043332,mating projection tip;GO:0051129,negative regulation of cellular component organization;GO:0048285,organelle fission;GO:0007067,mitosis;GO:0005515…			PTHR23244
Aqu1.220461	470	1077	232	655	643	RM14	Q9D1I6	GO:0005737,cytoplasm;GO:0032991,macromolecular complex;GO:0044267,cellular protein metabolic process;GO:0044424,intracellular part;GO:0009058,biosynthetic process;GO:0005623,cell;GO:0044237,cellular metabolic process;GO:0003735,structural constituent of ribosome;GO:0043228,non-membrane-bounded organelle;GO:0008152,metabolic process;GO:0044464,cell part;GO:0005622,intracellular;GO:0043227,membrane…			PTHR21037
Aqu1.208894	309	65	14	18	2	CHD7	A2AJK6	GO:0022414,reproductive process;GO:0043009,chordate embryonic development;GO:0044237,cellular metabolic process;GO:0050877,neurological system process;GO:0043228,non-membrane-bounded organelle;GO:0045927,positive regulation of growth;GO:0007610,behavior;GO:0008152,metabolic process;GO:0035107,appendage morphogenesis;GO:0007507,heart development;GO:0005622,intracellular;GO:0051240,positive regulat…			PTHR10799:SF70
Aqu1.204002	939	274	59	529	1149
Aqu1.225206	282	274	59	33	4	YJV1	O59799	GO:0043231,intracellular membrane-bounded organelle;GO:0043229,intracellular organelle;GO:0043226,organelle;GO:0005575,cellular_component;GO:0005634,nucleus;GO:0044464,cell part;GO:0005622,intracellular;GO:0005737,cytoplasm;GO:0044424,intracellular part;GO:0005623,cell;GO:0005829,cytosol;GO:0043227,membrane-bounded organelle;GO:0044444,cytoplasmic part;	PF06747	CHCH domain
Aqu1.211827	1116	158	34	330	103				PF07646	Kelch motif
Aqu1.228716	4287	4817	1036	1410	615	BRPF1	P55201	GO:0005737,cytoplasm;GO:0032991,macromolecular complex;GO:0009891,positive regulation of biosynthetic process;GO:0009058,biosynthetic process;GO:0005623,cell;GO:0044422,organelle part;GO:0000123,histone acetyltransferase complex;GO:0044237,cellular metabolic process;GO:0005654,nucleoplasm;GO:0045941,positive regulation of transcription;GO:0008152,metabolic process;GO:0005622,intracellular;GO:0009…	PF00628|PF00439	PHD-finger|Bromodomain	PTHR13793
Aqu1.218533	1827	796	171	4	944	YPC2	Q11179	GO:0043687,post-translational protein modification;GO:0016310,phosphorylation;GO:0016773,phosphotransferase activity, alcohol group as acceptor;GO:0044267,cellular protein metabolic process;GO:0009791,post-embryonic development;GO:0004672,protein kinase activity;GO:0004702,receptor signaling protein serine/threonine kinase activity;GO:0044237,cellular metabolic process;GO:0004871,signal transduce…	PF00069|PF07714	Protein kinase domain|Protein tyrosine kinase	PTHR11295
Aqu1.224770	462	12237	2626	37	0
Aqu1.229946	797	2566	550	1456	4617	PPCT	P02720	GO:0006869,lipid transport;GO:0005737,cytoplasm;GO:0043167,ion binding;GO:0003674,molecular_function;GO:0005319,lipid transporter activity;GO:0044424,intracellular part;GO:0022892,substrate-specific transporter activity;GO:0005623,cell;GO:0015914,phospholipid transport;GO:0043176,amine binding;GO:0051234,establishment of localization;GO:0005575,cellular_component;GO:0006810,transport;GO:0031210,p…	PF01852	START domain	PTHR12136
Aqu1.210482	412	910	195	2	221
Aqu1.229197	848	2150	460	419	135
Aqu1.227576	1694	1674	358	21	306	RCBT1	Q6NXM2	GO:0050794,regulation of cellular process;GO:0016043,cellular component organization;GO:0060255,regulation of macromolecule metabolic process;GO:0019219,regulation of nucleobase, nucleoside, nucleotide and nucleic acid metabolic process;GO:0044424,intracellular part;GO:0009058,biosynthetic process;GO:0005515,protein binding;GO:0005623,cell;GO:0044237,cellular metabolic process;GO:0008152,metaboli…	PF00415|PF00415|PF00415|PF00651	Regulator of chromosome condensation (RCC1)|Regulator of chromosome condensation (RCC1)|Regulator of chromosome condensation (RCC1)|BTB/POZ domain	PTHR22870
Aqu1.230296	5490	1141	244	88	277				PF04508|PF04508|PF04508|PF04508|PF04508|PF04508	Viral A-type inclusion protein repeat|Viral A-type inclusion protein repeat|Viral A-type inclusion protein repeat|Viral A-type inclusion protein repeat|Viral A-type inclusion protein repeat|Viral A-type inclusion protein repeat
Aqu1.218537	1104	3764	804	77	682	CA201	Q3KQ80
Aqu1.227293	730	1422	303	158	14	ARL2	O08697	GO:0050794,regulation of cellular process;GO:0005737,cytoplasm;GO:0044424,intracellular part;GO:0005515,protein binding;GO:0005623,cell;GO:0044422,organelle part;GO:0007242,intracellular signaling cascade;GO:0043228,non-membrane-bounded organelle;GO:0051234,establishment of localization;GO:0005856,cytoskeleton;GO:0005815,microtubule organizing center;GO:0007165,signal transduction;GO:0015630,micr…	PF00025|PF01926|PF08477	ADP-ribosylation factor family|GTPase of unknown function|Miro-like protein	PTHR11711
Aqu1.224608	13509	216	46	4	3390	HMCN1	Q96RW7	GO:0043687,post-translational protein modification;GO:0044421,extracellular region part;GO:0007601,visual perception;GO:0044267,cellular protein metabolic process;GO:0044420,extracellular matrix part;GO:0050896,response to stimulus;GO:0044237,cellular metabolic process;GO:0050877,neurological system process;GO:0005604,basement membrane;GO:0008152,metabolic process;GO:0005488,binding;GO:0018298,pr…	PF07679|PF00047|PF00047|PF00047|PF00047|PF00047|PF00047|PF07686|PF07679|PF00047|PF00047|PF07679|PF00047|PF07686|PF00047|PF00047|PF00047|PF07679|PF07686|PF00047|PF00047|PF00047|PF07679|PF00047|PF00047|PF00047|PF00047|PF07679|PF07686|PF00047|PF00047|PF00047|PF00047|PF00047|PF07686|PF07679|PF00047|PF07686|PF00047|PF07679|PF07686|PF00047|PF07686|PF00047|PF07686|PF00047|PF07679|PF07686|PF07679|PF07686…	Immunoglobulin I-set domain|Immunoglobulin domain|Immunoglobulin domain|Immunoglobulin domain|Immunoglobulin domain|Immunoglobulin domain|Immunoglobulin domain|Immunoglobulin V-set domain|Immunoglobulin I-set domain|Immunoglobulin domain|Immunoglobulin domain|Immunoglobulin I-set domain|Immunoglobulin domain|Immunoglobulin V-set domain|Immunoglobulin domain|Immunoglobulin domain|Immunoglobulin do…	PTHR19897
Aqu1.212741	1896	188	40	0	4	TM144	Q8VEH0	GO:0031224,intrinsic to membrane;GO:0016020,membrane;GO:0005575,cellular_component;GO:0005623,cell;GO:0044464,cell part;GO:0044425,membrane part;GO:0016021,integral to membrane;
Aqu1.200057	486	80	17	0	1	DYH5	Q8VHE6	GO:0005874,microtubule;GO:0003774,motor activity;GO:0051674,localization of cell;GO:0005858,axonemal dynein complex;GO:0032991,macromolecular complex;GO:0044424,intracellular part;GO:0016817,hydrolase activity, acting on acid anhydrides;GO:0016787,hydrolase activity;GO:0005623,cell;GO:0044422,organelle part;GO:0043228,non-membrane-bounded organelle;GO:0016887,ATPase activity;GO:0005856,cytoskelet…
Aqu1.206960	801	80	17	25	37
Aqu1.227872	489	339	72	632	180
Aqu1.212096	1137	1452	308	765	71	FA73B	Q1JPG0	GO:0031224,intrinsic to membrane;GO:0016020,membrane;GO:0005575,cellular_component;GO:0005623,cell;GO:0044464,cell part;GO:0044425,membrane part;GO:0016021,integral to membrane;			PTHR21508
Aqu1.224135	698	2845	603	2211	1298	TMED	A7SXK3	GO:0043229,intracellular organelle;GO:0016020,membrane;GO:0031410,cytoplasmic vesicle;GO:0031982,vesicle;GO:0005737,cytoplasm;GO:0031224,intrinsic to membrane;GO:0044424,intracellular part;GO:0005623,cell;GO:0016021,integral to membrane;GO:0015031,protein transport;GO:0051234,establishment of localization;GO:0043226,organelle;GO:0006810,transport;GO:0045184,establishment of protein localization;G…	PF01105	emp24/gp25L/p24 family/GOLD	PTHR22811
Aqu1.210015	957	208	44	59	0	HARB1	Q6AZB8	GO:0043229,intracellular organelle;GO:0005737,cytoplasm;GO:0043167,ion binding;GO:0003674,molecular_function;GO:0044424,intracellular part;GO:0016787,hydrolase activity;GO:0005623,cell;GO:0043231,intracellular membrane-bounded organelle;GO:0005575,cellular_component;GO:0043226,organelle;GO:0005634,nucleus;GO:0044464,cell part;GO:0005622,intracellular;GO:0003824,catalytic activity;GO:0005488,bindi…			PTHR22930
Aqu1.217091	1449	123	26	19	73	MF2AB	Q6DEJ6	GO:0016020,membrane;GO:0005575,cellular_component;GO:0006810,transport;GO:0044464,cell part;GO:0044425,membrane part;GO:0031224,intrinsic to membrane;GO:0005623,cell;GO:0051179,localization;GO:0016021,integral to membrane;GO:0008150,biological_process;GO:0051234,establishment of localization;
Aqu1.214372	2294	17589	3717	959	924	KIF3A	Q4R628	GO:0005874,microtubule;GO:0003774,motor activity;GO:0044424,intracellular part;GO:0016817,hydrolase activity, acting on acid anhydrides;GO:0016787,hydrolase activity;GO:0005623,cell;GO:0044422,organelle part;GO:0043228,non-membrane-bounded organelle;GO:0005856,cytoskeleton;GO:0015630,microtubule cytoskeleton;GO:0016462,pyrophosphatase activity;GO:0044464,cell part;GO:0005622,intracellular;GO:0032…	PF00225|PF04508|PF04508|PF04508	Kinesin motor domain|Viral A-type inclusion protein repeat|Viral A-type inclusion protein repeat|Viral A-type inclusion protein repeat	PTHR16012
Aqu1.229753	872	10523	2221	4260	10030
Aqu1.200948	489	204	43	56	175	TXLNA	Q6PAM1	GO:0005102,receptor binding;GO:0005737,cytoplasm;GO:0016192,vesicle-mediated transport;GO:0003674,molecular_function;GO:0044424,intracellular part;GO:0070851,growth factor receptor binding;GO:0008283,cell proliferation;GO:0005515,protein binding;GO:0005623,cell;GO:0030372,high molecular weight B cell growth factor receptor binding;GO:0005576,extracellular region;GO:0051641,cellular localization;G…			PTHR16127
Aqu1.214416	747	86	18	0	0
Aqu1.212997	1776	196	41	105	758	ANR55	Q8BLD6	GO:0043229,intracellular organelle;GO:0050794,regulation of cellular process;GO:0032502,developmental process;GO:0043232,intracellular non-membrane-bounded organelle;GO:0007166,cell surface receptor linked signaling pathway;GO:0005737,cytoplasm;GO:0003674,molecular_function;GO:0044424,intracellular part;GO:0005515,protein binding;GO:0005623,cell;GO:0032501,multicellular organismal process;GO:0005…	PF00023|PF00023|PF00023|PF00023	Ankyrin repeat|Ankyrin repeat|Ankyrin repeat|Ankyrin repeat	PTHR18958
Aqu1.225855	1011	990	207	158	2317
Aqu1.222755	698	729	152	271	0	NUDT5	Q6AY63	GO:0000287,magnesium ion binding;GO:0016462,pyrophosphatase activity;GO:0003824,catalytic activity;GO:0005488,binding;GO:0043167,ion binding;GO:0003674,molecular_function;GO:0046872,metal ion binding;GO:0043169,cation binding;GO:0016817,hydrolase activity, acting on acid anhydrides;GO:0047631,ADP-ribose diphosphatase activity;GO:0016787,hydrolase activity;GO:0019144,ADP-sugar diphosphatase activi…	PF00293	NUDIX domain	PTHR11839
Aqu1.213317	774	10231	2133	6188	5386	NDUS8	Q60HE3	GO:0016020,membrane;GO:0044085,cellular component biogenesis;GO:0031090,organelle membrane;GO:0005737,cytoplasm;GO:0045271,respiratory chain complex I;GO:0032991,macromolecular complex;GO:0050136,NADH dehydrogenase (quinone) activity;GO:0005747,mitochondrial respiratory chain complex I;GO:0044455,mitochondrial membrane part;GO:0005623,cell;GO:0044422,organelle part;GO:0044237,cellular metabolic p…	PF00037|PF00037	4Fe-4S binding domain|4Fe-4S binding domain	PTHR10849
Aqu1.229818	1458	4190	873	2856	1809
Aqu1.220297	1760	36181	7535	621	2957	CD047	Q5XHC1
Aqu1.229338	1917	317	66	324	249	ANR54	Q91WK7	GO:0065008,regulation of biological quality;GO:0005737,cytoplasm;GO:0048869,cellular developmental process;GO:0045637,regulation of myeloid cell differentiation;GO:0051169,nuclear transport;GO:0005623,cell;GO:0044237,cellular metabolic process;GO:0006796,phosphate metabolic process;GO:0051234,establishment of localization;GO:0034101,erythrocyte homeostasis;GO:0008152,metabolic process;GO:0007165,…	PF03133|PF00023|PF00023|PF00023	Tubulin-tyrosine ligase family|Ankyrin repeat|Ankyrin repeat|Ankyrin repeat	PTHR12241
Aqu1.208426	786	193	40	305	0	USE1	Q7ZTY7	GO:0043229,intracellular organelle;GO:0016020,membrane;GO:0005783,endoplasmic reticulum;GO:0005737,cytoplasm;GO:0016192,vesicle-mediated transport;GO:0031224,intrinsic to membrane;GO:0044424,intracellular part;GO:0005623,cell;GO:0016021,integral to membrane;GO:0015031,protein transport;GO:0051234,establishment of localization;GO:0043231,intracellular membrane-bounded organelle;GO:0043226,organell…			PTHR13050
Aqu1.205203	791	193	40	103	0	SFR12	Q8WXA9	GO:0032991,macromolecular complex;GO:0044424,intracellular part;GO:0005515,protein binding;GO:0005623,cell;GO:0044422,organelle part;GO:0044237,cellular metabolic process;GO:0008152,metabolic process;GO:0044464,cell part;GO:0005622,intracellular;GO:0006139,nucleobase, nucleoside, nucleotide and nucleic acid metabolic process;GO:0005488,binding;GO:0043227,membrane-bounded organelle;GO:0043170,macr…	PF00076	RNA recognition motif. (a.k.a. RRM, RBD, or RNP domain)	PTHR23365
Aqu1.226534	1707	2418	501	605	4976	LYSG2	Q86KC1	GO:0019835,cytolysis;GO:0016265,death;GO:0044036,cell wall macromolecule metabolic process;GO:0009253,peptidoglycan catabolic process;GO:0000270,peptidoglycan metabolic process;GO:0006026,aminoglycan catabolic process;GO:0016787,hydrolase activity;GO:0050896,response to stimulus;GO:0051707,response to other organism;GO:0030203,glycosaminoglycan metabolic process;GO:0009607,response to biotic stim…			PTHR16291
Aqu1.221816	561	169	35	0	0	PP4R1	Q8K2V1	GO:0050794,regulation of cellular process;GO:0019888,protein phosphatase regulator activity;GO:0003674,molecular_function;GO:0000267,cell fraction;GO:0005515,protein binding;GO:0005623,cell;GO:0005575,cellular_component;GO:0030362,protein phosphatase type 4 regulator activity;GO:0007165,signal transduction;GO:0050789,regulation of biological process;GO:0044464,cell part;GO:0030234,enzyme regulato…
Aqu1.223869	481	1319	273	0	58
Aqu1.200125	726	87	18	0	0
Aqu1.210640	840	87	18	6	14	EXOS8	Q96B26	GO:0044085,cellular component biogenesis;GO:0022613,ribonucleoprotein complex biogenesis;GO:0005737,cytoplasm;GO:0032991,macromolecular complex;GO:0044424,intracellular part;GO:0016787,hydrolase activity;GO:0005515,protein binding;GO:0005623,cell;GO:0044422,organelle part;GO:0044237,cellular metabolic process;GO:0043228,non-membrane-bounded organelle;GO:0016796,exonuclease activity, active with e…	PF01138	3' exoribonuclease family, domain 1	PTHR11097
Aqu1.228439	897	1452	300	723	625	RBMX2	Q9Y388	GO:0003674,molecular_function;GO:0003723,RNA binding;GO:0000166,nucleotide binding;GO:0005488,binding;GO:0003676,nucleic acid binding;	PF00076	RNA recognition motif. (a.k.a. RRM, RBD, or RNP domain)	PTHR23139
Aqu1.229195	447	1485	306	316	0
Aqu1.204786	453	398	82	40	202
Aqu1.227358	408	704	145	113	712				PF04627	Mitochondrial ATP synthase epsilon chain	PTHR12448
Aqu1.221407	1212	2630	541	1035	928	CBAA1	Q0IIL1	GO:0016020,membrane;GO:0005575,cellular_component;GO:0044464,cell part;GO:0044425,membrane part;GO:0005488,binding;GO:0043167,ion binding;GO:0031224,intrinsic to membrane;GO:0003674,molecular_function;GO:0043169,cation binding;GO:0046872,metal ion binding;GO:0005509,calcium ion binding;GO:0005623,cell;GO:0016021,integral to membrane;	PF00036	EF hand	PTHR12294
Aqu1.221404	1179	1702	350	23	0	ECT2L	Q008S8	GO:0050794,regulation of cellular process;GO:0005085,guanyl-nucleotide exchange factor activity;GO:0060589,nucleoside-triphosphatase regulator activity;GO:0030695,GTPase regulator activity;GO:0003674,molecular_function;GO:0046578,regulation of Ras protein signal transduction;GO:0005623,cell;GO:0007264,small GTPase mediated signal transduction;GO:0007242,intracellular signaling cascade;GO:0005575,…	PF00646	F-box domain	PTHR22844
Aqu1.204105	1367	326	67	137	8	SMCA2	P51531	GO:0009891,positive regulation of biosynthetic process;GO:0044237,cellular metabolic process;GO:0005654,nucleoplasm;GO:0045941,positive regulation of transcription;GO:0008152,metabolic process;GO:0005622,intracellular;GO:0003824,catalytic activity;GO:0005488,binding;GO:0016563,transcription activator activity;GO:0043170,macromolecule metabolic process;GO:0010558,negative regulation of macromolecu…	PF00439	Bromodomain	PTHR16062
Aqu1.228886	570	2980	611	838	1290
Aqu1.202778	524	132	27	31	18	DYHC	P37276	GO:0050658,RNA transport;GO:0051663,oocyte nucleus localization involved in oocyte dorsal/ventral axis specification;GO:0021700,developmental maturation;GO:0031109,microtubule polymerization or depolymerization;GO:0022414,reproductive process;GO:0005737,cytoplasm;GO:0044237,cellular metabolic process;GO:0010564,regulation of cell cycle process;GO:0043228,non-membrane-bounded organelle;GO:0007097,…	PF07728	ATPase family associated with various cellular activities (AAA)	PTHR10676
Aqu1.221469	1431	2607	532	701	184	FUT11	Q495W5	GO:0016020,membrane;GO:0043413,macromolecule glycosylation;GO:0031090,organelle membrane;GO:0005737,cytoplasm;GO:0031224,intrinsic to membrane;GO:0044267,cellular protein metabolic process;GO:0046920,alpha(1,3)-fucosyltransferase activity;GO:0044424,intracellular part;GO:0009058,biosynthetic process;GO:0005623,cell;GO:0044422,organelle part;GO:0044237,cellular metabolic process;GO:0008152,metabol…	PF00852	Glycosyltransferase family 10 (fucosyltransferase)	PTHR11929
Aqu1.223806	1191	103	21	0	68						PTHR10992
Aqu1.222761	3795	427	87	988	3102	SH319	Q91X43	GO:0003674,molecular_function;GO:0005515,protein binding;GO:0005488,binding;	PF00018|PF07653|PF00018|PF07653|PF00018|PF07653|PF00018|PF07653|PF00018|PF07653|PF00018|PF07653	SH3 domain|Variant SH3 domain|SH3 domain|Variant SH3 domain|SH3 domain|Variant SH3 domain|SH3 domain|Variant SH3 domain|SH3 domain|Variant SH3 domain|SH3 domain|Variant SH3 domain	PTHR14167
Aqu1.205585	1140	216	44	25	185	CTR1	Q05609	GO:0016773,phosphotransferase activity, alcohol group as acceptor;GO:0005737,cytoplasm;GO:0044255,cellular lipid metabolic process;GO:0004672,protein kinase activity;GO:0044237,cellular metabolic process;GO:0008610,lipid biosynthetic process;GO:0008152,metabolic process;GO:0005622,intracellular;GO:0042180,cellular ketone metabolic process;GO:0003824,catalytic activity;GO:0005488,binding;GO:000968…			PTHR23258
Aqu1.208854	1219	1576	321	37	450	FTM	Q68CZ1	GO:0043229,intracellular organelle;GO:0005929,cilium;GO:0042995,cell projection;GO:0043232,intracellular non-membrane-bounded organelle;GO:0044430,cytoskeletal part;GO:0044446,intracellular organelle part;GO:0005737,cytoplasm;GO:0044424,intracellular part;GO:0035085,cilium axoneme;GO:0044463,cell projection part;GO:0005623,cell;GO:0044422,organelle part;GO:0043228,non-membrane-bounded organelle;G…			PTHR14240:SF3
Aqu1.219335	486	113	23	166	1	HS12A	Q8K0U4	GO:0005524,ATP binding;GO:0032553,ribonucleotide binding;GO:0005488,binding;GO:0001882,nucleoside binding;GO:0003674,molecular_function;GO:0032555,purine ribonucleotide binding;GO:0032559,adenyl ribonucleotide binding;GO:0000166,nucleotide binding;GO:0001883,purine nucleoside binding;GO:0030554,adenyl nucleotide binding;GO:0017076,purine nucleotide binding;
Aqu1.210958	586	1612	328	1250	815	SMD3	P62323	GO:0043229,intracellular organelle;GO:0006396,RNA processing;GO:0043283;GO:0034960;GO:0032991,macromolecular complex;GO:0044424,intracellular part;GO:0006807,nitrogen compound metabolic process;GO:0005623,cell;GO:0044238,primary metabolic process;GO:0044237,cellular metabolic process;GO:0043231,intracellular membrane-bounded organelle;GO:0043226,organelle;GO:0006397,mRNA processing;GO:0016070,RNA…	PF01423	LSM domain	PTHR23338
Aqu1.201896	985	526	107	77	55	PAR3L	Q9CSB4	GO:0016020,membrane;GO:0030054,cell junction;GO:0012505,endomembrane system;GO:0003674,molecular_function;GO:0005515,protein binding;GO:0005911,cell-cell junction;GO:0005623,cell;GO:0005923,tight junction;GO:0043296,apical junction complex;GO:0005886,plasma membrane;GO:0005575,cellular_component;GO:0070160,occluding junction;GO:0016327,apicolateral plasma membrane;GO:0044459,plasma membrane part;…	PF00595|PF00595	PDZ domain (Also known as DHR or GLGF)|PDZ domain (Also known as DHR or GLGF)	PTHR19964
Aqu1.221123	933	2495	507	421	666	AKTIP	Q17PP1	GO:0043687,post-translational protein modification;GO:0043283;GO:0019787,small conjugating protein ligase activity;GO:0080090,regulation of primary metabolic process;GO:0034960;GO:0060255,regulation of macromolecule metabolic process;GO:0016874,ligase activity;GO:0044267,cellular protein metabolic process;GO:0003674,molecular_function;GO:0044238,primary metabolic process;GO:0016881,acid-amino aci…	PF00179	Ubiquitin-conjugating enzyme	PTHR11621
Aqu1.215623	969	448	91	193	269	OTU6B	Q7ZV00	GO:0005575,cellular_component;GO:0044464,cell part;GO:0005622,intracellular;GO:0005737,cytoplasm;GO:0044424,intracellular part;GO:0005623,cell;GO:0005829,cytosol;GO:0044444,cytoplasmic part;	PF02338	OTU-like cysteine protease	PTHR12419
Aqu1.203745	511	202	41	185	229	NOP14	Q8R3N1	GO:0044085,cellular component biogenesis;GO:0022613,ribonucleoprotein complex biogenesis;GO:0044424,intracellular part;GO:0005515,protein binding;GO:0005623,cell;GO:0044422,organelle part;GO:0044237,cellular metabolic process;GO:0043228,non-membrane-bounded organelle;GO:0031974,membrane-enclosed lumen;GO:0070013,intracellular organelle lumen;GO:0008152,metabolic process;GO:0044464,cell part;GO:00…			PTHR23183
Aqu1.206754	1158	69	14	27	364						PTHR18976:SF2
Aqu1.205114	461	444	90	166	55	U539	A7S6M8	GO:0003674,molecular_function;GO:0005515,protein binding;GO:0005488,binding;
Aqu1.221385	1066	158	32	417	224	KDSR	Q6GV12	GO:0043229,intracellular organelle;GO:0016020,membrane;GO:0005783,endoplasmic reticulum;GO:0005737,cytoplasm;GO:0055114,oxidation reduction;GO:0031224,intrinsic to membrane;GO:0003674,molecular_function;GO:0044424,intracellular part;GO:0005623,cell;GO:0016021,integral to membrane;GO:0047560,3-dehydrosphinganine reductase activity;GO:0016491,oxidoreductase activity;GO:0043231,intracellular membran…	PF00106	short chain dehydrogenase	PTHR19410
Aqu1.224188	957	4698	951	59	2027	CC74A
Aqu1.215284	1392	34542	6981	980	1993
Aqu1.229080	777	99	20	225	131	PAP1B	Q1ZXC2	GO:0005737,cytoplasm;GO:0044424,intracellular part;GO:0005623,cell;GO:0044237,cellular metabolic process;GO:0008152,metabolic process;GO:0044464,cell part;GO:0005622,intracellular;GO:0006139,nucleobase, nucleoside, nucleotide and nucleic acid metabolic process;GO:0005488,binding;GO:0043227,membrane-bounded organelle;GO:0043170,macromolecule metabolic process;GO:0009987,cellular process;GO:0008150…	PF00076	RNA recognition motif. (a.k.a. RRM, RBD, or RNP domain)	PTHR10432
Aqu1.220230	1089	899	180	124	180	TAB1	Q15750	GO:0050794,regulation of cellular process;GO:0045859,regulation of protein kinase activity;GO:0016310,phosphorylation;GO:0005737,cytoplasm;GO:0044424,intracellular part;GO:0000185,activation of MAPKKK activity;GO:0005623,cell;GO:0044237,cellular metabolic process;GO:0007242,intracellular signaling cascade;GO:0006796,phosphate metabolic process;GO:0007165,signal transduction;GO:0008152,metabolic p…	PF00481	Protein phosphatase 2C	PTHR13832
Aqu1.228290	1335	150	30	135	0
Aqu1.223242	852	1982	396	624	1622	NOSIP	Q6NUH3	GO:0043231,intracellular membrane-bounded organelle;GO:0043229,intracellular organelle;GO:0043226,organelle;GO:0005575,cellular_component;GO:0005634,nucleus;GO:0044464,cell part;GO:0005622,intracellular;GO:0005737,cytoplasm;GO:0044424,intracellular part;GO:0005623,cell;GO:0043227,membrane-bounded organelle;			PTHR13063
Aqu1.223281	717	3200	638	1543	1037	NUD14	O95848	GO:0000287,magnesium ion binding;GO:0005737,cytoplasm;GO:0043167,ion binding;GO:0003674,molecular_function;GO:0044424,intracellular part;GO:0016817,hydrolase activity, acting on acid anhydrides;GO:0005515,protein binding;GO:0016787,hydrolase activity;GO:0005623,cell;GO:0005575,cellular_component;GO:0016462,pyrophosphatase activity;GO:0044464,cell part;GO:0005622,intracellular;GO:0003824,catalytic…	PF00293	NUDIX domain	PTHR11839
Aqu1.218959	1833	567	113	16	55	KLDC1	Q80YG3	GO:0005575,cellular_component;GO:0044424,intracellular part;GO:0005623,cell;GO:0044464,cell part;GO:0005622,intracellular;GO:0005737,cytoplasm;	PF01344|PF07646|PF01344|PF07646|PF07646	Kelch motif|Kelch motif|Kelch motif|Kelch motif|Kelch motif	PTHR23244
Aqu1.209937	2106	276	55	0	1				PF01541	GIY-YIG catalytic domain	PTHR21301
Aqu1.224553	708	793	158	333	30	RAB8B	Q92930	GO:0016020,membrane;GO:0050794,regulation of cellular process;GO:0016817,hydrolase activity, acting on acid anhydrides;GO:0016787,hydrolase activity;GO:0005515,protein binding;GO:0005623,cell;GO:0007242,intracellular signaling cascade;GO:0015031,protein transport;GO:0051234,establishment of localization;GO:0007165,signal transduction;GO:0016462,pyrophosphatase activity;GO:0044464,cell part;GO:000…	PF00071|PF08477	Ras family|Miro-like protein	PTHR11708
Aqu1.214961	2076	15174	3017	4816	2746	CWC22	Q9HCG8	GO:0050794,regulation of cellular process;GO:0060255,regulation of macromolecule metabolic process;GO:0019219,regulation of nucleobase, nucleoside, nucleotide and nucleic acid metabolic process;GO:0032991,macromolecular complex;GO:0044424,intracellular part;GO:0005515,protein binding;GO:0005623,cell;GO:0044422,organelle part;GO:0044237,cellular metabolic process;GO:0000398,nuclear mRNA splicing, …	PF02847	MA3 domain	PTHR18034
Aqu1.202458	504	1787	355	305	288
Aqu1.211210	6690	474	94	326	960	PTPRA	P18433	GO:0016020,membrane;GO:0043687,post-translational protein modification;GO:0016791,phosphatase activity;GO:0031224,intrinsic to membrane;GO:0044267,cellular protein metabolic process;GO:0005887,integral to plasma membrane;GO:0016787,hydrolase activity;GO:0005623,cell;GO:0004721,phosphoprotein phosphatase activity;GO:0004888,transmembrane receptor activity;GO:0044237,cellular metabolic process;GO:0…	PF00041|PF00041|PF00041|PF00041|PF07679|PF00102|PF00102|PF00041|PF00041|PF00041|PF07679|PF00102	Fibronectin type III domain|Fibronectin type III domain|Fibronectin type III domain|Fibronectin type III domain|Immunoglobulin I-set domain|Protein-tyrosine phosphatase|Protein-tyrosine phosphatase|Fibronectin type III domain|Fibronectin type III domain|Fibronectin type III domain|Immunoglobulin I-set domain|Protein-tyrosine phosphatase	PTHR19134
Aqu1.213668	1122	298	59	118	237	TRDMT	Q4G073	GO:0006305,DNA alkylation;GO:0008757,S-adenosylmethionine-dependent methyltransferase activity;GO:0008168,methyltransferase activity;GO:0016427,tRNA (cytosine)-methyltransferase activity;GO:0060255,regulation of macromolecule metabolic process;GO:0006259,DNA metabolic process;GO:0044424,intracellular part;GO:0005623,cell;GO:0050896,response to stimulus;GO:0044237,cellular metabolic process;GO:003…	PF00145	C-5 cytosine-specific DNA methylase	PTHR10629
Aqu1.216098	441	86	17	109	122	RCL	Q4S2L4	GO:0050794,regulation of cellular process;GO:0065008,regulation of biological quality;GO:0040008,regulation of growth;GO:0009117,nucleotide metabolic process;GO:0044424,intracellular part;GO:0016787,hydrolase activity;GO:0005623,cell;GO:0009262,deoxyribonucleotide metabolic process;GO:0044237,cellular metabolic process;GO:0045927,positive regulation of growth;GO:0001558,regulation of cell growth;…	PF05014	Nucleoside 2-deoxyribosyltransferase
Aqu1.226187	2685	1493	294	23	1253	CC147	Q5T655
Aqu1.228387	444	5175	1018	10	1	MORN2	Q502X0	GO:0016020,membrane;GO:0009846,pollen germination;GO:0065008,regulation of biological quality;GO:0046486,glycerolipid metabolic process;GO:0048868,pollen tube development;GO:0016773,phosphotransferase activity, alcohol group as acceptor;GO:0022414,reproductive process;GO:0005737,cytoplasm;GO:0048869,cellular developmental process;GO:0044255,cellular lipid metabolic process;GO:0005623,cell;GO:0044…	PF02493|PF02493|PF02493	MORN repeat|MORN repeat|MORN repeat	PTHR23084
Aqu1.226441	1207	9571	1882	891	675	CP048	Q7TSV9	GO:0043229,intracellular organelle;GO:0043226,organelle;GO:0005856,cytoskeleton;GO:0005575,cellular_component;GO:0043232,intracellular non-membrane-bounded organelle;GO:0015630,microtubule cytoskeleton;GO:0044464,cell part;GO:0005622,intracellular;GO:0005488,binding;GO:0003674,molecular_function;GO:0044424,intracellular part;GO:0005515,protein binding;GO:0005623,cell;GO:0043228,non-membrane-bound…
Aqu1.215660	2043	5717	1124	919	696	CASC1	A6H8T2				PTHR20929
Aqu1.226551	493	107	21	59	5
Aqu1.208699	363	2779	545	596	237
Aqu1.217002	405	102	20	0	1
Aqu1.218968	2435	7992	1566	419	774	CC135	Q0V9S9	GO:0005575,cellular_component;GO:0044424,intracellular part;GO:0005623,cell;GO:0044464,cell part;GO:0005622,intracellular;GO:0005737,cytoplasm;
Aqu1.203749	1518	715	140	467	245	NSP1	Q9SDM9	GO:0019760,glucosinolate metabolic process;GO:0044275,cellular carbohydrate catabolic process;GO:0016139,glycoside catabolic process;GO:0009058,biosynthetic process;GO:0050896,response to stimulus;GO:0080028,nitrile biosynthetic process;GO:0051707,response to other organism;GO:0044237,cellular metabolic process;GO:0009607,response to biotic stimulus;GO:0016143,S-glycoside metabolic process;GO:000…	PF01344|PF07646|PF01344|PF07646|PF07646	Kelch motif|Kelch motif|Kelch motif|Kelch motif|Kelch motif	PTHR23244
Aqu1.224207	771	123	24	322	654	CK054	Q6NWE0	GO:0043229,intracellular organelle;GO:0043167,ion binding;GO:0003674,molecular_function;GO:0044424,intracellular part;GO:0016787,hydrolase activity;GO:0005623,cell;GO:0008270,zinc ion binding;GO:0043231,intracellular membrane-bounded organelle;GO:0005575,cellular_component;GO:0043226,organelle;GO:0005634,nucleus;GO:0044464,cell part;GO:0046914,transition metal ion binding;GO:0005622,intracellular…			PTHR13204
Aqu1.223167	276	154	30	149	85						PTHR12581
Aqu1.203369	500	72	14	132	0	LIN41	Q9U489	GO:0051093,negative regulation of developmental process;GO:0040025,vulval development;GO:0005737,cytoplasm;GO:0048869,cellular developmental process;GO:0005623,cell;GO:0018996,molting cycle, collagen and cuticulin-based cuticle;GO:0045927,positive regulation of growth;GO:0009913,epidermal cell differentiation;GO:0048729,tissue morphogenesis;GO:0005622,intracellular;GO:0051240,positive regulation …	PF01436	NHL repeat	PTHR13712:SF40
Aqu1.229385	1099	72	14	107	0
Aqu1.212900	423	139	27	29	46	ACO13	Q9CQR4	GO:0043229,intracellular organelle;GO:0005737,cytoplasm;GO:0003674,molecular_function;GO:0044424,intracellular part;GO:0016289,CoA hydrolase activity;GO:0016787,hydrolase activity;GO:0005623,cell;GO:0016790,thiolester hydrolase activity;GO:0005739,mitochondrion;GO:0005575,cellular_component;GO:0043226,organelle;GO:0043231,intracellular membrane-bounded organelle;GO:0044464,cell part;GO:0005622,in…	PF03061	Thioesterase superfamily	PTHR21660
Aqu1.223971	3198	9500	1845	1279	1389	PLEC1	Q9QXS1	GO:0016020,membrane;GO:0031109,microtubule polymerization or depolymerization;GO:0005737,cytoplasm;GO:0048869,cellular developmental process;GO:0048666,neuron development;GO:0032989,cellular component morphogenesis;GO:0022008,neurogenesis;GO:0005623,cell;GO:0031110,regulation of microtubule polymerization or depolymerization;GO:0008090,retrograde axon cargo transport;GO:0043228,non-membrane-bound…	PF00307|PF00307|PF00435|PF00435	Calponin homology (CH) domain|Calponin homology (CH) domain|Spectrin repeat|Spectrin repeat	PTHR11915
Aqu1.223970	3271	9460	1837	1321	1389	ACTN	P18091	GO:0016020,membrane;GO:0044085,cellular component biogenesis;GO:0030833,regulation of actin filament polymerization;GO:0051015,actin filament binding;GO:0065008,regulation of biological quality;GO:0030835,negative regulation of actin filament depolymerization;GO:0005737,cytoplasm;GO:0051129,negative regulation of cellular component organization;GO:0032991,macromolecular complex;GO:0005623,cell;GO…
Aqu1.222307	774	222	43	354	251	IF4E	P06730	GO:0050794,regulation of cellular process;GO:0000339,RNA cap binding;GO:0005737,cytoplasm;GO:0060255,regulation of macromolecule metabolic process;GO:0010608,posttranscriptional regulation of gene expression;GO:0032991,macromolecular complex;GO:0044267,cellular protein metabolic process;GO:0044424,intracellular part;GO:0003743,translation initiation factor activity;GO:0009058,biosynthetic process…	PF01652	Eukaryotic initiation factor 4E	PTHR11960
Aqu1.216318	1389	451	87	118	128	ULK3	Q5ZJH6	GO:0043687,post-translational protein modification;GO:0016310,phosphorylation;GO:0016773,phosphotransferase activity, alcohol group as acceptor;GO:0044267,cellular protein metabolic process;GO:0004672,protein kinase activity;GO:0044237,cellular metabolic process;GO:0006796,phosphate metabolic process;GO:0008152,metabolic process;GO:0016301,kinase activity;GO:0006468,protein amino acid phosphoryla…	PF00069|PF07714|PF04212	Protein kinase domain|Protein tyrosine kinase|MIT (microtubule interacting and transport) domain	PTHR22982
Aqu1.203410	835	109	21	12	1
Aqu1.224922	1066	2053	395	1191	434	RUN3B	Q5NVC2		PF02759	RUN domain	PTHR22835:SF34
Aqu1.205836	1048	208	40	4	5
Aqu1.202530	1329	78	15	19	90	TOC34	Q38906	GO:0016020,membrane;GO:0019867,outer membrane;GO:0044434,chloroplast part;GO:0031090,organelle membrane;GO:0005737,cytoplasm;GO:0005623,cell;GO:0044422,organelle part;GO:0009941,chloroplast envelope;GO:0009707,chloroplast outer membrane;GO:0004871,signal transducer activity;GO:0015031,protein transport;GO:0051234,establishment of localization;GO:0022891,substrate-specific transmembrane transporte…			PTHR10903
Aqu1.220957	1176	1490	286	2599	446	CF130	Q9Y530				PTHR12521
Aqu1.208592	1779	73	14	145	80	TAF1	P51123	GO:0060260,regulation of transcription initiation from RNA polymerase II promoter;GO:0044085,cellular component biogenesis;GO:0016773,phosphotransferase activity, alcohol group as acceptor;GO:0009891,positive regulation of biosynthetic process;GO:0004672,protein kinase activity;GO:0044237,cellular metabolic process;GO:0005654,nucleoplasm;GO:0045941,positive regulation of transcription;GO:0008152,…	PF00098|PF00439|PF00439	Zinc knuckle|Bromodomain|Bromodomain	PTHR13900
Aqu1.208874	2478	240	46	54	330	KLDC4	Q5R8W1		PF01344|PF07646|PF01344|PF07646|PF07646	Kelch motif|Kelch motif|Kelch motif|Kelch motif|Kelch motif	PTHR23244
Aqu1.215486	807	167	32	61	291	MED7	Q17MI0	GO:0032991,macromolecular complex;GO:0009058,biosynthetic process;GO:0005623,cell;GO:0044422,organelle part;GO:0044237,cellular metabolic process;GO:0005654,nucleoplasm;GO:0008152,metabolic process;GO:0005622,intracellular;GO:0043227,membrane-bounded organelle;GO:0043170,macromolecule metabolic process;GO:0044451,nucleoplasm part;GO:0043233,organelle lumen;GO:0008150,biological_process;GO:0010468…	PF05983	MED7 protein	PTHR21428
Aqu1.225235	1791	9020	1726	2002	1462	SNW1	Q5R7R9	GO:0032991,macromolecular complex;GO:0044424,intracellular part;GO:0005515,protein binding;GO:0005623,cell;GO:0044422,organelle part;GO:0044237,cellular metabolic process;GO:0000398,nuclear mRNA splicing, via spliceosome;GO:0008152,metabolic process;GO:0000377,RNA splicing, via transesterification reactions with bulged adenosine as nucleophile;GO:0044464,cell part;GO:0005622,intracellular;GO:0006…	PF02731	SKIP/SNW domain	PTHR12096
Aqu1.228061	387	502	96	0	0	EFC10	Q9D581		PF05186	Dpy-30 motif
Aqu1.208744	6024	14355	2736	1091	1460	DYHC	P23098	GO:0016043,cellular component organization;GO:0005874,microtubule;GO:0003774,motor activity;GO:0032991,macromolecular complex;GO:0044424,intracellular part;GO:0016817,hydrolase activity, acting on acid anhydrides;GO:0016787,hydrolase activity;GO:0005623,cell;GO:0044422,organelle part;GO:0043228,non-membrane-bounded organelle;GO:0016887,ATPase activity;GO:0005856,cytoskeleton;GO:0015630,microtubul…	PF07728	ATPase family associated with various cellular activities (AAA)	PTHR10676
Aqu1.229990	1840	1910	364	670	71	PWP1	Q99LL5	GO:0043231,intracellular membrane-bounded organelle;GO:0043229,intracellular organelle;GO:0043226,organelle;GO:0005575,cellular_component;GO:0005634,nucleus;GO:0044464,cell part;GO:0005622,intracellular;GO:0044424,intracellular part;GO:0005623,cell;GO:0043227,membrane-bounded organelle;	PF00400|PF00400|PF00400|PF00400	WD domain, G-beta repeat|WD domain, G-beta repeat|WD domain, G-beta repeat|WD domain, G-beta repeat	PTHR14091
Aqu1.217380	1674	168	32	71	6173
Aqu1.204348	1614	210	40	46	390	DI3L1	Q8C0S1	GO:0003723,RNA binding;GO:0003824,catalytic activity;GO:0005488,binding;GO:0016788,hydrolase activity, acting on ester bonds;GO:0004518,nuclease activity;GO:0003676,nucleic acid binding;GO:0003674,molecular_function;GO:0004527,exonuclease activity;GO:0016787,hydrolase activity;GO:0004540,ribonuclease activity;	PF00773	RNB-like protein	PTHR23355
Aqu1.219900	354	2645	503	5019	1729	RLA2	Q6X9Z5	GO:0005737,cytoplasm;GO:0032991,macromolecular complex;GO:0044267,cellular protein metabolic process;GO:0044424,intracellular part;GO:0009058,biosynthetic process;GO:0005623,cell;GO:0044237,cellular metabolic process;GO:0003735,structural constituent of ribosome;GO:0043228,non-membrane-bounded organelle;GO:0008152,metabolic process;GO:0044464,cell part;GO:0005622,intracellular;GO:0019538,protein …	PF00428	60s Acidic ribosomal protein	PTHR21141
Aqu1.209016	1581	369	70	111	124	BAT1	Q9N1R6	GO:0016020,membrane;GO:0031224,intrinsic to membrane;GO:0022892,substrate-specific transporter activity;GO:0005623,cell;GO:0003823,antigen binding;GO:0051234,establishment of localization;GO:0022891,substrate-specific transmembrane transporter activity;GO:0015175,neutral amino acid transmembrane transporter activity;GO:0044464,cell part;GO:0044425,membrane part;GO:0042277,peptide binding;GO:00054…			PTHR11785
Aqu1.222559	1247	11432	2162	213	1409	CI117	Q0VFN8
Aqu1.213494	1089	90	17	137	1142
Aqu1.209873	1198	662	125	385	334	OXDD	P31228	GO:0043229,intracellular organelle;GO:0005777,peroxisome;GO:0005737,cytoplasm;GO:0055114,oxidation reduction;GO:0003674,molecular_function;GO:0044424,intracellular part;GO:0005623,cell;GO:0016491,oxidoreductase activity;GO:0043231,intracellular membrane-bounded organelle;GO:0043226,organelle;GO:0005575,cellular_component;GO:0008152,metabolic process;GO:0008445,D-aspartate oxidase activity;GO:0044…	PF01266	FAD dependent oxidoreductase	PTHR11530
Aqu1.213364	1605	636	120	71	0				PF04508|PF04508	Viral A-type inclusion protein repeat|Viral A-type inclusion protein repeat
Aqu1.207617	1464	212	40	14	24	SHKD	Q54U31	GO:0016020,membrane;GO:0043687,post-translational protein modification;GO:0016310,phosphorylation;GO:0016773,phosphotransferase activity, alcohol group as acceptor;GO:0044267,cellular protein metabolic process;GO:0004713,protein tyrosine kinase activity;GO:0005515,protein binding;GO:0005623,cell;GO:0004672,protein kinase activity;GO:0044237,cellular metabolic process;GO:0006796,phosphate metaboli…	PF07714|PF00069	Protein tyrosine kinase|Protein kinase domain	PTHR23257
Aqu1.228007	1108	1518	286	191	243	ESF2	O74362	GO:0044085,cellular component biogenesis;GO:0022613,ribonucleoprotein complex biogenesis;GO:0044424,intracellular part;GO:0005623,cell;GO:0044422,organelle part;GO:0044237,cellular metabolic process;GO:0043228,non-membrane-bounded organelle;GO:0031974,membrane-enclosed lumen;GO:0070013,intracellular organelle lumen;GO:0008152,metabolic process;GO:0044464,cell part;GO:0005622,intracellular;GO:0006…	PF00076	RNA recognition motif. (a.k.a. RRM, RBD, or RNP domain)	PTHR12311
Aqu1.225096	1752	537	101	0	23				PF07686|PF00047|PF00047	Immunoglobulin V-set domain|Immunoglobulin domain|Immunoglobulin domain
Aqu1.222380	393	899	169	428	295	COXAM	Q3SZM6	GO:0043229,intracellular organelle;GO:0005737,cytoplasm;GO:0043167,ion binding;GO:0003674,molecular_function;GO:0044424,intracellular part;GO:0005623,cell;GO:0005507,copper ion binding;GO:0005739,mitochondrion;GO:0005575,cellular_component;GO:0043226,organelle;GO:0043231,intracellular membrane-bounded organelle;GO:0044464,cell part;GO:0046914,transition metal ion binding;GO:0005622,intracellular;…	PF06747	CHCH domain
Aqu1.224792	665	1661	312	2	1344
Aqu1.213978	2415	139	26	0	1486	ATK4	O81635	GO:0005874,microtubule;GO:0003774,motor activity;GO:0044424,intracellular part;GO:0016817,hydrolase activity, acting on acid anhydrides;GO:0016787,hydrolase activity;GO:0005515,protein binding;GO:0005623,cell;GO:0044422,organelle part;GO:0043228,non-membrane-bounded organelle;GO:0016887,ATPase activity;GO:0005856,cytoskeleton;GO:0015630,microtubule cytoskeleton;GO:0008092,cytoskeletal protein bin…	PF00225	Kinesin motor domain	PTHR16012
Aqu1.221066	543	123	23	499	4	ADAT2	Q7Z6V5	GO:0034470,ncRNA processing;GO:0006396,RNA processing;GO:0043283;GO:0034960;GO:0043167,ion binding;GO:0003674,molecular_function;GO:0006807,nitrogen compound metabolic process;GO:0016787,hydrolase activity;GO:0044238,primary metabolic process;GO:0008270,zinc ion binding;GO:0044237,cellular metabolic process;GO:0016070,RNA metabolic process;GO:0008152,metabolic process;GO:0006399,tRNA metabolic pr…	PF00383	Cytidine and deoxycytidylate deaminase zinc-binding region	PTHR11079
Aqu1.227925	756	669	125	421	685	BAK2	Q13014	GO:0016020,membrane;GO:0050794,regulation of cellular process;GO:0032502,developmental process;GO:0010941,regulation of cell death;GO:0016265,death;GO:0031224,intrinsic to membrane;GO:0043067,regulation of programmed cell death;GO:0048522,positive regulation of cellular process;GO:0043065,positive regulation of apoptosis;GO:0005623,cell;GO:0016021,integral to membrane;GO:0006917,induction of apop…
Aqu1.218276	594	6343	1185	4121	4494	HAP28	Q62785	GO:0050794,regulation of cellular process;GO:0008283,cell proliferation;GO:0007165,signal transduction;GO:0050789,regulation of biological process;GO:0007154,cell communication;GO:0009987,cellular process;GO:0008150,biological_process;GO:0065007,biological regulation;			PTHR22055
Aqu1.223899	651	182	34	116	179	GEMI	O75496	GO:0009058,biosynthetic process;GO:0005623,cell;GO:0044422,organelle part;GO:0044237,cellular metabolic process;GO:0005654,nucleoplasm;GO:0008152,metabolic process;GO:0005622,intracellular;GO:0005488,binding;GO:0043227,membrane-bounded organelle;GO:0043170,macromolecule metabolic process;GO:0010558,negative regulation of macromolecule biosynthetic process;GO:0051726,regulation of cell cycle;GO:00…			PTHR13372
Aqu1.210837	430	182	34	4	2	ARFRP	Q63055	GO:0043229,intracellular organelle;GO:0050794,regulation of cellular process;GO:0005737,cytoplasm;GO:0003674,molecular_function;GO:0044424,intracellular part;GO:0005623,cell;GO:0007264,small GTPase mediated signal transduction;GO:0000166,nucleotide binding;GO:0007242,intracellular signaling cascade;GO:0043231,intracellular membrane-bounded organelle;GO:0043226,organelle;GO:0005575,cellular_compon…			PTHR11711
Aqu1.229793	731	1772	331	147	843
Aqu1.218698	708	3245	606	0	219	CT201	Q8TD35
Aqu1.216247	613	434	81	280	1
Aqu1.229508	2412	17107	3183	2887	1392	SNUT1	Q9Z315	GO:0032991,macromolecular complex;GO:0044424,intracellular part;GO:0005623,cell;GO:0044422,organelle part;GO:0044237,cellular metabolic process;GO:0008152,metabolic process;GO:0044464,cell part;GO:0005622,intracellular;GO:0006139,nucleobase, nucleoside, nucleotide and nucleic acid metabolic process;GO:0043227,membrane-bounded organelle;GO:0043170,macromolecule metabolic process;GO:0009987,cellula…	PF03343	SART-1 family	PTHR14152
Aqu1.227924	3642	561	104	765	5089				PF03373|PF03373|PF03373|PF03373|PF03373|PF03373|PF03373|PF03373	Octapeptide repeat|Octapeptide repeat|Octapeptide repeat|Octapeptide repeat|Octapeptide repeat|Octapeptide repeat|Octapeptide repeat|Octapeptide repeat
Aqu1.224133	2550	3078	570	0	525
Aqu1.214490	2019	92	17	0	2466	ESPN	Q9ET47	GO:0030425,dendrite;GO:0016020,membrane;GO:0044085,cellular component biogenesis;GO:0051015,actin filament binding;GO:0030046,parallel actin filament bundle assembly;GO:0005737,cytoplasm;GO:0051129,negative regulation of cellular component organization;GO:0032991,macromolecular complex;GO:0005623,cell;GO:0044422,organelle part;GO:0043197,dendritic spine;GO:0050877,neurological system process;GO:0…	PF00023|PF00023|PF00023|PF00023|PF00023|PF00023|PF00023|PF00023	Ankyrin repeat|Ankyrin repeat|Ankyrin repeat|Ankyrin repeat|Ankyrin repeat|Ankyrin repeat|Ankyrin repeat|Ankyrin repeat	PTHR18958
Aqu1.212163	939	65	12	0	0	GALR3	O88853	GO:0016020,membrane;GO:0050794,regulation of cellular process;GO:0007166,cell surface receptor linked signaling pathway;GO:0031224,intrinsic to membrane;GO:0008188,neuropeptide receptor activity;GO:0005623,cell;GO:0004888,transmembrane receptor activity;GO:0004871,signal transducer activity;GO:0007165,signal transduction;GO:0044464,cell part;GO:0044425,membrane part;GO:0007154,cell communication;…			PTHR19264
Aqu1.207865	779	65	12	109	39
Aqu1.213023	1860	125	23	54	0
Aqu1.221422	693	185	34	75	231	CCS	Q9JK72	GO:0006801,superoxide metabolic process;GO:0005737,cytoplasm;GO:0030001,metal ion transport;GO:0044424,intracellular part;GO:0005515,protein binding;GO:0005623,cell;GO:0005507,copper ion binding;GO:0044237,cellular metabolic process;GO:0051234,establishment of localization;GO:0008152,metabolic process;GO:0044464,cell part;GO:0005622,intracellular;GO:0006812,cation transport;GO:0005488,binding;GO:…	PF00080	Copper/zinc superoxide dismutase (SODC)	PTHR10003
Aqu1.227231	1116	4286	786	484	375	HNRPC	P19600	GO:0043229,intracellular organelle;GO:0003723,RNA binding;GO:0032991,macromolecular complex;GO:0003674,molecular_function;GO:0044424,intracellular part;GO:0000166,nucleotide binding;GO:0005623,cell;GO:0005575,cellular_component;GO:0043226,organelle;GO:0043231,intracellular membrane-bounded organelle;GO:0005634,nucleus;GO:0005622,intracellular;GO:0044464,cell part;GO:0005488,binding;GO:0003676,nuc…	PF00076	RNA recognition motif. (a.k.a. RRM, RBD, or RNP domain)	PTHR13968
Aqu1.224606	350	985	180	63	441	HSBP1	Q3ZC22	GO:0043231,intracellular membrane-bounded organelle;GO:0043229,intracellular organelle;GO:0043226,organelle;GO:0005575,cellular_component;GO:0005634,nucleus;GO:0044464,cell part;GO:0005622,intracellular;GO:0044424,intracellular part;GO:0005623,cell;GO:0043227,membrane-bounded organelle;	PF06825	Heat shock factor binding protein 1	PTHR19424
Aqu1.219248	3219	1063	194	172	38	DI3L1	A0JN80	GO:0003723,RNA binding;GO:0003824,catalytic activity;GO:0005488,binding;GO:0016788,hydrolase activity, acting on ester bonds;GO:0004518,nuclease activity;GO:0003676,nucleic acid binding;GO:0003674,molecular_function;GO:0004527,exonuclease activity;GO:0016787,hydrolase activity;GO:0004540,ribonuclease activity;	PF00773	RNB-like protein	PTHR23355
Aqu1.227827	978	905	165	21	1500	LRC23	O35125	GO:0003674,molecular_function;GO:0005515,protein binding;GO:0005488,binding;	PF00560|PF00560|PF00560|PF00560|PF00560|PF00560|PF00560|PF00560	Leucine Rich Repeat|Leucine Rich Repeat|Leucine Rich Repeat|Leucine Rich Repeat|Leucine Rich Repeat|Leucine Rich Repeat|Leucine Rich Repeat|Leucine Rich Repeat	PTHR10588
Aqu1.218600	882	220	40	0	11	BPHL	Q8R164	GO:0043231,intracellular membrane-bounded organelle;GO:0043229,intracellular organelle;GO:0043226,organelle;GO:0005575,cellular_component;GO:0044464,cell part;GO:0005622,intracellular;GO:0003824,catalytic activity;GO:0005737,cytoplasm;GO:0003674,molecular_function;GO:0044424,intracellular part;GO:0016787,hydrolase activity;GO:0043227,membrane-bounded organelle;GO:0005623,cell;GO:0005739,mitochond…	PF00561	alpha/beta hydrolase fold	PTHR10992
Aqu1.216967	1239	143	26	10	0	ACY1A	Q6AYS7	GO:0008233,peptidase activity;GO:0005737,cytoplasm;GO:0046983,protein dimerization activity;GO:0044424,intracellular part;GO:0000267,cell fraction;GO:0005515,protein binding;GO:0016787,hydrolase activity;GO:0005623,cell;GO:0044237,cellular metabolic process;GO:0006519,cellular amino acid and derivative metabolic process;GO:0008152,metabolic process;GO:0006520,cellular amino acid metabolic process…	PF01546|PF07687	Peptidase family M20/M25/M40|Peptidase dimerisation domain	PTHR11014
Aqu1.226217	4317	77	14	113	848
Aqu1.227280	942	578	105	282	775	F161A	Q6AY14				PTHR21501:SF1
Aqu1.219953	942	292	53	38	35	RAD9B	Q5E9X8	GO:0051716,cellular response to stimulus;GO:0033554,cellular response to stress;GO:0043283;GO:0006950,response to stress;GO:0034960;GO:0006259,DNA metabolic process;GO:0006807,nitrogen compound metabolic process;GO:0050896,response to stimulus;GO:0044238,primary metabolic process;GO:0044237,cellular metabolic process;GO:0006974,response to DNA damage stimulus;GO:0006281,DNA repair;GO:0008152,meta…			PTHR15237
Aqu1.224630	2005	4129	748	1439	3061	RTF1	Q92541	GO:0005737,cytoplasm;GO:0009058,biosynthetic process;GO:0005623,cell;GO:0044422,organelle part;GO:0044237,cellular metabolic process;GO:0005654,nucleoplasm;GO:0008152,metabolic process;GO:0005622,intracellular;GO:0005488,binding;GO:0043227,membrane-bounded organelle;GO:0043170,macromolecule metabolic process;GO:0019538,protein metabolic process;GO:0043233,organelle lumen;GO:0008150,biological_pro…	PF03126	Plus-3 domain	PTHR13115
Aqu1.226074	1125	337	61	153	0	NB5R5	B1AS42	GO:0016651,oxidoreductase activity, acting on NADH or NADPH;GO:0008152,metabolic process;GO:0016653,oxidoreductase activity, acting on NADH or NADPH, heme protein as acceptor;GO:0003824,catalytic activity;GO:0055114,oxidation reduction;GO:0004128,cytochrome-b5 reductase activity;GO:0003674,molecular_function;GO:0008150,biological_process;GO:0016491,oxidoreductase activity;	PF00970|PF00175	Oxidoreductase FAD-binding domain|Oxidoreductase NAD-binding domain	PTHR19370
Aqu1.219638	2670	967	175	562	875	MRP7	Q5T3U5	GO:0016020,membrane;GO:0015399,primary active transmembrane transporter activity;GO:0031224,intrinsic to membrane;GO:0016817,hydrolase activity, acting on acid anhydrides;GO:0016787,hydrolase activity;GO:0005623,cell;GO:0051234,establishment of localization;GO:0016887,ATPase activity;GO:0016462,pyrophosphatase activity;GO:0044464,cell part;GO:0044425,membrane part;GO:0032553,ribonucleotide bindin…	PF08477|PF00005|PF00664	Miro-like protein|ABC transporter|ABC transporter transmembrane region	PTHR19242
Aqu1.229300	9225	35416	6408	18756	24436	ZZEF1	O43149	GO:0050794,regulation of cellular process;GO:0016043,cellular component organization;GO:0007346,regulation of mitotic cell cycle;GO:0048285,organelle fission;GO:0007067,mitosis;GO:0032991,macromolecular complex;GO:0044424,intracellular part;GO:0005515,protein binding;GO:0005623,cell;GO:0044422,organelle part;GO:0030071,regulation of mitotic metaphase/anaphase transition;GO:0010564,regulation of c…			PTHR22772
Aqu1.222311	588	94	17	0	0	PRLD1	Q90673	GO:0043231,intracellular membrane-bounded organelle;GO:0043229,intracellular organelle;GO:0043226,organelle;GO:0005575,cellular_component;GO:0044464,cell part;GO:0005622,intracellular;GO:0005737,cytoplasm;GO:0044424,intracellular part;GO:0005623,cell;GO:0043227,membrane-bounded organelle;GO:0005739,mitochondrion;GO:0044444,cytoplasmic part;	PF04707	MSF1-like conserved region	PTHR11158
Aqu1.222424	683	227	41	2	690
Aqu1.225083	1422	3341	603	269	101	REN3A	Q9H1J1	GO:0050658,RNA transport;GO:0005737,cytoplasm;GO:0051028,mRNA transport;GO:0044424,intracellular part;GO:0005515,protein binding;GO:0005623,cell;GO:0044237,cellular metabolic process;GO:0051236,establishment of RNA localization;GO:0051234,establishment of localization;GO:0008152,metabolic process;GO:0044464,cell part;GO:0005622,intracellular;GO:0000184,nuclear-transcribed mRNA catabolic process, …	PF03467	Smg-4/UPF3 family	PTHR13112
Aqu1.221172	889	982	177	333	87	DJC17	Q2KI83	GO:0003723,RNA binding;GO:0031072,heat shock protein binding;GO:0043283;GO:0034960;GO:0044267,cellular protein metabolic process;GO:0003674,molecular_function;GO:0005515,protein binding;GO:0000166,nucleotide binding;GO:0044238,primary metabolic process;GO:0044237,cellular metabolic process;GO:0006457,protein folding;GO:0008152,metabolic process;GO:0005488,binding;GO:0003676,nucleic acid binding;G…	PF00226	DnaJ domain	PTHR11821
Aqu1.229536	265	450	81	35	0
Aqu1.226748	1278	6031	1085	737	202	TTC23	Q2KHY7	GO:0003674,molecular_function;GO:0005488,binding;
Aqu1.209313	594	78	14	0	7
Aqu1.224774	1041	390	70	31	19	FAM50	Q9VAY7	GO:0043231,intracellular membrane-bounded organelle;GO:0043229,intracellular organelle;GO:0043226,organelle;GO:0005575,cellular_component;GO:0005634,nucleus;GO:0044464,cell part;GO:0005622,intracellular;GO:0044424,intracellular part;GO:0005623,cell;GO:0043227,membrane-bounded organelle;	PF04921	XAP5 protein	PTHR12722
Aqu1.218882	498	2270	407	809	328
Aqu1.214242	1582	23517	4215	605	4821	CCD11	Q96M91
Aqu1.226180	1791	67	12	219	250	ADA12	O43184	GO:0016020,membrane;GO:0014902,myotube differentiation;GO:0008233,peptidase activity;GO:0048747,muscle fiber development;GO:0048869,cellular developmental process;GO:0005623,cell;GO:0006949,syncytium formation;GO:0022610,biological adhesion;GO:0008152,metabolic process;GO:0003824,catalytic activity;GO:0005488,binding;GO:0007155,cell adhesion;GO:0043170,macromolecule metabolic process;GO:0019538,p…	PF01421|PF00200|PF08516|PF07974	Reprolysin (M12B) family zinc metalloprotease|Disintegrin|ADAM cysteine-rich|EGF-like domain	PTHR11905
Aqu1.203794	1619	67	12	130	35
Aqu1.222678	1746	67	12	0	79	YL093	Q5UPG5	GO:0016020,membrane;GO:0005737,cytoplasm;GO:0019901,protein kinase binding;GO:0031224,intrinsic to membrane;GO:0003674,molecular_function;GO:0044424,intracellular part;GO:0005515,protein binding;GO:0005829,cytosol;GO:0005623,cell;GO:0019207,kinase regulator activity;GO:0019887,protein kinase regulator activity;GO:0016021,integral to membrane;GO:0019900,kinase binding;GO:0005575,cellular_component…	PF00023|PF00023|PF00023|PF00023|PF00023|PF00023|PF00023|PF00023|PF00023|PF00023|PF00023	Ankyrin repeat|Ankyrin repeat|Ankyrin repeat|Ankyrin repeat|Ankyrin repeat|Ankyrin repeat|Ankyrin repeat|Ankyrin repeat|Ankyrin repeat|Ankyrin repeat|Ankyrin repeat	PTHR18958
Aqu1.217401	3186	162	29	535	67	PTPRA	P18433	GO:0016020,membrane;GO:0043687,post-translational protein modification;GO:0016791,phosphatase activity;GO:0031224,intrinsic to membrane;GO:0044267,cellular protein metabolic process;GO:0005887,integral to plasma membrane;GO:0016787,hydrolase activity;GO:0005623,cell;GO:0004721,phosphoprotein phosphatase activity;GO:0004888,transmembrane receptor activity;GO:0044237,cellular metabolic process;GO:0…	PF00102|PF00102	Protein-tyrosine phosphatase|Protein-tyrosine phosphatase	PTHR19134
Aqu1.224564	2996	95	17	242	68	FANCL	Q9NW38	GO:0033554,cellular response to stress;GO:0051603,proteolysis involved in cellular protein catabolic process;GO:0044257,cellular protein catabolic process;GO:0005737,cytoplasm;GO:0006259,DNA metabolic process;GO:0016874,ligase activity;GO:0044267,cellular protein metabolic process;GO:0044424,intracellular part;GO:0005515,protein binding;GO:0005623,cell;GO:0050896,response to stimulus;GO:0044237,c…			PTHR13206
Aqu1.213075	2268	274	49	168	7	BMS1	Q14692	GO:0044085,cellular component biogenesis;GO:0016043,cellular component organization;GO:0022613,ribonucleoprotein complex biogenesis;GO:0022618,ribonucleoprotein complex assembly;GO:0044424,intracellular part;GO:0005623,cell;GO:0044422,organelle part;GO:0010926,anatomical structure formation;GO:0043228,non-membrane-bounded organelle;GO:0031974,membrane-enclosed lumen;GO:0070013,intracellular organ…	PF01926|PF08142	GTPase of unknown function|AARP2CN (NUC121) domain	PTHR12858
Aqu1.203218	992	84	15	4	0
Aqu1.227383	2745	4484	800	69	451	CCD40	Q8BI79		PF08647	BRE1 E3 ubiquitin ligase
Aqu1.228391	398	1026	183	4890	656	LSM5	Q5R628	GO:0032991,macromolecular complex;GO:0044424,intracellular part;GO:0005623,cell;GO:0044237,cellular metabolic process;GO:0008152,metabolic process;GO:0044464,cell part;GO:0005622,intracellular;GO:0006139,nucleobase, nucleoside, nucleotide and nucleic acid metabolic process;GO:0005488,binding;GO:0043227,membrane-bounded organelle;GO:0043170,macromolecule metabolic process;GO:0008380,RNA splicing;G…	PF01423	LSM domain	PTHR20971
Aqu1.216860	997	2608	465	847	59	RRP1	P56183	GO:0044085,cellular component biogenesis;GO:0022613,ribonucleoprotein complex biogenesis;GO:0032991,macromolecular complex;GO:0044424,intracellular part;GO:0005623,cell;GO:0030688,preribosome, small subunit precursor;GO:0044422,organelle part;GO:0044237,cellular metabolic process;GO:0043228,non-membrane-bounded organelle;GO:0030684,preribosome;GO:0031974,membrane-enclosed lumen;GO:0070013,intrace…	PF05997	Nucleolar protein,Nop52	PTHR13026
Aqu1.202488	281	668	119	250	190	RED	Q13123	GO:0043229,intracellular organelle;GO:0044421,extracellular region part;GO:0005615,extracellular space;GO:0044424,intracellular part;GO:0002376,immune system process;GO:0000267,cell fraction;GO:0005623,cell;GO:0005576,extracellular region;GO:0050896,response to stimulus;GO:0043231,intracellular membrane-bounded organelle;GO:0005575,cellular_component;GO:0043226,organelle;GO:0005634,nucleus;GO:004…			PTHR12765:SF4
Aqu1.206938	2997	146	26	48	71	UBP47	Q96K76	GO:0051603,proteolysis involved in cellular protein catabolic process;GO:0008233,peptidase activity;GO:0044257,cellular protein catabolic process;GO:0044267,cellular protein metabolic process;GO:0008234,cysteine-type peptidase activity;GO:0016787,hydrolase activity;GO:0044237,cellular metabolic process;GO:0008152,metabolic process;GO:0003824,catalytic activity;GO:0004221,ubiquitin thiolesterase a…			PTHR10420:SF13
Aqu1.220317	1317	146	26	23	0	UBP47	Q96K76	GO:0051603,proteolysis involved in cellular protein catabolic process;GO:0008233,peptidase activity;GO:0044257,cellular protein catabolic process;GO:0044267,cellular protein metabolic process;GO:0008234,cysteine-type peptidase activity;GO:0016787,hydrolase activity;GO:0044237,cellular metabolic process;GO:0008152,metabolic process;GO:0003824,catalytic activity;GO:0004221,ubiquitin thiolesterase a…			PTHR10420:SF13
Aqu1.203344	417	281	50	42	0	AZI1	Q9UPN4	GO:0000003,reproduction;GO:0022414,reproductive process;GO:0005737,cytoplasm;GO:0048869,cellular developmental process;GO:0044424,intracellular part;GO:0005623,cell;GO:0044422,organelle part;GO:0043228,non-membrane-bounded organelle;GO:0005856,cytoskeleton;GO:0005815,microtubule organizing center;GO:0030154,cell differentiation;GO:0015630,microtubule cytoskeleton;GO:0044464,cell part;GO:0005622,i…
Aqu1.224711	3987	624	111	198	2361	KIF14	Q15058	GO:0005874,microtubule;GO:0003774,motor activity;GO:0005737,cytoplasm;GO:0044424,intracellular part;GO:0016817,hydrolase activity, acting on acid anhydrides;GO:0016787,hydrolase activity;GO:0005623,cell;GO:0044422,organelle part;GO:0043228,non-membrane-bounded organelle;GO:0005856,cytoskeleton;GO:0015630,microtubule cytoskeleton;GO:0016462,pyrophosphatase activity;GO:0044464,cell part;GO:0005622,…	PF00225|PF00498	Kinesin motor domain|FHA domain	PTHR16012
Aqu1.213014	677	705	125	16	294
Aqu1.200526	158	113	20	255	834	AATM	P00508	GO:0070279,vitamin B6 binding;GO:0005737,cytoplasm;GO:0044424,intracellular part;GO:0005623,cell;GO:0044422,organelle part;GO:0030170,pyridoxal phosphate binding;GO:0005496,steroid binding;GO:0031974,membrane-enclosed lumen;GO:0070013,intracellular organelle lumen;GO:0031980,mitochondrial lumen;GO:0044464,cell part;GO:0005622,intracellular;GO:0003824,catalytic activity;GO:0005488,binding;GO:00082…			PTHR11879
Aqu1.228315	789	363	64	314	136	FKB70	Q43207	GO:0003755,peptidyl-prolyl cis-trans isomerase activity;GO:0043283;GO:0006950,response to stress;GO:0034960;GO:0044267,cellular protein metabolic process;GO:0003674,molecular_function;GO:0005515,protein binding;GO:0050896,response to stimulus;GO:0044238,primary metabolic process;GO:0044237,cellular metabolic process;GO:0005516,calmodulin binding;GO:0006457,protein folding;GO:0008152,metabolic pro…	PF00515|PF07719|PF00515|PF07719|PF00515|PF07719	Tetratricopeptide repeat|Tetratricopeptide repeat|Tetratricopeptide repeat|Tetratricopeptide repeat|Tetratricopeptide repeat|Tetratricopeptide repeat	PTHR10516
Aqu1.211506	6408	709	125	917	5582	LRK1	Q9TZM3	GO:0050794,regulation of cellular process;GO:0043687,post-translational protein modification;GO:0016310,phosphorylation;GO:0016773,phosphotransferase activity, alcohol group as acceptor;GO:0005737,cytoplasm;GO:0044267,cellular protein metabolic process;GO:0044424,intracellular part;GO:0005515,protein binding;GO:0005623,cell;GO:0004672,protein kinase activity;GO:0044237,cellular metabolic process;…	PF00560|PF00560|PF00560|PF00560|PF00560|PF00560|PF00560|PF00560|PF00560|PF00560|PF08477|PF00560	Leucine Rich Repeat|Leucine Rich Repeat|Leucine Rich Repeat|Leucine Rich Repeat|Leucine Rich Repeat|Leucine Rich Repeat|Leucine Rich Repeat|Leucine Rich Repeat|Leucine Rich Repeat|Leucine Rich Repeat|Miro-like protein|Leucine Rich Repeat	PTHR23154
Aqu1.212514	534	210	37	299	0	MED14	A2ABV5	GO:0046966,thyroid hormone receptor binding;GO:0032991,macromolecular complex;GO:0009891,positive regulation of biosynthetic process;GO:0009058,biosynthetic process;GO:0005623,cell;GO:0044422,organelle part;GO:0044237,cellular metabolic process;GO:0004871,signal transducer activity;GO:0005654,nucleoplasm;GO:0045941,positive regulation of transcription;GO:0008152,metabolic process;GO:0007165,signa…	PF08638	Mediator complex subunit MED14	PTHR12809
Aqu1.201907	689	426	75	111	0
Aqu1.226975	375	479	84	35	29	COX16	Q0UIR3	GO:0043229,intracellular organelle;GO:0016020,membrane;GO:0044429,mitochondrial part;GO:0031090,organelle membrane;GO:0044446,intracellular organelle part;GO:0031967,organelle envelope;GO:0005737,cytoplasm;GO:0031224,intrinsic to membrane;GO:0044424,intracellular part;GO:0005623,cell;GO:0016021,integral to membrane;GO:0044422,organelle part;GO:0005739,mitochondrion;GO:0043231,intracellular membra…
Aqu1.223850	1254	97	17	164	593				PF00008	EGF-like domain
Aqu1.214527	981	2260	396	4	470
Aqu1.226364	1014	1681	294	40	6290	H1BP3	Q53T59	GO:0008289,lipid binding;GO:0003674,molecular_function;GO:0007154,cell communication;GO:0009987,cellular process;GO:0008150,biological_process;GO:0005488,binding;GO:0035091,phosphoinositide binding;GO:0005543,phospholipid binding;	PF00787	PX domain	PTHR10555:SF18
Aqu1.216141	792	103	18	0	0	IF172	Q5RHH4	GO:0050794,regulation of cellular process;GO:0044085,cellular component biogenesis;GO:0016043,cellular component organization;GO:0065008,regulation of biological quality;GO:0007601,visual perception;GO:0005623,cell;GO:0007242,intracellular signaling cascade;GO:0060249,anatomical structure homeostasis;GO:0050877,neurological system process;GO:0048793,pronephros development;GO:0010926,anatomical st…
Aqu1.228889	297	567	99	2	50
Aqu1.207744	606	567	99	122	588	ZFY27	Q5BIM5	GO:0016020,membrane;GO:0005575,cellular_component;GO:0044464,cell part;GO:0044425,membrane part;GO:0046914,transition metal ion binding;GO:0005488,binding;GO:0043167,ion binding;GO:0031224,intrinsic to membrane;GO:0003674,molecular_function;GO:0043169,cation binding;GO:0046872,metal ion binding;GO:0005623,cell;GO:0016021,integral to membrane;GO:0008270,zinc ion binding;	PF01363	FYVE zinc finger	PTHR23164
Aqu1.218375	759	539	94	61	0	AIDA	Q5RAV3	GO:0050794,regulation of cellular process;GO:0033554,cellular response to stress;GO:0009968,negative regulation of signal transduction;GO:0007389,pattern specification process;GO:0005515,protein binding;GO:0080134,regulation of response to stress;GO:0048523,negative regulation of cellular process;GO:0048519,negative regulation of biological process;GO:0050896,response to stimulus;GO:0007242,intra…
Aqu1.212320	1827	1332	232	276	100				PF02370|PF02370|PF02370|PF02370|PF02370|PF02370|PF02370|PF02370|PF02370|PF02370	M protein repeat|M protein repeat|M protein repeat|M protein repeat|M protein repeat|M protein repeat|M protein repeat|M protein repeat|M protein repeat|M protein repeat
Aqu1.222587	2052	10196	1775	22554	45599	GRP78	Q90593	GO:0043229,intracellular organelle;GO:0005788,endoplasmic reticulum lumen;GO:0005783,endoplasmic reticulum;GO:0005524,ATP binding;GO:0044446,intracellular organelle part;GO:0005737,cytoplasm;GO:0001882,nucleoside binding;GO:0003674,molecular_function;GO:0044424,intracellular part;GO:0005623,cell;GO:0000166,nucleotide binding;GO:0044422,organelle part;GO:0043231,intracellular membrane-bounded orga…	PF00012	Hsp70 protein	PTHR19375
Aqu1.227338	493	69	12	227	0
Aqu1.222762	717	668	116	189	137						PTHR13336:SF1
Aqu1.229527	651	341	59	96	0
Aqu1.214738	2604	434	75	35	3	LRC34	Q8IZ02	GO:0045321,leukocyte activation;GO:0005737,cytoplasm;GO:0090046,regulation of transcription regulator activity;GO:0009058,biosynthetic process;GO:0005623,cell;GO:0044237,cellular metabolic process;GO:0042110,T cell activation;GO:0008152,metabolic process;GO:0007165,signal transduction;GO:0005622,intracellular;GO:0007154,cell communication;GO:0032553,ribonucleotide binding;GO:0005488,binding;GO:00…			PTHR13824
Aqu1.223287	1299	1992	344	674	356	APLF	Q8IW19	GO:0033554,cellular response to stress;GO:0005737,cytoplasm;GO:0006259,DNA metabolic process;GO:0006302,double-strand break repair;GO:0044424,intracellular part;GO:0016787,hydrolase activity;GO:0005515,protein binding;GO:0005623,cell;GO:0050896,response to stimulus;GO:0000012,single strand break repair;GO:0044237,cellular metabolic process;GO:0016835,carbon-oxygen lyase activity;GO:0003906,DNA-(a…			PTHR21315
Aqu1.207325	900	1246	215	183	115
Aqu1.219023	634	3570	614	1110	398	VAMP4	Q32L97	GO:0043229,intracellular organelle;GO:0016020,membrane;GO:0005737,cytoplasm;GO:0016192,vesicle-mediated transport;GO:0031224,intrinsic to membrane;GO:0044424,intracellular part;GO:0005623,cell;GO:0016021,integral to membrane;GO:0051234,establishment of localization;GO:0043231,intracellular membrane-bounded organelle;GO:0006810,transport;GO:0005575,cellular_component;GO:0043226,organelle;GO:004446…	PF00957	Synaptobrevin	PTHR21136
Aqu1.229429	3460	1332	229	67	271	HDGR3	Q9Y3E1	GO:0043229,intracellular organelle;GO:0008083,growth factor activity;GO:0005102,receptor binding;GO:0003674,molecular_function;GO:0044424,intracellular part;GO:0005515,protein binding;GO:0008283,cell proliferation;GO:0005623,cell;GO:0005575,cellular_component;GO:0043226,organelle;GO:0043231,intracellular membrane-bounded organelle;GO:0005634,nucleus;GO:0044464,cell part;GO:0005622,intracellular;G…	PF00855	PWWP domain	PTHR12550
Aqu1.213216	744	99	17	0	0	ATBD4	Q9CQ28	GO:0005737,cytoplasm;GO:0044424,intracellular part;GO:0005623,cell;GO:0044464,cell part;GO:0005622,intracellular;GO:0032553,ribonucleotide binding;GO:0005488,binding;GO:0043227,membrane-bounded organelle;GO:0030554,adenyl nucleotide binding;GO:0032559,adenyl ribonucleotide binding;GO:0009987,cellular process;GO:0008150,biological_process;GO:0017076,purine nucleotide binding;GO:0022403,cell cycle …	PF01902	ATP-binding region	PTHR12196
Aqu1.219639	1977	198	34	37	2
Aqu1.221598	7809	99	17	48	204	LBA1	O15050	GO:0003674,molecular_function;GO:0005488,binding;	PF01926	GTPase of unknown function	PTHR10903
Aqu1.212078	635	1166	200	383	56
Aqu1.219706	376	70	12	0	6
Aqu1.219913	2253	70	12	177	85	NAL12	P59046	GO:0010941,regulation of cell death;GO:0007166,cell surface receptor linked signaling pathway;GO:0005737,cytoplasm;GO:0016504,peptidase activator activity;GO:0051169,nuclear transport;GO:0050711,negative regulation of interleukin-1 secretion;GO:0031347,regulation of defense response;GO:0044237,cellular metabolic process;GO:0045381,regulation of interleukin-18 biosynthetic process;GO:0015031,prote…	PF00531|PF05729	Death domain|NACHT domain	PTHR13824:SF18
Aqu1.209708	1992	70	12	77	778	HS12A	Q8K0U4	GO:0005524,ATP binding;GO:0032553,ribonucleotide binding;GO:0005488,binding;GO:0001882,nucleoside binding;GO:0003674,molecular_function;GO:0032555,purine ribonucleotide binding;GO:0032559,adenyl ribonucleotide binding;GO:0000166,nucleotide binding;GO:0001883,purine nucleoside binding;GO:0030554,adenyl nucleotide binding;GO:0017076,purine nucleotide binding;
Aqu1.215121	606	70	12	38	164	EFHD2	A5D7A0	GO:0016020,membrane;GO:0005575,cellular_component;GO:0044464,cell part;GO:0044425,membrane part;GO:0005488,binding;GO:0043167,ion binding;GO:0003674,molecular_function;GO:0043169,cation binding;GO:0046872,metal ion binding;GO:0045121,membrane raft;GO:0005509,calcium ion binding;GO:0005623,cell;	PF00036|PF00036	EF hand|EF hand	PTHR13025
Aqu1.224843	2973	17159	2940	20634	9127	UBAP2	Q91VX2	GO:0003674,molecular_function;GO:0005515,protein binding;GO:0005488,binding;			PTHR16308
Aqu1.220840	137	257	44	27	115
Aqu1.226567	1337	456	78	115	3185	NXN	P97346	GO:0050794,regulation of cellular process;GO:0065008,regulation of biological quality;GO:0007166,cell surface receptor linked signaling pathway;GO:0005737,cytoplasm;GO:0048869,cellular developmental process;GO:0045454,cell redox homeostasis;GO:0044424,intracellular part;GO:0005623,cell;GO:0016668,oxidoreductase activity, acting on sulfur group of donors, NAD or NADP as acceptor;GO:0042592,homeost…			PTHR13871
Aqu1.219257	441	205	35	128	555	RM37	Q9Y7U8	GO:0043229,intracellular organelle;GO:0005840,ribosome;GO:0043232,intracellular non-membrane-bounded organelle;GO:0005737,cytoplasm;GO:0032991,macromolecular complex;GO:0044424,intracellular part;GO:0005623,cell;GO:0005739,mitochondrion;GO:0043228,non-membrane-bounded organelle;GO:0005575,cellular_component;GO:0043226,organelle;GO:0043231,intracellular membrane-bounded organelle;GO:0005622,intrac…	PF08561	Mitochondrial ribosomal protein L37
Aqu1.213186	552	9107	1551	7177	2856	VPS29	B2RZ78	GO:0016020,membrane;GO:0004647,phosphoserine phosphatase activity;GO:0019898,extrinsic to membrane;GO:0005737,cytoplasm;GO:0016791,phosphatase activity;GO:0044424,intracellular part;GO:0016787,hydrolase activity;GO:0005623,cell;GO:0015031,protein transport;GO:0051234,establishment of localization;GO:0044464,cell part;GO:0044425,membrane part;GO:0005622,intracellular;GO:0003824,catalytic activity;…	PF00149	Calcineurin-like phosphoesterase	PTHR11124
Aqu1.224690	742	276	47	343	258	DPOE3	Q5R4W3	GO:0043229,intracellular organelle;GO:0003677,DNA binding;GO:0003674,molecular_function;GO:0044424,intracellular part;GO:0005623,cell;GO:0043565,sequence-specific DNA binding;GO:0043231,intracellular membrane-bounded organelle;GO:0005575,cellular_component;GO:0043226,organelle;GO:0005634,nucleus;GO:0044464,cell part;GO:0016779,nucleotidyltransferase activity;GO:0005622,intracellular;GO:0003824,ca…	PF00808	Histone-like transcription factor (CBF/NF-Y) and archaeal histone	PTHR11064
Aqu1.223317	840	288	49	37	18	CCD75	Q6DGZ0	GO:0005575,cellular_component;GO:0003674,molecular_function;GO:0005623,cell;GO:0044464,cell part;GO:0005622,intracellular;GO:0005488,binding;GO:0003676,nucleic acid binding;	PF01585	G-patch domain	PTHR21032
Aqu1.225887	693	3166	538	545	2157	DS22B	Q566R7	GO:0043687,post-translational protein modification;GO:0005737,cytoplasm;GO:0016791,phosphatase activity;GO:0044267,cellular protein metabolic process;GO:0044424,intracellular part;GO:0016787,hydrolase activity;GO:0005623,cell;GO:0004721,phosphoprotein phosphatase activity;GO:0044237,cellular metabolic process;GO:0006796,phosphate metabolic process;GO:0008152,metabolic process;GO:0044464,cell part…	PF00782	Dual specificity phosphatase, catalytic domain	PTHR10159
Aqu1.211713	3294	118	20	0	0	UBP47	Q96K76	GO:0051603,proteolysis involved in cellular protein catabolic process;GO:0008233,peptidase activity;GO:0044257,cellular protein catabolic process;GO:0044267,cellular protein metabolic process;GO:0008234,cysteine-type peptidase activity;GO:0016787,hydrolase activity;GO:0044237,cellular metabolic process;GO:0008152,metabolic process;GO:0003824,catalytic activity;GO:0004221,ubiquitin thiolesterase a…			PTHR10420:SF13
Aqu1.225122	505	567	96	113	124	NDUA8	Q9DCJ5	GO:0016020,membrane;GO:0031090,organelle membrane;GO:0005737,cytoplasm;GO:0044424,intracellular part;GO:0005623,cell;GO:0044422,organelle part;GO:0044237,cellular metabolic process;GO:0051234,establishment of localization;GO:0005740,mitochondrial envelope;GO:0008152,metabolic process;GO:0044464,cell part;GO:0044425,membrane part;GO:0006091,generation of precursor metabolites and energy;GO:0005622…	PF06747|PF06747	CHCH domain|CHCH domain	PTHR13344
Aqu1.224167	1220	1294	219	19	279	DYXC1	Q8R368	GO:0043231,intracellular membrane-bounded organelle;GO:0043229,intracellular organelle;GO:0043226,organelle;GO:0005575,cellular_component;GO:0005634,nucleus;GO:0044464,cell part;GO:0005622,intracellular;GO:0005488,binding;GO:0003674,molecular_function;GO:0044424,intracellular part;GO:0005623,cell;GO:0043227,membrane-bounded organelle;	PF04969|PF00515|PF07719|PF00515|PF07719|PF00515|PF07719	CS domain|Tetratricopeptide repeat|Tetratricopeptide repeat|Tetratricopeptide repeat|Tetratricopeptide repeat|Tetratricopeptide repeat|Tetratricopeptide repeat	PTHR22904
Aqu1.222698	1101	65	11	0	731	APT	Q11GC0	GO:0046083,adenine metabolic process;GO:0042278,purine nucleoside metabolic process;GO:0009116,nucleoside metabolic process;GO:0006725,cellular aromatic compound metabolic process;GO:0005737,cytoplasm;GO:0044424,intracellular part;GO:0005623,cell;GO:0043174,nucleoside salvage;GO:0044237,cellular metabolic process;GO:0043096,purine base salvage;GO:0008152,metabolic process;GO:0044464,cell part;GO:…
Aqu1.210440	740	550	93	124	76	INVSB	Q71S21	GO:0043229,intracellular organelle;GO:0050794,regulation of cellular process;GO:0032502,developmental process;GO:0043232,intracellular non-membrane-bounded organelle;GO:0007166,cell surface receptor linked signaling pathway;GO:0005737,cytoplasm;GO:0003674,molecular_function;GO:0044424,intracellular part;GO:0005515,protein binding;GO:0005623,cell;GO:0032501,multicellular organismal process;GO:0005…	PF00023|PF00023|PF00023|PF00023|PF00612	Ankyrin repeat|Ankyrin repeat|Ankyrin repeat|Ankyrin repeat|IQ calmodulin-binding motif	PTHR18958
Aqu1.210256	718	621	105	0	337	NDK5	P56597	GO:0051093,negative regulation of developmental process;GO:0010941,regulation of cell death;GO:0009116,nucleoside metabolic process;GO:0022414,reproductive process;GO:0009147,pyrimidine nucleoside triphosphate metabolic process;GO:0048869,cellular developmental process;GO:0009117,nucleotide metabolic process;GO:0009058,biosynthetic process;GO:0046036,CTP metabolic process;GO:0044237,cellular meta…	PF00334|PF05186	Nucleoside diphosphate kinase|Dpy-30 motif	PTHR11349
Aqu1.200956	253	89	15	0	0
Aqu1.201005	659	107	18	0	47	HYDIN	Q4G0P3	GO:0032502,developmental process;GO:0007275,multicellular organismal development;GO:0032501,multicellular organismal process;GO:0008150,biological_process;
Aqu1.209995	1080	244	41	0	15
Aqu1.225859	497	508	85	432	313
Aqu1.228750	443	1285	215	495	506
Aqu1.218852	504	610	102	153	503						PTHR15925
Aqu1.205791	1521	1562	261	80	107	IQUB	Q4R6T7	GO:0043229,intracellular organelle;GO:0016020,membrane;GO:0031090,organelle membrane;GO:0044446,intracellular organelle part;GO:0005737,cytoplasm;GO:0000139,Golgi membrane;GO:0012505,endomembrane system;GO:0044424,intracellular part;GO:0005623,cell;GO:0044422,organelle part;GO:0005575,cellular_component;GO:0043226,organelle;GO:0043231,intracellular membrane-bounded organelle;GO:0044464,cell part;…	PF00612	IQ calmodulin-binding motif	PTHR21074
Aqu1.210064	1734	72	12	84	0	WDR70	Q0VA16	GO:0032502,developmental process;GO:0005488,binding;GO:0009792,embryonic development ending in birth or egg hatching;GO:0003674,molecular_function;GO:0005515,protein binding;GO:0007275,multicellular organismal development;GO:0009790,embryonic development;GO:0032501,multicellular organismal process;GO:0008150,biological_process;	PF00400|PF00400|PF00400|PF00400|PF00400|PF00400	WD domain, G-beta repeat|WD domain, G-beta repeat|WD domain, G-beta repeat|WD domain, G-beta repeat|WD domain, G-beta repeat|WD domain, G-beta repeat	PTHR16017
Aqu1.212321	1938	210	35	94	0
Aqu1.202810	220	72	12	0	32	MYST1	Q9H7Z6	GO:0048869,cellular developmental process;GO:0009891,positive regulation of biosynthetic process;GO:0009058,biosynthetic process;GO:0005623,cell;GO:0044422,organelle part;GO:0044237,cellular metabolic process;GO:0008080,N-acetyltransferase activity;GO:0043228,non-membrane-bounded organelle;GO:0045941,positive regulation of transcription;GO:0008152,metabolic process;GO:0016746,transferase activity…			PTHR10615
Aqu1.216517	1572	1994	331	647	1057	KTNA1	O61577	GO:0016043,cellular component organization;GO:0005874,microtubule;GO:0005737,cytoplasm;GO:0048285,organelle fission;GO:0007067,mitosis;GO:0044424,intracellular part;GO:0016817,hydrolase activity, acting on acid anhydrides;GO:0016787,hydrolase activity;GO:0005623,cell;GO:0044422,organelle part;GO:0043228,non-membrane-bounded organelle;GO:0016887,ATPase activity;GO:0005856,cytoskeleton;GO:0005815,m…	PF00004	ATPase family associated with various cellular activities (AAA)	PTHR23074
Aqu1.216084	843	646	107	48	5	VASH1	Q7L8A9	GO:0044421,extracellular region part;GO:0051093,negative regulation of developmental process;GO:0051674,localization of cell;GO:0001568,blood vessel development;GO:0005737,cytoplasm;GO:0005623,cell;GO:0010594,regulation of endothelial cell migration;GO:0008285,negative regulation of cell proliferation;GO:0001937,negative regulation of endothelial cell proliferation;GO:0043542,endothelial cell mig…
Aqu1.220456	1662	13933	2305	141	363	CCD19	Q9UL16	GO:0043231,intracellular membrane-bounded organelle;GO:0043229,intracellular organelle;GO:0043226,organelle;GO:0005575,cellular_component;GO:0044464,cell part;GO:0005622,intracellular;GO:0005737,cytoplasm;GO:0005625,soluble fraction;GO:0044424,intracellular part;GO:0000267,cell fraction;GO:0043227,membrane-bounded organelle;GO:0005623,cell;GO:0005739,mitochondrion;GO:0044444,cytoplasmic part;			PTHR15504
Aqu1.227129	774	242	40	21	36	SRR1	Q8GWZ6	GO:0009581,detection of external stimulus;GO:0007601,visual perception;GO:0005737,cytoplasm;GO:0009628,response to abiotic stimulus;GO:0044424,intracellular part;GO:0005623,cell;GO:0050896,response to stimulus;GO:0050877,neurological system process;GO:0009605,response to external stimulus;GO:0044464,cell part;GO:0005622,intracellular;GO:0051606,detection of stimulus;GO:0050890,cognition;GO:004275…	PF07985	SRR1
Aqu1.222109	1746	1023	169	1157	112	CC148	Q8HZY8
Aqu1.213947	4731	73	12	1136	261398	DMBT1	Q9UGM3	GO:0016020,membrane;GO:0031090,organelle membrane;GO:0031988,membrane-bounded vesicle;GO:0005737,cytoplasm;GO:0044433,cytoplasmic vesicle part;GO:0048869,cellular developmental process;GO:0005623,cell;GO:0044422,organelle part;GO:0043152,induction of bacterial agglutination;GO:0004871,signal transducer activity;GO:0015031,protein transport;GO:0051234,establishment of localization;GO:0009607,respo…	PF00530|PF00530|PF00530|PF00530|PF00530|PF00530|PF00530|PF00530|PF00530|PF00041|PF00041	Scavenger receptor cysteine-rich domain|Scavenger receptor cysteine-rich domain|Scavenger receptor cysteine-rich domain|Scavenger receptor cysteine-rich domain|Scavenger receptor cysteine-rich domain|Scavenger receptor cysteine-rich domain|Scavenger receptor cysteine-rich domain|Scavenger receptor cysteine-rich domain|Scavenger receptor cysteine-rich domain|Fibronectin type III domain|Fibronectin…	PTHR19331
Aqu1.225397	555	128	21	27	36
Aqu1.214518	754	128	21	54	4
Aqu1.226937	1920	183	30	42	6	UBP50	Q6P8X6	GO:0051603,proteolysis involved in cellular protein catabolic process;GO:0008233,peptidase activity;GO:0044257,cellular protein catabolic process;GO:0044267,cellular protein metabolic process;GO:0008234,cysteine-type peptidase activity;GO:0016787,hydrolase activity;GO:0044237,cellular metabolic process;GO:0008152,metabolic process;GO:0003824,catalytic activity;GO:0004221,ubiquitin thiolesterase a…	PF00443	Ubiquitin carboxyl-terminal hydrolase	PTHR10420
Aqu1.224102	1316	605	99	0	605
Aqu1.223475	849	104	17	1304	3023	K2032	Q86XN7
Aqu1.206868	1148	251	41	111	211	MBOA2	Q5ZKL6	GO:0016020,membrane;GO:0031224,intrinsic to membrane;GO:0008654,phospholipid biosynthetic process;GO:0003674,molecular_function;GO:0044255,cellular lipid metabolic process;GO:0009058,biosynthetic process;GO:0005623,cell;GO:0016021,integral to membrane;GO:0044238,primary metabolic process;GO:0044237,cellular metabolic process;GO:0016747,transferase activity, transferring acyl groups other than ami…			PTHR13906
Aqu1.207079	1137	86	14	56	19	RUSD2	Q149F1	GO:0003723,RNA binding;GO:0043283;GO:0034960;GO:0001522,pseudouridine synthesis;GO:0003674,molecular_function;GO:0006807,nitrogen compound metabolic process;GO:0044238,primary metabolic process;GO:0044237,cellular metabolic process;GO:0009451,RNA modification;GO:0009982,pseudouridine synthase activity;GO:0016070,RNA metabolic process;GO:0008152,metabolic process;GO:0016853,isomerase activity;GO:0…	PF00849	RNA pseudouridylate synthase	PTHR10436
Aqu1.226487	2373	43752	7118	695	1983
Aqu1.227644	300	394	64	116	121						PTHR12928
Aqu1.212742	1545	105	17	0	0						PTHR22955
Aqu1.215407	866	68	11	4	0
Aqu1.228821	2400	130	21	0	0	ANK2	Q01484	GO:0016323,basolateral plasma membrane;GO:0016020,membrane;GO:0050794,regulation of cellular process;GO:0016324,apical plasma membrane;GO:0030016,myofibril;GO:0005737,cytoplasm;GO:0044424,intracellular part;GO:0005515,protein binding;GO:0005623,cell;GO:0043228,non-membrane-bounded organelle;GO:0005856,cytoskeleton;GO:0007165,signal transduction;GO:0044464,cell part;GO:0044425,membrane part;GO:000…	PF00023|PF00023|PF00023|PF00023|PF00023|PF00023|PF00023|PF00023|PF00023|PF00023|PF00023|PF00023|PF00023	Ankyrin repeat|Ankyrin repeat|Ankyrin repeat|Ankyrin repeat|Ankyrin repeat|Ankyrin repeat|Ankyrin repeat|Ankyrin repeat|Ankyrin repeat|Ankyrin repeat|Ankyrin repeat|Ankyrin repeat|Ankyrin repeat	PTHR18958
Aqu1.226356	1245	610	98	213	191
Aqu1.213363	972	150	24	0	0
Aqu1.227388	756	125	20	0	299	PSF3	Q5RDV0	GO:0043229,intracellular organelle;GO:0006260,DNA replication;GO:0043283;GO:0034960;GO:0006259,DNA metabolic process;GO:0044424,intracellular part;GO:0006807,nitrogen compound metabolic process;GO:0009058,biosynthetic process;GO:0005623,cell;GO:0044238,primary metabolic process;GO:0044237,cellular metabolic process;GO:0044249,cellular biosynthetic process;GO:0043231,intracellular membrane-bounded…	PF06425	Partner of SLD five, PSF3	PTHR22768
Aqu1.225919	1107	107	17	0	47	HERC1	Q15751	GO:0016020,membrane;GO:0051603,proteolysis involved in cellular protein catabolic process;GO:0019898,extrinsic to membrane;GO:0044257,cellular protein catabolic process;GO:0005086,ARF guanyl-nucleotide exchange factor activity;GO:0005085,guanyl-nucleotide exchange factor activity;GO:0005737,cytoplasm;GO:0060589,nucleoside-triphosphatase regulator activity;GO:0030695,GTPase regulator activity;GO:0…	PF00415|PF00415|PF00415|PF00415|PF00415|PF00415|PF00415	Regulator of chromosome condensation (RCC1)|Regulator of chromosome condensation (RCC1)|Regulator of chromosome condensation (RCC1)|Regulator of chromosome condensation (RCC1)|Regulator of chromosome condensation (RCC1)|Regulator of chromosome condensation (RCC1)|Regulator of chromosome condensation (RCC1)	PTHR22870
Aqu1.229478	654	1245	197	63	110	FBX36	Q9CQ24	GO:0043632,modification-dependent macromolecule catabolic process;GO:0043285;GO:0051603,proteolysis involved in cellular protein catabolic process;GO:0044265,cellular macromolecule catabolic process;GO:0044257,cellular protein catabolic process;GO:0043283;GO:0034960;GO:0019941,modification-dependent protein catabolic process;GO:0044267,cellular protein metabolic process;GO:0034962;GO:0044238,prim…	PF00646	F-box domain	PTHR22844:SF4
Aqu1.202295	990	493	78	0	0	LR2BP	Q569C2	GO:0005575,cellular_component;GO:0044424,intracellular part;GO:0005623,cell;GO:0044464,cell part;GO:0005622,intracellular;GO:0005737,cytoplasm;	PF08238|PF08238|PF08238|PF08238|PF08238|PF08238	Sel1 repeat|Sel1 repeat|Sel1 repeat|Sel1 repeat|Sel1 repeat|Sel1 repeat	PTHR11102
Aqu1.221475	1275	76	12	0	73	TRAF3	Q60803	GO:0050794,regulation of cellular process;GO:0032502,developmental process;GO:0010941,regulation of cell death;GO:0016265,death;GO:0043167,ion binding;GO:0043067,regulation of programmed cell death;GO:0003674,molecular_function;GO:0005515,protein binding;GO:0008270,zinc ion binding;GO:0007165,signal transduction;GO:0050789,regulation of biological process;GO:0046914,transition metal ion binding;G…	PF00097|PF02176|PF02176	Zinc finger, C3HC4 type (RING finger)|TRAF-type zinc finger|TRAF-type zinc finger	PTHR10131
Aqu1.218681	942	298	47	166	167	UB2Q1	Q7Z7E8	GO:0043687,post-translational protein modification;GO:0051603,proteolysis involved in cellular protein catabolic process;GO:0044257,cellular protein catabolic process;GO:0060255,regulation of macromolecule metabolic process;GO:0016874,ligase activity;GO:0044267,cellular protein metabolic process;GO:0044237,cellular metabolic process;GO:0008152,metabolic process;GO:0003824,catalytic activity;GO:00…			PTHR11621
Aqu1.202346	962	146	23	0	243	PXDN	Q92626	GO:0033554,cellular response to stress;GO:0005102,receptor binding;GO:0005515,protein binding;GO:0050896,response to stimulus;GO:0044237,cellular metabolic process;GO:0004871,signal transducer activity;GO:0070301,cellular response to hydrogen peroxide;GO:0005104,fibroblast growth factor receptor binding;GO:0048019,receptor antagonist activity;GO:0020037,heme binding;GO:0008152,metabolic process;G…	PF07686|PF00047|PF00047|PF07686|PF07679|PF00047	Immunoglobulin V-set domain|Immunoglobulin domain|Immunoglobulin domain|Immunoglobulin V-set domain|Immunoglobulin I-set domain|Immunoglobulin domain	PTHR10489
Aqu1.205458	423	89	14	0	0	CLP1	Q5ZJL4	GO:0044085,cellular component biogenesis;GO:0022613,ribonucleoprotein complex biogenesis;GO:0022618,ribonucleoprotein complex assembly;GO:0016773,phosphotransferase activity, alcohol group as acceptor;GO:0010608,posttranscriptional regulation of gene expression;GO:0051731,polynucleotide kinase activity;GO:0032991,macromolecular complex;GO:0035194,posttranscriptional gene silencing by RNA;GO:00056…			PTHR12755
Aqu1.227333	1149	12688	1994	143	656
Aqu1.208585	459	70	11	4	81
Aqu1.221095	780	828	130	0	0	FEM1B	Q5ZM55	GO:0051603,proteolysis involved in cellular protein catabolic process;GO:0044257,cellular protein catabolic process;GO:0016265,death;GO:0005737,cytoplasm;GO:0044267,cellular protein metabolic process;GO:0044424,intracellular part;GO:0005623,cell;GO:0044237,cellular metabolic process;GO:0008152,metabolic process;GO:0044464,cell part;GO:0005622,intracellular;GO:0006915,apoptosis;GO:0044248,cellular…	PF00023|PF00023|PF00023	Ankyrin repeat|Ankyrin repeat|Ankyrin repeat	PTHR18958
Aqu1.228506	756	2451	384	14	116
Aqu1.227206	1645	9531	1492	1045	785	SLU7	Q5U3F2	GO:0032991,macromolecular complex;GO:0044424,intracellular part;GO:0005623,cell;GO:0044422,organelle part;GO:0044237,cellular metabolic process;GO:0008152,metabolic process;GO:0044464,cell part;GO:0005622,intracellular;GO:0006139,nucleobase, nucleoside, nucleotide and nucleic acid metabolic process;GO:0005488,binding;GO:0043169,cation binding;GO:0043227,membrane-bounded organelle;GO:0043170,macro…	PF00098	Zinc knuckle	PTHR12942
Aqu1.203439	207	173	27	27	0	WDR19	Q8NEZ3	GO:0046907,intracellular transport;GO:0016192,vesicle-mediated transport;GO:0003674,molecular_function;GO:0005515,protein binding;GO:0015031,protein transport;GO:0051641,cellular localization;GO:0051234,establishment of localization;GO:0006810,transport;GO:0045184,establishment of protein localization;GO:0070727,cellular macromolecule localization;GO:0051649,establishment of localization in cell;…			PTHR14920
Aqu1.209288	403	77	12	0	0	IFKC	Q75JN1	GO:0043687,post-translational protein modification;GO:0016876,ligase activity, forming aminoacyl-tRNA and related compounds;GO:0016310,phosphorylation;GO:0016773,phosphotransferase activity, alcohol group as acceptor;GO:0016875,ligase activity, forming carbon-oxygen bonds;GO:0016874,ligase activity;GO:0044267,cellular protein metabolic process;GO:0009058,biosynthetic process;GO:0004672,protein ki…			PTHR11042
Aqu1.205596	1476	90	14	16	0	UBP47	Q8BY87	GO:0051603,proteolysis involved in cellular protein catabolic process;GO:0008233,peptidase activity;GO:0044257,cellular protein catabolic process;GO:0044267,cellular protein metabolic process;GO:0008234,cysteine-type peptidase activity;GO:0016787,hydrolase activity;GO:0044237,cellular metabolic process;GO:0008152,metabolic process;GO:0003824,catalytic activity;GO:0004221,ubiquitin thiolesterase a…			PTHR10420:SF13
Aqu1.202903	690	225	35	19	272						PTHR11909:SF7
Aqu1.225107	728	136	21	2	29
Aqu1.223111	2901	156	24	333	4	KLHL4	Q9C0H6	GO:0043229,intracellular organelle;GO:0043232,intracellular non-membrane-bounded organelle;GO:0005737,cytoplasm;GO:0003674,molecular_function;GO:0044424,intracellular part;GO:0005515,protein binding;GO:0005623,cell;GO:0043228,non-membrane-bounded organelle;GO:0005575,cellular_component;GO:0005856,cytoskeleton;GO:0043226,organelle;GO:0008092,cytoskeletal protein binding;GO:0005622,intracellular;GO…	PF00595|PF01344|PF01344|PF01344	PDZ domain (Also known as DHR or GLGF)|Kelch motif|Kelch motif|Kelch motif	PTHR23244
Aqu1.227123	3540	702	108	92	49	CJ079	Q8NDM7				PTHR14885
Aqu1.226938	1086	950	146	31	452	GCY	P16065	GO:0016020,membrane;GO:0016773,phosphotransferase activity, alcohol group as acceptor;GO:0009117,nucleotide metabolic process;GO:0009058,biosynthetic process;GO:0005623,cell;GO:0004672,protein kinase activity;GO:0044237,cellular metabolic process;GO:0004871,signal transducer activity;GO:0006796,phosphate metabolic process;GO:0008152,metabolic process;GO:0007165,signal transduction;GO:0007154,cell…			PTHR11920
Aqu1.215576	713	30294	4622	1039	230	HOOK3	Q6GQ73	GO:0046907,intracellular transport;GO:0016043,cellular component organization;GO:0005874,microtubule;GO:0005737,cytoplasm;GO:0044424,intracellular part;GO:0005515,protein binding;GO:0005623,cell;GO:0044422,organelle part;GO:0015031,protein transport;GO:0043228,non-membrane-bounded organelle;GO:0051234,establishment of localization;GO:0005856,cytoskeleton;GO:0015630,microtubule cytoskeleton;GO:005…			PTHR18947:SF9
Aqu1.217557	447	666	101	257	296	MORN4	Q5BJS9	GO:0016020,membrane;GO:0030384,phosphoinositide metabolic process;GO:0046486,glycerolipid metabolic process;GO:0016773,phosphotransferase activity, alcohol group as acceptor;GO:0044255,cellular lipid metabolic process;GO:0005623,cell;GO:0044237,cellular metabolic process;GO:0008152,metabolic process;GO:0016301,kinase activity;GO:0044464,cell part;GO:0032553,ribonucleotide binding;GO:0003824,catal…	PF02493|PF02493|PF02493|PF02493	MORN repeat|MORN repeat|MORN repeat|MORN repeat	PTHR23084
Aqu1.210895	1212	99	15	181	3	WDR3	Q9UNX4	GO:0044085,cellular component biogenesis;GO:0022613,ribonucleoprotein complex biogenesis;GO:0032991,macromolecular complex;GO:0044424,intracellular part;GO:0005623,cell;GO:0044422,organelle part;GO:0044237,cellular metabolic process;GO:0043228,non-membrane-bounded organelle;GO:0030684,preribosome;GO:0031974,membrane-enclosed lumen;GO:0070013,intracellular organelle lumen;GO:0008152,metabolic proc…	PF00400|PF00400|PF00400|PF00400|PF04003	WD domain, G-beta repeat|WD domain, G-beta repeat|WD domain, G-beta repeat|WD domain, G-beta repeat|Dip2/Utp12 Family	PTHR19853
Aqu1.207902	3258	515	78	269	286	NUF1	P32380	GO:0000003,reproduction;GO:0016043,cellular component organization;GO:0006997,nucleus organization;GO:0000747,conjugation with cellular fusion;GO:0044450,microtubule organizing center part;GO:0005737,cytoplasm;GO:0044424,intracellular part;GO:0005515,protein binding;GO:0005623,cell;GO:0044422,organelle part;GO:0043228,non-membrane-bounded organelle;GO:0005856,cytoskeleton;GO:0005815,microtubule o…	PF04508|PF04508|PF04508|PF04508|PF04508|PF06696|PF06696|PF06696|PF06696|PF04508|PF04508|PF06696|PF04508|PF06696|PF04508|PF04508	Viral A-type inclusion protein repeat|Viral A-type inclusion protein repeat|Viral A-type inclusion protein repeat|Viral A-type inclusion protein repeat|Viral A-type inclusion protein repeat|Streptococcal surface antigen repeat|Streptococcal surface antigen repeat|Streptococcal surface antigen repeat|Streptococcal surface antigen repeat|Viral A-type inclusion protein repeat|Viral A-type inclusion …
Aqu1.221597	999	9381	1420	1888	1768						PTHR11506
Aqu1.212906	606	675	102	16	2	IFT74	Q96LB3	GO:0043231,intracellular membrane-bounded organelle;GO:0043229,intracellular organelle;GO:0043226,organelle;GO:0005575,cellular_component;GO:0031410,cytoplasmic vesicle;GO:0044464,cell part;GO:0031988,membrane-bounded vesicle;GO:0005622,intracellular;GO:0016023,cytoplasmic membrane-bounded vesicle;GO:0031982,vesicle;GO:0005737,cytoplasm;GO:0044424,intracellular part;GO:0043227,membrane-bounded or…
Aqu1.220867	1131	73	11	291	2	HAOX1	Q9WU19	GO:0043229,intracellular organelle;GO:0005777,peroxisome;GO:0005737,cytoplasm;GO:0055114,oxidation reduction;GO:0003674,molecular_function;GO:0044424,intracellular part;GO:0005623,cell;GO:0048029,monosaccharide binding;GO:0000166,nucleotide binding;GO:0048037,cofactor binding;GO:0016491,oxidoreductase activity;GO:0043231,intracellular membrane-bounded organelle;GO:0043226,organelle;GO:0005575,cel…	PF01070	FMN-dependent dehydrogenase	PTHR10578
Aqu1.214295	786	458	69	339	149	CC026	Q68EV5	GO:0043231,intracellular membrane-bounded organelle;GO:0043229,intracellular organelle;GO:0043226,organelle;GO:0005575,cellular_component;GO:0005634,nucleus;GO:0044464,cell part;GO:0005622,intracellular;GO:0044424,intracellular part;GO:0005623,cell;GO:0043227,membrane-bounded organelle;
Aqu1.212149	2412	113	17	4	3
Aqu1.215764	1866	80	12	0	8	HS12B	Q96MM6	GO:0005524,ATP binding;GO:0032553,ribonucleotide binding;GO:0005488,binding;GO:0001882,nucleoside binding;GO:0003674,molecular_function;GO:0032555,purine ribonucleotide binding;GO:0032559,adenyl ribonucleotide binding;GO:0000166,nucleotide binding;GO:0001883,purine nucleoside binding;GO:0030554,adenyl nucleotide binding;GO:0017076,purine nucleotide binding;			PTHR19375
Aqu1.206806	743	100	15	18	0						PTHR16266
Aqu1.215763	312	140	21	38	0	ENY2	Q4H3N8	GO:0000124,SAGA complex;GO:0050658,RNA transport;GO:0070461,SAGA-type complex;GO:0032991,macromolecular complex;GO:0009891,positive regulation of biosynthetic process;GO:0009058,biosynthetic process;GO:0005623,cell;GO:0044422,organelle part;GO:0000123,histone acetyltransferase complex;GO:0044237,cellular metabolic process;GO:0051234,establishment of localization;GO:0005654,nucleoplasm;GO:0045941,…			PTHR12514:SF1
Aqu1.224661	1302	3282	492	510	1850	BMP7	P23359	GO:0044421,extracellular region part;GO:0008083,growth factor activity;GO:0010941,regulation of cell death;GO:0048732,gland development;GO:0022414,reproductive process;GO:0007166,cell surface receptor linked signaling pathway;GO:0009891,positive regulation of biosynthetic process;GO:0032989,cellular component morphogenesis;GO:0044237,cellular metabolic process;GO:0048754,branching morphogenesis o…	PF00019	Transforming growth factor beta like domain	PTHR11848
Aqu1.222592	498	1358	203	2	2052	CA194	A8Y5T1
Aqu1.222283	1293	174	26	4	514	PIGV	Q9NUD9	GO:0016020,membrane;GO:0031090,organelle membrane;GO:0046486,glycerolipid metabolic process;GO:0005737,cytoplasm;GO:0008654,phospholipid biosynthetic process;GO:0044255,cellular lipid metabolic process;GO:0009058,biosynthetic process;GO:0005623,cell;GO:0044422,organelle part;GO:0044237,cellular metabolic process;GO:0042157,lipoprotein metabolic process;GO:0008610,lipid biosynthetic process;GO:000…			PTHR12468
Aqu1.218096	616	3550	529	735	322	GNA1	Q9VAI0	GO:0008152,metabolic process;GO:0016746,transferase activity, transferring acyl groups;GO:0003824,catalytic activity;GO:0003674,molecular_function;GO:0008415,acyltransferase activity;GO:0016747,transferase activity, transferring acyl groups other than amino-acyl groups;GO:0008080,N-acetyltransferase activity;GO:0016740,transferase activity;GO:0008150,biological_process;GO:0004343,glucosamine 6-ph…	PF00583	Acetyltransferase (GNAT) family	PTHR13355
Aqu1.212916	681	397	59	82	387	ARFRP	Q63055	GO:0043229,intracellular organelle;GO:0050794,regulation of cellular process;GO:0005737,cytoplasm;GO:0003674,molecular_function;GO:0044424,intracellular part;GO:0005623,cell;GO:0007264,small GTPase mediated signal transduction;GO:0000166,nucleotide binding;GO:0007242,intracellular signaling cascade;GO:0043231,intracellular membrane-bounded organelle;GO:0043226,organelle;GO:0005575,cellular_compon…	PF00025|PF01926|PF08477	ADP-ribosylation factor family|GTPase of unknown function|Miro-like protein	PTHR11711
Aqu1.227811	678	81	12	213	2	CC033	Q6P1S2	GO:0016020,membrane;GO:0005575,cellular_component;GO:0044464,cell part;GO:0044425,membrane part;GO:0003824,catalytic activity;GO:0005488,binding;GO:0016788,hydrolase activity, acting on ester bonds;GO:0003676,nucleic acid binding;GO:0031224,intrinsic to membrane;GO:0003674,molecular_function;GO:0016787,hydrolase activity;GO:0005623,cell;GO:0016021,integral to membrane;
Aqu1.220455	2027	1380	204	35	227				PF00047	Immunoglobulin domain
Aqu1.218954	1770	1857	274	0	285	ASTE1	Q2TB18	GO:0051716,cellular response to stimulus;GO:0033554,cellular response to stress;GO:0043283;GO:0006950,response to stress;GO:0034960;GO:0006259,DNA metabolic process;GO:0003674,molecular_function;GO:0006807,nitrogen compound metabolic process;GO:0016787,hydrolase activity;GO:0050896,response to stimulus;GO:0044238,primary metabolic process;GO:0044237,cellular metabolic process;GO:0006974,response …	PF00752	XPG N-terminal domain	PTHR15665:SF3
Aqu1.217827	2568	75	11	35	13	PARP2	Q11207	GO:0043687,post-translational protein modification;GO:0044267,cellular protein metabolic process;GO:0044424,intracellular part;GO:0005623,cell;GO:0044237,cellular metabolic process;GO:0008152,metabolic process;GO:0044464,cell part;GO:0005622,intracellular;GO:0003824,catalytic activity;GO:0005488,binding;GO:0043227,membrane-bounded organelle;GO:0043170,macromolecule metabolic process;GO:0019538,pr…	PF00023|PF00023|PF00023|PF00023|PF00023|PF00023|PF00023|PF00023|PF00023|PF00023|PF00023|PF00023|PF00644	Ankyrin repeat|Ankyrin repeat|Ankyrin repeat|Ankyrin repeat|Ankyrin repeat|Ankyrin repeat|Ankyrin repeat|Ankyrin repeat|Ankyrin repeat|Ankyrin repeat|Ankyrin repeat|Ankyrin repeat|Poly(ADP-ribose) polymerase catalytic domain	PTHR15447
Aqu1.224201	966	82	12	0	0	ASPD	Q5FW48	GO:0051188,cofactor biosynthetic process;GO:0006769,nicotinamide metabolic process;GO:0006739,NADP metabolic process;GO:0009110,vitamin biosynthetic process;GO:0019362,pyridine nucleotide metabolic process;GO:0009165,nucleotide biosynthetic process;GO:0046496,nicotinamide nucleotide metabolic process;GO:0046434,organophosphate catabolic process;GO:0006742,NADP catabolic process;GO:0009117,nucleot…	PF03447|PF01958	Homoserine dehydrogenase, NAD binding domain|Domain of unknown function DUF108
Aqu1.206856	6522	82	12	2	59	ACSA	B0SRX5	GO:0016405,CoA-ligase activity;GO:0016874,ligase activity;GO:0001882,nucleoside binding;GO:0003674,molecular_function;GO:0016877,ligase activity, forming carbon-sulfur bonds;GO:0000166,nucleotide binding;GO:0003987,acetate-CoA ligase activity;GO:0008152,metabolic process;GO:0016208,AMP binding;GO:0003824,catalytic activity;GO:0032553,ribonucleotide binding;GO:0005488,binding;GO:0032555,purine rib…	PF00041|PF00041|PF00041|PF00041|PF00041|PF00041|PF00041	Fibronectin type III domain|Fibronectin type III domain|Fibronectin type III domain|Fibronectin type III domain|Fibronectin type III domain|Fibronectin type III domain|Fibronectin type III domain	PTHR19900
Aqu1.224804	1167	82	12	77	163	U3IP2	O43818	GO:0044085,cellular component biogenesis;GO:0022613,ribonucleoprotein complex biogenesis;GO:0032991,macromolecular complex;GO:0044424,intracellular part;GO:0005623,cell;GO:0044422,organelle part;GO:0044237,cellular metabolic process;GO:0043228,non-membrane-bounded organelle;GO:0031974,membrane-enclosed lumen;GO:0070013,intracellular organelle lumen;GO:0008152,metabolic process;GO:0044464,cell par…	PF00400|PF00400|PF00400|PF00400|PF00400|PF00400	WD domain, G-beta repeat|WD domain, G-beta repeat|WD domain, G-beta repeat|WD domain, G-beta repeat|WD domain, G-beta repeat|WD domain, G-beta repeat	PTHR19865
Aqu1.204752	229	103	15	238	102	G251B	Q5U483	GO:0005783,endoplasmic reticulum;GO:0016051,carbohydrate biosynthetic process;GO:0000271,polysaccharide biosynthetic process;GO:0005737,cytoplasm;GO:0044424,intracellular part;GO:0044255,cellular lipid metabolic process;GO:0009058,biosynthetic process;GO:0005623,cell;GO:0044422,organelle part;GO:0044237,cellular metabolic process;GO:0044264,cellular polysaccharide metabolic process;GO:0008610,lip…			PTHR10730
Aqu1.224360	2057	735	107	505	300	MACD2	Q3UYG8	GO:0043231,intracellular membrane-bounded organelle;GO:0043229,intracellular organelle;GO:0043226,organelle;GO:0005575,cellular_component;GO:0044464,cell part;GO:0005622,intracellular;GO:0005737,cytoplasm;GO:0044424,intracellular part;GO:0005623,cell;GO:0043227,membrane-bounded organelle;GO:0005739,mitochondrion;GO:0044444,cytoplasmic part;	PF01661	Appr-1-p processing enzyme family	PTHR11106
Aqu1.230000	333	124	18	0	2	CTF8	P0C6T0	GO:0006260,DNA replication;GO:0006259,DNA metabolic process;GO:0044424,intracellular part;GO:0009058,biosynthetic process;GO:0005623,cell;GO:0044237,cellular metabolic process;GO:0008152,metabolic process;GO:0044464,cell part;GO:0005622,intracellular;GO:0006139,nucleobase, nucleoside, nucleotide and nucleic acid metabolic process;GO:0005488,binding;GO:0043227,membrane-bounded organelle;GO:0043170…
Aqu1.223309	2256	1021	148	0	170
Aqu1.220203	545	3161	456	175	805
Aqu1.217849	3234	1760	253	339	1164
Aqu1.217056	3855	649	93	0	794	Y045	Q8Q0U0	GO:0016020,membrane;GO:0050794,regulation of cellular process;GO:0016324,apical plasma membrane;GO:0003012,muscle system process;GO:0030016,myofibril;GO:0005737,cytoplasm;GO:0031224,intrinsic to membrane;GO:0044424,intracellular part;GO:0005887,integral to plasma membrane;GO:0005515,protein binding;GO:0005623,cell;GO:0060048,cardiac muscle contraction;GO:0043228,non-membrane-bounded organelle;GO:…	PF00023|PF00023|PF00023|PF00023|PF00023	Ankyrin repeat|Ankyrin repeat|Ankyrin repeat|Ankyrin repeat|Ankyrin repeat	PTHR18958
Aqu1.213100	765	84	12	156	0
Aqu1.210405	635	77	11	0	1	SC11C	Q5RC30	GO:0016020,membrane;GO:0005783,endoplasmic reticulum;GO:0005626,insoluble fraction;GO:0008233,peptidase activity;GO:0006518,peptide metabolic process;GO:0005737,cytoplasm;GO:0006465,signal peptide processing;GO:0008236,serine-type peptidase activity;GO:0031224,intrinsic to membrane;GO:0044267,cellular protein metabolic process;GO:0044424,intracellular part;GO:0042598,vesicular fraction;GO:0000267…	PF00717	Peptidase S24-like	PTHR10806
Aqu1.226588	2322	210	30	16	1416	PTPRF	A2A8L5	GO:0016020,membrane;GO:0043687,post-translational protein modification;GO:0043283;GO:0034960;GO:0031224,intrinsic to membrane;GO:0044267,cellular protein metabolic process;GO:0005623,cell;GO:0016021,integral to membrane;GO:0044238,primary metabolic process;GO:0006470,protein amino acid dephosphorylation;GO:0044237,cellular metabolic process;GO:0016311,dephosphorylation;GO:0006796,phosphate metabo…	PF00008|PF07974|PF07645|PF00008|PF00041|PF00041|PF00041|PF00041	EGF-like domain|EGF-like domain|Calcium binding EGF domain|EGF-like domain|Fibronectin type III domain|Fibronectin type III domain|Fibronectin type III domain|Fibronectin type III domain	PTHR10489
Aqu1.212199	1056	148	21	0	175
Aqu1.227155	828	1644	233	430	766	BIN3	Q5PPZ5	GO:0043229,intracellular organelle;GO:0044085,cellular component biogenesis;GO:0016043,cellular component organization;GO:0043232,intracellular non-membrane-bounded organelle;GO:0005737,cytoplasm;GO:0003674,molecular_function;GO:0044424,intracellular part;GO:0005515,protein binding;GO:0005623,cell;GO:0032506,cytokinetic process;GO:0010926,anatomical structure formation;GO:0043228,non-membrane-bou…	PF03114	BAR domain	PTHR10321
Aqu1.227407	2865	375	53	12	100	YTYK2	Q54R58	GO:0043687,post-translational protein modification;GO:0016310,phosphorylation;GO:0016773,phosphotransferase activity, alcohol group as acceptor;GO:0044267,cellular protein metabolic process;GO:0004713,protein tyrosine kinase activity;GO:0004672,protein kinase activity;GO:0044237,cellular metabolic process;GO:0006796,phosphate metabolic process;GO:0008152,metabolic process;GO:0016301,kinase activi…	PF01302|PF02370|PF02370|PF02370|PF07714|PF00069	CAP-Gly domain|M protein repeat|M protein repeat|M protein repeat|Protein tyrosine kinase|Protein kinase domain	PTHR23257
Aqu1.229239	3249	3965	558	1874	689	TMF1	P82094	GO:0016020,membrane;GO:0050794,regulation of cellular process;GO:0031090,organelle membrane;GO:0005737,cytoplasm;GO:0060255,regulation of macromolecule metabolic process;GO:0019219,regulation of nucleobase, nucleoside, nucleotide and nucleic acid metabolic process;GO:0044424,intracellular part;GO:0009058,biosynthetic process;GO:0005623,cell;GO:0044422,organelle part;GO:0044237,cellular metabolic …
Aqu1.226557	461	4535	637	704	4881	DYL2	Q78P75	GO:0005874,microtubule;GO:0003774,motor activity;GO:0005737,cytoplasm;GO:0032991,macromolecular complex;GO:0044424,intracellular part;GO:0016817,hydrolase activity, acting on acid anhydrides;GO:0016787,hydrolase activity;GO:0005515,protein binding;GO:0005623,cell;GO:0008038,neuron recognition;GO:0044422,organelle part;GO:0008037,cell recognition;GO:0043228,non-membrane-bounded organelle;GO:000585…	PF01221	Dynein light chain type 1	PTHR11886
Aqu1.217421	1252	286	40	86	321
Aqu1.202730	147	129	18	37	0	MGN2	Q0VC92	GO:0050658,RNA transport;GO:0051028,mRNA transport;GO:0044424,intracellular part;GO:0005623,cell;GO:0044237,cellular metabolic process;GO:0051236,establishment of RNA localization;GO:0051234,establishment of localization;GO:0008152,metabolic process;GO:0044464,cell part;GO:0005622,intracellular;GO:0050657,nucleic acid transport;GO:0006139,nucleobase, nucleoside, nucleotide and nucleic acid metabo…			PTHR12638
Aqu1.227236	1773	3057	425	2356	13	RNF25	Q9QZR0	GO:0051603,proteolysis involved in cellular protein catabolic process;GO:0044257,cellular protein catabolic process;GO:0016874,ligase activity;GO:0044267,cellular protein metabolic process;GO:0005515,protein binding;GO:0044237,cellular metabolic process;GO:0008152,metabolic process;GO:0003824,catalytic activity;GO:0005488,binding;GO:0044248,cellular catabolic process;GO:0043169,cation binding;GO:…	PF05773|PF00097	RWD domain|Zinc finger, C3HC4 type (RING finger)	PTHR13198
Aqu1.223044	360	310	43	227	144	PDCD5	P56812	GO:0003677,DNA binding;GO:0016265,death;GO:0008219,cell death;GO:0005488,binding;GO:0006915,apoptosis;GO:0003676,nucleic acid binding;GO:0003674,molecular_function;GO:0012501,programmed cell death;GO:0009987,cellular process;GO:0008150,biological_process;	PF01984	Double-stranded DNA-binding domain	PTHR10840
Aqu1.214552	789	65	9	10	1
Aqu1.220224	2506	3430	474	2350	10279	XYLT2	Q9EPL0	GO:0043229,intracellular organelle;GO:0016020,membrane;GO:0008375,acetylglucosaminyltransferase activity;GO:0005783,endoplasmic reticulum;GO:0016763,transferase activity, transferring pentosyl groups;GO:0030158,protein xylosyltransferase activity;GO:0016758,transferase activity, transferring hexosyl groups;GO:0005737,cytoplasm;GO:0031224,intrinsic to membrane;GO:0035252,UDP-xylosyltransferase act…	PF02485	Core-2/I-Branching enzyme	PTHR19297
Aqu1.217420	525	3323	459	1174	452	SYF2	Q6DGP2	GO:0043229,intracellular organelle;GO:0006396,RNA processing;GO:0043283;GO:0034960;GO:0044424,intracellular part;GO:0006807,nitrogen compound metabolic process;GO:0005623,cell;GO:0044238,primary metabolic process;GO:0044237,cellular metabolic process;GO:0043231,intracellular membrane-bounded organelle;GO:0043226,organelle;GO:0006397,mRNA processing;GO:0016070,RNA metabolic process;GO:0005575,cell…			PTHR13264
Aqu1.209417	1290	3259	449	0	426	CCD19	Q9UL16	GO:0043231,intracellular membrane-bounded organelle;GO:0043229,intracellular organelle;GO:0043226,organelle;GO:0005575,cellular_component;GO:0044464,cell part;GO:0005622,intracellular;GO:0005737,cytoplasm;GO:0005625,soluble fraction;GO:0044424,intracellular part;GO:0000267,cell fraction;GO:0043227,membrane-bounded organelle;GO:0005623,cell;GO:0005739,mitochondrion;GO:0044444,cytoplasmic part;			PTHR15504
Aqu1.206804	3414	80	11	0	2	NAL10	Q8CCN1	GO:0005524,ATP binding;GO:0001882,nucleoside binding;GO:0003674,molecular_function;GO:0016817,hydrolase activity, acting on acid anhydrides;GO:0016787,hydrolase activity;GO:0005515,protein binding;GO:0000166,nucleotide binding;GO:0017111,nucleoside-triphosphatase activity;GO:0016462,pyrophosphatase activity;GO:0003824,catalytic activity;GO:0032553,ribonucleotide binding;GO:0005488,binding;GO:0032…	PF05729	NACHT domain	PTHR20953
Aqu1.201760	507	102	14	0	1	SECG	Q54KA7	GO:0050794,regulation of cellular process;GO:0032011,ARF protein signal transduction;GO:0005086,ARF guanyl-nucleotide exchange factor activity;GO:0005085,guanyl-nucleotide exchange factor activity;GO:0005737,cytoplasm;GO:0060589,nucleoside-triphosphatase regulator activity;GO:0030695,GTPase regulator activity;GO:0044424,intracellular part;GO:0046578,regulation of Ras protein signal transduction;G…	PF00023|PF00023|PF00023|PF00023|PF00023	Ankyrin repeat|Ankyrin repeat|Ankyrin repeat|Ankyrin repeat|Ankyrin repeat	PTHR18958
Aqu1.227612	849	88	12	2	5	RYH1	P17608	GO:0016020,membrane;GO:0050794,regulation of cellular process;GO:0005737,cytoplasm;GO:0009628,response to abiotic stimulus;GO:0031224,intrinsic to membrane;GO:0044424,intracellular part;GO:0005623,cell;GO:0050896,response to stimulus;GO:0007242,intracellular signaling cascade;GO:0015031,protein transport;GO:0051234,establishment of localization;GO:0007165,signal transduction;GO:0044464,cell part;…	PF00071|PF08477	Ras family|Miro-like protein	PTHR11708
Aqu1.210231	1050	88	12	10	0				PF00665	Integrase core domain
Aqu1.222854	1041	323	44	0	62	SPT17	Q96L03	GO:0005575,cellular_component;GO:0044464,cell part;GO:0005622,intracellular;GO:0005737,cytoplasm;GO:0005488,binding;GO:0003674,molecular_function;GO:0044424,intracellular part;GO:0005515,protein binding;GO:0005623,cell;GO:0005516,calmodulin binding;	PF00612|PF00612	IQ calmodulin-binding motif|IQ calmodulin-binding motif	PTHR22706
Aqu1.215285	2511	5248	711	6365	6142	CO4A2	P08122	GO:0044421,extracellular region part;GO:0051093,negative regulation of developmental process;GO:0005587,collagen type IV;GO:0001568,blood vessel development;GO:0048519,negative regulation of biological process;GO:0044420,extracellular matrix part;GO:0005581,collagen;GO:0051239,regulation of multicellular organismal process;GO:0010926,anatomical structure formation;GO:0005604,basement membrane;GO:…	PF01391|PF01391|PF01391|PF01391|PF01391|PF01391|PF01391|PF01391|PF01391|PF01391|PF01391|PF01391	Collagen triple helix repeat (20 copies)|Collagen triple helix repeat (20 copies)|Collagen triple helix repeat (20 copies)|Collagen triple helix repeat (20 copies)|Collagen triple helix repeat (20 copies)|Collagen triple helix repeat (20 copies)|Collagen triple helix repeat (20 copies)|Collagen triple helix repeat (20 copies)|Collagen triple helix repeat (20 copies)|Collagen triple helix repeat (…	PTHR10499
Aqu1.224666	1974	496	67	6	532	PTN13	Q12923	GO:0043687,post-translational protein modification;GO:0005737,cytoplasm;GO:0016791,phosphatase activity;GO:0044267,cellular protein metabolic process;GO:0044424,intracellular part;GO:0005515,protein binding;GO:0016787,hydrolase activity;GO:0005623,cell;GO:0004721,phosphoprotein phosphatase activity;GO:0044237,cellular metabolic process;GO:0006796,phosphate metabolic process;GO:0043228,non-membran…	PF00595	PDZ domain (Also known as DHR or GLGF)
Aqu1.217135	1575	89	12	311	1	CGT	Q09426	GO:0016020,membrane;GO:0009247,glycolipid biosynthetic process;GO:0065008,regulation of biological quality;GO:0007272,ensheathment of neurons;GO:0006643,membrane lipid metabolic process;GO:0008378,galactosyltransferase activity;GO:0008366,axon ensheathment;GO:0006687,glycosphingolipid metabolic process;GO:0031224,intrinsic to membrane;GO:0008194,UDP-glycosyltransferase activity;GO:0044255,cellula…			PTHR11926
Aqu1.207796	1746	536	72	0	311	HYDIN	Q4G0P3	GO:0032502,developmental process;GO:0007275,multicellular organismal development;GO:0032501,multicellular organismal process;GO:0008150,biological_process;			PTHR23053
Aqu1.205266	1098	194	26	255	1						PTHR22100:SF6
Aqu1.220575	807	127	17	284	2	PUS7	Q9LU60	GO:0003723,RNA binding;GO:0043283;GO:0034960;GO:0001522,pseudouridine synthesis;GO:0003674,molecular_function;GO:0006807,nitrogen compound metabolic process;GO:0044238,primary metabolic process;GO:0044237,cellular metabolic process;GO:0009451,RNA modification;GO:0009982,pseudouridine synthase activity;GO:0016070,RNA metabolic process;GO:0008152,metabolic process;GO:0016853,isomerase activity;GO:0…	PF00849	RNA pseudouridylate synthase	PTHR10436
Aqu1.208743	1130	181	24	0	131	DYH9	Q9NYC9	GO:0003774,motor activity;GO:0051674,localization of cell;GO:0022414,reproductive process;GO:0005858,axonemal dynein complex;GO:0032991,macromolecular complex;GO:0035085,cilium axoneme;GO:0005623,cell;GO:0044422,organelle part;GO:0043228,non-membrane-bounded organelle;GO:0005622,intracellular;GO:0032553,ribonucleotide binding;GO:0003824,catalytic activity;GO:0005488,binding;GO:0043227,membrane-bo…	PF08393	Dynein heavy chain, N-terminal region 2	PTHR10676:SF5
Aqu1.207310	784	151	20	204	3
Aqu1.215050	582	370	49	261	273	NRK1	Q91W63	GO:0051188,cofactor biosynthetic process;GO:0009110,vitamin biosynthetic process;GO:0019362,pyridine nucleotide metabolic process;GO:0009165,nucleotide biosynthetic process;GO:0016773,phosphotransferase activity, alcohol group as acceptor;GO:0009117,nucleotide metabolic process;GO:0009058,biosynthetic process;GO:0019363,pyridine nucleotide biosynthetic process;GO:0044237,cellular metabolic proces…			PTHR23404
Aqu1.202327	1632	3166	419	455	266				PF02370|PF02370|PF02370	M protein repeat|M protein repeat|M protein repeat
Aqu1.222320	1689	91	12	2	91	UBP47	Q96K76	GO:0051603,proteolysis involved in cellular protein catabolic process;GO:0008233,peptidase activity;GO:0044257,cellular protein catabolic process;GO:0044267,cellular protein metabolic process;GO:0008234,cysteine-type peptidase activity;GO:0016787,hydrolase activity;GO:0044237,cellular metabolic process;GO:0008152,metabolic process;GO:0003824,catalytic activity;GO:0004221,ubiquitin thiolesterase a…
Aqu1.203482	873	334	44	164	792	CR058	Q8NAR6	GO:0031224,intrinsic to membrane;GO:0016020,membrane;GO:0005575,cellular_component;GO:0005623,cell;GO:0044464,cell part;GO:0044425,membrane part;GO:0016021,integral to membrane;			PTHR13167:SF2
Aqu1.212905	1437	114	15	61	82	ADAT1	Q28FE8	GO:0016787,hydrolase activity;GO:0044237,cellular metabolic process;GO:0008152,metabolic process;GO:0006139,nucleobase, nucleoside, nucleotide and nucleic acid metabolic process;GO:0003824,catalytic activity;GO:0005488,binding;GO:0019239,deaminase activity;GO:0043169,cation binding;GO:0043170,macromolecule metabolic process;GO:0009987,cellular process;GO:0008150,biological_process;GO:0006396,RNA …			PTHR10910
Aqu1.224715	1077	114	15	0	619	TRIM2	Q9C040	GO:0005575,cellular_component;GO:0044464,cell part;GO:0005622,intracellular;GO:0046914,transition metal ion binding;GO:0005737,cytoplasm;GO:0005488,binding;GO:0043167,ion binding;GO:0003674,molecular_function;GO:0044424,intracellular part;GO:0043169,cation binding;GO:0046872,metal ion binding;GO:0005623,cell;GO:0008270,zinc ion binding;	PF00097	Zinc finger, C3HC4 type (RING finger)	PTHR13982
Aqu1.225581	1099	15271	1999	832	959	E2F5	Q15329	GO:0032991,macromolecular complex;GO:0009058,biosynthetic process;GO:0005623,cell;GO:0044422,organelle part;GO:0044237,cellular metabolic process;GO:0005654,nucleoplasm;GO:0008152,metabolic process;GO:0005622,intracellular;GO:0005488,binding;GO:0043227,membrane-bounded organelle;GO:0043170,macromolecule metabolic process;GO:0044451,nucleoplasm part;GO:0043233,organelle lumen;GO:0008150,biological…	PF02319	E2F/DP family winged-helix DNA-binding domain	PTHR12081
Aqu1.218737	2712	107	14	10	11	YR831	Q7T6Y2	GO:0016020,membrane;GO:0016773,phosphotransferase activity, alcohol group as acceptor;GO:0009117,nucleotide metabolic process;GO:0009058,biosynthetic process;GO:0005623,cell;GO:0004672,protein kinase activity;GO:0044237,cellular metabolic process;GO:0004871,signal transducer activity;GO:0006796,phosphate metabolic process;GO:0008152,metabolic process;GO:0007165,signal transduction;GO:0007154,cell…	PF01344|PF07646|PF07646|PF01344|PF01344|PF07646|PF00069|PF07714	Kelch motif|Kelch motif|Kelch motif|Kelch motif|Kelch motif|Kelch motif|Protein kinase domain|Protein tyrosine kinase	PTHR23257
Aqu1.211175	606	107	14	29	3	RABL3	Q6TNS7	GO:0050794,regulation of cellular process;GO:0003674,molecular_function;GO:0005623,cell;GO:0007264,small GTPase mediated signal transduction;GO:0000166,nucleotide binding;GO:0007242,intracellular signaling cascade;GO:0005575,cellular_component;GO:0007165,signal transduction;GO:0050789,regulation of biological process;GO:0044464,cell part;GO:0005622,intracellular;GO:0007154,cell communication;GO:0…	PF08477	Miro-like protein	PTHR11708
Aqu1.229482	1827	130	17	0	345	TRAF4	Q9BUZ4	GO:0050794,regulation of cellular process;GO:0010941,regulation of cell death;GO:0016265,death;GO:0005737,cytoplasm;GO:0043067,regulation of programmed cell death;GO:0044424,intracellular part;GO:0005515,protein binding;GO:0005623,cell;GO:0007165,signal transduction;GO:0044464,cell part;GO:0005622,intracellular;GO:0007154,cell communication;GO:0005488,binding;GO:0006915,apoptosis;GO:0043169,catio…	PF00097	Zinc finger, C3HC4 type (RING finger)	PTHR10131:SF18
Aqu1.220454	771	582	76	33	175
Aqu1.202892	1608	69	9	0	0	Y381	Q4UMH6	GO:0042278,purine nucleoside metabolic process;GO:0033865,nucleoside bisphosphate metabolic process;GO:0009116,nucleoside metabolic process;GO:0009117,nucleotide metabolic process;GO:0006807,nitrogen compound metabolic process;GO:0044238,primary metabolic process;GO:0044237,cellular metabolic process;GO:0046128,purine ribonucleoside metabolic process;GO:0008152,metabolic process;GO:0015969,guanos…	PF00023|PF00023|PF00023|PF00023|PF00023|PF00023|PF00023|PF00023|PF00023	Ankyrin repeat|Ankyrin repeat|Ankyrin repeat|Ankyrin repeat|Ankyrin repeat|Ankyrin repeat|Ankyrin repeat|Ankyrin repeat|Ankyrin repeat	PTHR18958
Aqu1.220003	1785	69	9	0	187	HMCN1	Q96RW7	GO:0033554,cellular response to stress;GO:0005515,protein binding;GO:0050896,response to stimulus;GO:0044237,cellular metabolic process;GO:0070301,cellular response to hydrogen peroxide;GO:0020037,heme binding;GO:0008152,metabolic process;GO:0042743,hydrogen peroxide metabolic process;GO:0003824,catalytic activity;GO:0005488,binding;GO:0006979,response to oxidative stress;GO:0044248,cellular cata…	PF00047|PF07679|PF00047|PF07686|PF00047	Immunoglobulin domain|Immunoglobulin I-set domain|Immunoglobulin domain|Immunoglobulin V-set domain|Immunoglobulin domain	PTHR10489
Aqu1.224827	225	4507	584	1047	341
Aqu1.201936	444	85	11	10	8	FAM21	Q80X08				PTHR21669
Aqu1.221786	3681	186	24	324	337	MYO6	Q9UM54	GO:0051015,actin filament binding;GO:0060002,plus-end directed microfilament motor activity;GO:0031988,membrane-bounded vesicle;GO:0005737,cytoplasm;GO:0044433,cytoplasmic vesicle part;GO:0009891,positive regulation of biosynthetic process;GO:0044237,cellular metabolic process;GO:0050877,neurological system process;GO:0043228,non-membrane-bounded organelle;GO:0031965,nuclear membrane;GO:0005654,n…	PF02736|PF00063|PF00612	Myosin N-terminal SH3-like domain|Myosin head (motor domain)|IQ calmodulin-binding motif	PTHR13140
Aqu1.213116	2535	163	21	206	487	M3K7	A2VDU3	GO:0000287,magnesium ion binding;GO:0005524,ATP binding;GO:0016773,phosphotransferase activity, alcohol group as acceptor;GO:0043167,ion binding;GO:0001882,nucleoside binding;GO:0003674,molecular_function;GO:0000166,nucleotide binding;GO:0004672,protein kinase activity;GO:0004702,receptor signaling protein serine/threonine kinase activity;GO:0004871,signal transducer activity;GO:0004709,MAP kinas…	PF07646|PF01344|PF07646|PF01344|PF07646|PF07646|PF01344|PF07714|PF00069	Kelch motif|Kelch motif|Kelch motif|Kelch motif|Kelch motif|Kelch motif|Kelch motif|Protein tyrosine kinase|Protein kinase domain	PTHR23257
Aqu1.203501	675	70	9	0	0	ABCA3	Q8R420	GO:0016020,membrane;GO:0005524,ATP binding;GO:0001882,nucleoside binding;GO:0031224,intrinsic to membrane;GO:0003674,molecular_function;GO:0016817,hydrolase activity, acting on acid anhydrides;GO:0016787,hydrolase activity;GO:0005623,cell;GO:0000166,nucleotide binding;GO:0016021,integral to membrane;GO:0017111,nucleoside-triphosphatase activity;GO:0051234,establishment of localization;GO:0016887,…			PTHR19229
Aqu1.204524	411	70	9	4	0	ABCG2	Q7TMS5	GO:0016020,membrane;GO:0005524,ATP binding;GO:0001882,nucleoside binding;GO:0031224,intrinsic to membrane;GO:0003674,molecular_function;GO:0016817,hydrolase activity, acting on acid anhydrides;GO:0016787,hydrolase activity;GO:0005623,cell;GO:0000166,nucleotide binding;GO:0016021,integral to membrane;GO:0017111,nucleoside-triphosphatase activity;GO:0005886,plasma membrane;GO:0016887,ATPase activit…			PTHR19241
Aqu1.229551	834	70	9	6	0	METL6	Q8TCB7	GO:0003674,molecular_function;GO:0016741,transferase activity, transferring one-carbon groups;GO:0008168,methyltransferase activity;GO:0016740,transferase activity;GO:0003824,catalytic activity;	PF08242|PF08241	Methyltransferase domain|Methyltransferase domain	PTHR22809
Aqu1.205001	1839	70	9	0	185	TRAF4	Q9BUZ4	GO:0050794,regulation of cellular process;GO:0010941,regulation of cell death;GO:0016265,death;GO:0005737,cytoplasm;GO:0043067,regulation of programmed cell death;GO:0044424,intracellular part;GO:0005515,protein binding;GO:0005623,cell;GO:0007165,signal transduction;GO:0044464,cell part;GO:0005622,intracellular;GO:0007154,cell communication;GO:0005488,binding;GO:0006915,apoptosis;GO:0043169,catio…	PF02176	TRAF-type zinc finger	PTHR10131
Aqu1.210427	1875	134	17	33	0	TC159	O81283	GO:0016020,membrane;GO:0019867,outer membrane;GO:0044434,chloroplast part;GO:0031090,organelle membrane;GO:0005737,cytoplasm;GO:0005623,cell;GO:0044422,organelle part;GO:0009941,chloroplast envelope;GO:0009707,chloroplast outer membrane;GO:0004871,signal transducer activity;GO:0015031,protein transport;GO:0051234,establishment of localization;GO:0006605,protein targeting;GO:0051649,establishment …	PF00531|PF01926	Death domain|GTPase of unknown function	PTHR18884
Aqu1.227630	597	363	46	124	155	COMD6	Q05AV1	GO:0043231,intracellular membrane-bounded organelle;GO:0043229,intracellular organelle;GO:0043226,organelle;GO:0005575,cellular_component;GO:0005634,nucleus;GO:0044464,cell part;GO:0005622,intracellular;GO:0005737,cytoplasm;GO:0044424,intracellular part;GO:0005623,cell;GO:0043227,membrane-bounded organelle;	PF07258	HCaRG protein
Aqu1.208199	659	2856	360	438	2	NDUS4	Q02375	GO:0016020,membrane;GO:0044085,cellular component biogenesis;GO:0031090,organelle membrane;GO:0005737,cytoplasm;GO:0007420,brain development;GO:0045271,respiratory chain complex I;GO:0032991,macromolecular complex;GO:0050136,NADH dehydrogenase (quinone) activity;GO:0005747,mitochondrial respiratory chain complex I;GO:0044455,mitochondrial membrane part;GO:0005623,cell;GO:0044422,organelle part;GO…	PF04800	ETC complex I subunit conserved region	PTHR12219
Aqu1.211748	1950	96	12	0	0	ZSWM3	Q96MP5	GO:0003674,molecular_function;GO:0046872,metal ion binding;GO:0043169,cation binding;GO:0046914,transition metal ion binding;GO:0008270,zinc ion binding;GO:0005488,binding;GO:0043167,ion binding;
Aqu1.209158	2226	88	11	122	268	NALD2	Q9Y3Q0	GO:0016020,membrane;GO:0008233,peptidase activity;GO:0008239,dipeptidyl-peptidase activity;GO:0008236,serine-type peptidase activity;GO:0031224,intrinsic to membrane;GO:0016787,hydrolase activity;GO:0005623,cell;GO:0008152,metabolic process;GO:0044464,cell part;GO:0044425,membrane part;GO:0003824,catalytic activity;GO:0005488,binding;GO:0043169,cation binding;GO:0006508,proteolysis;GO:0043170,mac…	PF02225|PF04389|PF04253	PA domain|Peptidase family M28|Transferrin receptor-like dimerisation domain	PTHR10404
Aqu1.218883	2307	96	12	6	5	CTR1	Q05609	GO:0016773,phosphotransferase activity, alcohol group as acceptor;GO:0005737,cytoplasm;GO:0044255,cellular lipid metabolic process;GO:0004672,protein kinase activity;GO:0044237,cellular metabolic process;GO:0008610,lipid biosynthetic process;GO:0008152,metabolic process;GO:0005622,intracellular;GO:0042180,cellular ketone metabolic process;GO:0003824,catalytic activity;GO:0005488,binding;GO:000968…	PF01344|PF07646|PF01344|PF07646|PF07646|PF01344|PF07646|PF07714|PF00069	Kelch motif|Kelch motif|Kelch motif|Kelch motif|Kelch motif|Kelch motif|Kelch motif|Protein tyrosine kinase|Protein kinase domain	PTHR23257
Aqu1.225938	1737	64	8	69	975	ASPG	Q9U518	GO:0044106,cellular amine metabolic process;GO:0009066,aspartate family amino acid metabolic process;GO:0003674,molecular_function;GO:0006807,nitrogen compound metabolic process;GO:0016787,hydrolase activity;GO:0044238,primary metabolic process;GO:0044237,cellular metabolic process;GO:0006519,cellular amino acid and derivative metabolic process;GO:0008152,metabolic process;GO:0006520,cellular ami…	PF00710|PF00023|PF00023	Asparaginase|Ankyrin repeat|Ankyrin repeat	PTHR11707
Aqu1.226960	948	97	12	0	0	B3GT6	Q96L58	GO:0016020,membrane;GO:0043413,macromolecule glycosylation;GO:0005737,cytoplasm;GO:0006024,glycosaminoglycan biosynthetic process;GO:0008194,UDP-glycosyltransferase activity;GO:0009058,biosynthetic process;GO:0005623,cell;GO:0044422,organelle part;GO:0044237,cellular metabolic process;GO:0047220,galactosylxylosylprotein 3-beta-galactosyltransferase activity;GO:0030203,glycosaminoglycan metabolic …	PF01762	Galactosyltransferase	PTHR11214
Aqu1.224861	303	97	12	8	0	YOR31	Q12486	GO:0043229,intracellular organelle;GO:0005737,cytoplasm;GO:0016791,phosphatase activity;GO:0003674,molecular_function;GO:0044424,intracellular part;GO:0005515,protein binding;GO:0016787,hydrolase activity;GO:0005623,cell;GO:0043231,intracellular membrane-bounded organelle;GO:0043226,organelle;GO:0005575,cellular_component;GO:0005634,nucleus;GO:0008152,metabolic process;GO:0044464,cell part;GO:000…
Aqu1.210071	969	73	9	0	36	DMC1	Q14565	GO:0005737,cytoplasm;GO:0007131,reciprocal meiotic recombination;GO:0005623,cell;GO:0044422,organelle part;GO:0044237,cellular metabolic process;GO:0043228,non-membrane-bounded organelle;GO:0000793,condensed chromosome;GO:0008152,metabolic process;GO:0005622,intracellular;GO:0032553,ribonucleotide binding;GO:0003824,catalytic activity;GO:0005488,binding;GO:0043227,membrane-bounded organelle;GO:00…	PF00633|PF08423	Helix-hairpin-helix motif|Rad51	PTHR22942
Aqu1.204033	1112	73	9	8	337	TAF1L	Q8IZX4	GO:0016773,phosphotransferase activity, alcohol group as acceptor;GO:0032991,macromolecular complex;GO:0009058,biosynthetic process;GO:0005623,cell;GO:0004672,protein kinase activity;GO:0044422,organelle part;GO:0044237,cellular metabolic process;GO:0008080,N-acetyltransferase activity;GO:0005654,nucleoplasm;GO:0008152,metabolic process;GO:0016746,transferase activity, transferring acyl groups;GO…			PTHR13900
Aqu1.222832	641	10843	1335	4	850	CE049	Q9DAR0
Aqu1.213892	2457	65	8	27	25				PF00531	Death domain	PTHR13824
Aqu1.210950	785	894	110	1627	639
Aqu1.225786	1514	11237	1382	288	59	MNS1	Q6PBA8	GO:0043229,intracellular organelle;GO:0022403,cell cycle phase;GO:0044424,intracellular part;GO:0000279,M phase;GO:0005623,cell;GO:0051321,meiotic cell cycle;GO:0043231,intracellular membrane-bounded organelle;GO:0005575,cellular_component;GO:0043226,organelle;GO:0005634,nucleus;GO:0044464,cell part;GO:0005622,intracellular;GO:0007126,meiosis;GO:0022402,cell cycle process;GO:0043227,membrane-boun…			PTHR19265
Aqu1.217953	593	122	15	65	219
Aqu1.222486	657	245	30	6	1
Aqu1.213068	759	123	15	4	1	FBSP1	B3NRP1	GO:0016020,membrane;GO:0044085,cellular component biogenesis;GO:0007528,neuromuscular junction development;GO:0051093,negative regulation of developmental process;GO:0065008,regulation of biological quality;GO:0048747,muscle fiber development;GO:0048640,negative regulation of developmental growth;GO:0051129,negative regulation of cellular component organization;GO:0048869,cellular developmental p…	PF00646|PF00622	F-box domain|SPRY domain	PTHR12245
Aqu1.202423	174	215	26	0	383	TOP1	P11387	GO:0006268,DNA unwinding during replication;GO:0032392,DNA geometric change;GO:0009058,biosynthetic process;GO:0005623,cell;GO:0044422,organelle part;GO:0044237,cellular metabolic process;GO:0006796,phosphate metabolic process;GO:0043228,non-membrane-bounded organelle;GO:0005654,nucleoplasm;GO:0008152,metabolic process;GO:0005622,intracellular;GO:0032553,ribonucleotide binding;GO:0003824,catalyti…			PTHR10290
Aqu1.210076	825	1151	139	0	1	AZI1	Q9UPN4	GO:0000003,reproduction;GO:0022414,reproductive process;GO:0005737,cytoplasm;GO:0048869,cellular developmental process;GO:0044424,intracellular part;GO:0005623,cell;GO:0044422,organelle part;GO:0043228,non-membrane-bounded organelle;GO:0005856,cytoskeleton;GO:0005815,microtubule organizing center;GO:0030154,cell differentiation;GO:0015630,microtubule cytoskeleton;GO:0044464,cell part;GO:0005622,i…
Aqu1.206321	780	75	9	48	1	GT253	Q5T4B2	GO:0016020,membrane;GO:0005783,endoplasmic reticulum;GO:0016051,carbohydrate biosynthetic process;GO:0007159,leukocyte cell-cell adhesion;GO:0051674,localization of cell;GO:0000271,polysaccharide biosynthetic process;GO:0005737,cytoplasm;GO:0044424,intracellular part;GO:0044255,cellular lipid metabolic process;GO:0009058,biosynthetic process;GO:0005515,protein binding;GO:0005623,cell;GO:0044422,o…			PTHR10730
Aqu1.201801	906	150	18	59	904	Y508	Q9WYX8	GO:0005524,ATP binding;GO:0001882,nucleoside binding;GO:0003674,molecular_function;GO:0016817,hydrolase activity, acting on acid anhydrides;GO:0016787,hydrolase activity;GO:0000166,nucleotide binding;GO:0017111,nucleoside-triphosphatase activity;GO:0016462,pyrophosphatase activity;GO:0003824,catalytic activity;GO:0032553,ribonucleotide binding;GO:0005488,binding;GO:0032555,purine ribonucleotide b…	PF01661	Appr-1-p processing enzyme family	PTHR11106
Aqu1.220594	1215	176	21	14	0				PF07525	SOCS box
Aqu1.214540	639	218	26	0	2174
Aqu1.212907	774	488	58	6	23	IFT74	Q8BKE9	GO:0043231,intracellular membrane-bounded organelle;GO:0043229,intracellular organelle;GO:0043226,organelle;GO:0005575,cellular_component;GO:0031410,cytoplasmic vesicle;GO:0044464,cell part;GO:0031988,membrane-bounded vesicle;GO:0005622,intracellular;GO:0016023,cytoplasmic membrane-bounded vesicle;GO:0031982,vesicle;GO:0005737,cytoplasm;GO:0044424,intracellular part;GO:0043227,membrane-bounded or…
Aqu1.205318	2368	3862	459	1113	125	KLD10	Q5U580	GO:0005575,cellular_component;GO:0022403,cell cycle phase;GO:0044464,cell part;GO:0005622,intracellular;GO:0005737,cytoplasm;GO:0044424,intracellular part;GO:0000279,M phase;GO:0007126,meiosis;GO:0005623,cell;GO:0022402,cell cycle process;GO:0051321,meiotic cell cycle;GO:0051327,M phase of meiotic cell cycle;GO:0009987,cellular process;GO:0007049,cell cycle;GO:0008150,biological_process;	PF01344|PF07646|PF01344|PF07646|PF07646	Kelch motif|Kelch motif|Kelch motif|Kelch motif|Kelch motif	PTHR23244
Aqu1.215507	411	539	64	676	408	PLDN	Q9UL45	GO:0016020,membrane;GO:0030349,syntaxin-13 binding;GO:0000149,SNARE binding;GO:0046907,intracellular transport;GO:0001505,regulation of neurotransmitter levels;GO:0065008,regulation of biological quality;GO:0019898,extrinsic to membrane;GO:0048193,Golgi vesicle transport;GO:0007269,neurotransmitter secretion;GO:0005515,protein binding;GO:0005623,cell;GO:0003001,generation of a signal involved in …
Aqu1.220398	2232	219	26	10	1575	WC11	P30205	GO:0016020,membrane;GO:0005575,cellular_component;GO:0060089,molecular transducer activity;GO:0004872,receptor activity;GO:0044464,cell part;GO:0003674,molecular_function;GO:0005044,scavenger receptor activity;GO:0005623,cell;GO:0004888,transmembrane receptor activity;GO:0005576,extracellular region;GO:0004871,signal transducer activity;	PF00530|PF00530|PF00530|PF00530|PF00530	Scavenger receptor cysteine-rich domain|Scavenger receptor cysteine-rich domain|Scavenger receptor cysteine-rich domain|Scavenger receptor cysteine-rich domain|Scavenger receptor cysteine-rich domain	PTHR19331
Aqu1.217258	141	177	21	6808	279
Aqu1.227258	483	1202	142	0	8	CC030	Q96M34				PTHR21847
Aqu1.226113	1458	119	14	0	262	XKR6	Q5GH73	GO:0031224,intrinsic to membrane;GO:0016020,membrane;GO:0005575,cellular_component;GO:0005623,cell;GO:0044464,cell part;GO:0044425,membrane part;GO:0016021,integral to membrane;
Aqu1.208593	2604	68	8	6	357	ANK3	Q12955	GO:0043229,intracellular organelle;GO:0016323,basolateral plasma membrane;GO:0016020,membrane;GO:0050794,regulation of cellular process;GO:0043232,intracellular non-membrane-bounded organelle;GO:0005737,cytoplasm;GO:0003674,molecular_function;GO:0044424,intracellular part;GO:0005515,protein binding;GO:0005623,cell;GO:0005886,plasma membrane;GO:0043228,non-membrane-bounded organelle;GO:0051234,est…	PF00023|PF00023|PF00023|PF00023|PF00023|PF00023|PF00023|PF00023|PF00023|PF00023|PF00023|PF00023	Ankyrin repeat|Ankyrin repeat|Ankyrin repeat|Ankyrin repeat|Ankyrin repeat|Ankyrin repeat|Ankyrin repeat|Ankyrin repeat|Ankyrin repeat|Ankyrin repeat|Ankyrin repeat|Ankyrin repeat	PTHR18958
Aqu1.209278	921	102	12	29	296
Aqu1.225812	411	425	50	19	120
Aqu1.205343	2913	129	15	0	0	ANK1	P16157	GO:0016020,membrane;GO:0005737,cytoplasm;GO:0048869,cellular developmental process;GO:0035088,establishment or maintenance of apical/basal cell polarity;GO:0032989,cellular component morphogenesis;GO:0016528,sarcoplasm;GO:0005623,cell;GO:0043228,non-membrane-bounded organelle;GO:0051234,establishment of localization;GO:0007165,signal transduction;GO:0051649,establishment of localization in cell;G…	PF00023|PF00023|PF00023|PF00023|PF00023|PF00023|PF00023|PF00023|PF00023|PF00023|PF00023	Ankyrin repeat|Ankyrin repeat|Ankyrin repeat|Ankyrin repeat|Ankyrin repeat|Ankyrin repeat|Ankyrin repeat|Ankyrin repeat|Ankyrin repeat|Ankyrin repeat|Ankyrin repeat	PTHR18958
Aqu1.225102	359	69	8	0	0
Aqu1.208115	4265	156	18	777	167	PTPRD	P23468	GO:0016020,membrane;GO:0050794,regulation of cellular process;GO:0043687,post-translational protein modification;GO:0007166,cell surface receptor linked signaling pathway;GO:0016791,phosphatase activity;GO:0031224,intrinsic to membrane;GO:0044267,cellular protein metabolic process;GO:0005887,integral to plasma membrane;GO:0016787,hydrolase activity;GO:0005515,protein binding;GO:0005623,cell;GO:00…	PF00041|PF00041|PF00041|PF00041|PF00041|PF00041|PF00041	Fibronectin type III domain|Fibronectin type III domain|Fibronectin type III domain|Fibronectin type III domain|Fibronectin type III domain|Fibronectin type III domain|Fibronectin type III domain	PTHR10489
Aqu1.224193	534	234	27	0	13	RFESD	Q8K2P6	GO:0051537,2 iron, 2 sulfur cluster binding;GO:0008152,metabolic process;GO:0005506,iron ion binding;GO:0046914,transition metal ion binding;GO:0003824,catalytic activity;GO:0055114,oxidation reduction;GO:0051536,iron-sulfur cluster binding;GO:0005488,binding;GO:0043167,ion binding;GO:0003674,molecular_function;GO:0043169,cation binding;GO:0046872,metal ion binding;GO:0008150,biological_process;G…	PF00355	Rieske [2Fe-2S] domain	PTHR21496
Aqu1.222174	1575	78	9	97	328	RTL1	Q7M732	GO:0016020,membrane;GO:0032502,developmental process;GO:0043285;GO:0008233,peptidase activity;GO:0043283;GO:0031224,intrinsic to membrane;GO:0003674,molecular_function;GO:0016787,hydrolase activity;GO:0005623,cell;GO:0016021,integral to membrane;GO:0044238,primary metabolic process;GO:0032501,multicellular organismal process;GO:0005575,cellular_component;GO:0004175,endopeptidase activity;GO:00081…	PF00399|PF00399|PF00399|PF00399|PF00399|PF00399|PF00399|PF00399|PF00399|PF00399|PF00399|PF00399	Yeast PIR protein repeat|Yeast PIR protein repeat|Yeast PIR protein repeat|Yeast PIR protein repeat|Yeast PIR protein repeat|Yeast PIR protein repeat|Yeast PIR protein repeat|Yeast PIR protein repeat|Yeast PIR protein repeat|Yeast PIR protein repeat|Yeast PIR protein repeat|Yeast PIR protein repeat
Aqu1.229935	872	156	18	35	250	ALKB2	Q6NS38	GO:0033554,cellular response to stress;GO:0006259,DNA metabolic process;GO:0044424,intracellular part;GO:0005623,cell;GO:0050896,response to stimulus;GO:0044422,organelle part;GO:0044237,cellular metabolic process;GO:0031974,membrane-enclosed lumen;GO:0016702,oxidoreductase activity, acting on single donors with incorporation of molecular oxygen, incorporation of two atoms of oxygen;GO:0005654,nu…	PF03171	2OG-Fe(II) oxygenase superfamily
Aqu1.207709	1339	235	27	8	0	DTX3L	Q8TDB6	GO:0043687,post-translational protein modification;GO:0016043,cellular component organization;GO:0005737,cytoplasm;GO:0016570,histone modification;GO:0016874,ligase activity;GO:0044267,cellular protein metabolic process;GO:0044424,intracellular part;GO:0005515,protein binding;GO:0005623,cell;GO:0050896,response to stimulus;GO:0044237,cellular metabolic process;GO:0008152,metabolic process;GO:0044…	PF00097	Zinc finger, C3HC4 type (RING finger)	PTHR12622
Aqu1.203732	615	131	15	29	0	RG9D2	Q8TBZ6	GO:0003674,molecular_function;GO:0016741,transferase activity, transferring one-carbon groups;GO:0008168,methyltransferase activity;GO:0016740,transferase activity;GO:0003824,catalytic activity;	PF01746	tRNA (Guanine-1)-methyltransferase	PTHR13563
Aqu1.220578	183	5254	600	6169	623				PF04419	4F5 protein family	PTHR13596
Aqu1.204688	831	859	98	0	0	LR2BP	Q569C2	GO:0005575,cellular_component;GO:0044424,intracellular part;GO:0005623,cell;GO:0044464,cell part;GO:0005622,intracellular;GO:0005737,cytoplasm;	PF08238|PF08238	Sel1 repeat|Sel1 repeat	PTHR11102
Aqu1.220979	2721	202	23	457	62	ANK1	P16157		PF00023|PF00023|PF00023|PF00023|PF00023|PF00023|PF00023|PF00023|PF00023|PF00023|PF00023|PF00023|PF00023	Ankyrin repeat|Ankyrin repeat|Ankyrin repeat|Ankyrin repeat|Ankyrin repeat|Ankyrin repeat|Ankyrin repeat|Ankyrin repeat|Ankyrin repeat|Ankyrin repeat|Ankyrin repeat|Ankyrin repeat|Ankyrin repeat	PTHR18958
Aqu1.222836	528	659	75	0	26	EFCB2	Q9CQ46	GO:0003674,molecular_function;GO:0046872,metal ion binding;GO:0043169,cation binding;GO:0005509,calcium ion binding;GO:0005488,binding;GO:0043167,ion binding;	PF00036|PF00036	EF hand|EF hand	PTHR23050
Aqu1.218879	326	211	24	42	34	RS17	Q1H4M8	GO:0005737,cytoplasm;GO:0032991,macromolecular complex;GO:0044267,cellular protein metabolic process;GO:0044424,intracellular part;GO:0009058,biosynthetic process;GO:0005623,cell;GO:0044237,cellular metabolic process;GO:0003735,structural constituent of ribosome;GO:0043228,non-membrane-bounded organelle;GO:0008152,metabolic process;GO:0044464,cell part;GO:0005622,intracellular;GO:0005488,binding;…	PF00366	Ribosomal protein S17	PTHR10744
Aqu1.224059	1881	511	58	135	579	CF165	A1A5Q4				PTHR21442
Aqu1.225224	603	97	11	75	110	CINP	Q6GM07	GO:0043229,intracellular organelle;GO:0006260,DNA replication;GO:0043283;GO:0034960;GO:0006259,DNA metabolic process;GO:0044424,intracellular part;GO:0006807,nitrogen compound metabolic process;GO:0009058,biosynthetic process;GO:0005623,cell;GO:0044238,primary metabolic process;GO:0044237,cellular metabolic process;GO:0044249,cellular biosynthetic process;GO:0043231,intracellular membrane-bounded…
Aqu1.220105	3834	212	24	242	2				PF00531|PF00531	Death domain|Death domain
Aqu1.219570	548	6961	788	21	1313	CK001	Q9D131	GO:0043231,intracellular membrane-bounded organelle;GO:0043229,intracellular organelle;GO:0043226,organelle;GO:0005575,cellular_component;GO:0005634,nucleus;GO:0044464,cell part;GO:0005622,intracellular;GO:0044424,intracellular part;GO:0005623,cell;GO:0043227,membrane-bounded organelle;	PF06608	Protein of unknown function (DUF1143)
Aqu1.215732	1551	177	20	88	221	CP10	P48416	GO:0005506,iron ion binding;GO:0055114,oxidation reduction;GO:0043167,ion binding;GO:0003674,molecular_function;GO:0016491,oxidoreductase activity;GO:0009055,electron carrier activity;GO:0020037,heme binding;GO:0008152,metabolic process;GO:0046914,transition metal ion binding;GO:0003824,catalytic activity;GO:0005488,binding;GO:0043169,cation binding;GO:0046872,metal ion binding;GO:0004497,monooxy…	PF00067	Cytochrome P450	PTHR19383
Aqu1.212097	714	417	47	126	0	FA73B	Q1JPG0	GO:0031224,intrinsic to membrane;GO:0016020,membrane;GO:0005575,cellular_component;GO:0005623,cell;GO:0044464,cell part;GO:0044425,membrane part;GO:0016021,integral to membrane;			PTHR21508
Aqu1.208148	2355	160	18	8	144
Aqu1.220628	2188	366	41	54	51	CTR1	Q05609	GO:0016773,phosphotransferase activity, alcohol group as acceptor;GO:0005737,cytoplasm;GO:0044255,cellular lipid metabolic process;GO:0004672,protein kinase activity;GO:0044237,cellular metabolic process;GO:0008610,lipid biosynthetic process;GO:0008152,metabolic process;GO:0005622,intracellular;GO:0042180,cellular ketone metabolic process;GO:0003824,catalytic activity;GO:0005488,binding;GO:000968…	PF01344|PF07646|PF01344|PF07646|PF07646|PF07646	Kelch motif|Kelch motif|Kelch motif|Kelch motif|Kelch motif|Kelch motif	PTHR23257
Aqu1.229190	1530	5327	593	141	106	CCD96	Q9CR92	GO:0032991,macromolecular complex;GO:0005575,cellular_component;GO:0043234,protein complex;			PTHR15654:SF5
Aqu1.218761	588	675	75	244	848	S12IP	Q28EE8	GO:0006396,RNA processing;GO:0043283;GO:0034960;GO:0043167,ion binding;GO:0003674,molecular_function;GO:0006807,nitrogen compound metabolic process;GO:0044238,primary metabolic process;GO:0008270,zinc ion binding;GO:0044237,cellular metabolic process;GO:0016070,RNA metabolic process;GO:0006397,mRNA processing;GO:0008152,metabolic process;GO:0046914,transition metal ion binding;GO:0006139,nucleoba…	PF00098	Zinc knuckle
Aqu1.220553	951	561	62	88	0	TBCD7	Q5E9C4	GO:0050794,regulation of cellular process;GO:0005097,Rab GTPase activator activity;GO:0060589,nucleoside-triphosphatase regulator activity;GO:0030695,GTPase regulator activity;GO:0046578,regulation of Ras protein signal transduction;GO:0005623,cell;GO:0007242,intracellular signaling cascade;GO:0007165,signal transduction;GO:0010646,regulation of cell communication;GO:0044464,cell part;GO:0005622,…			PTHR13530
[truncated: 9,819 more rows]
