# Supplementary material for: Transcriptome profiling of the demosponge Amphimedon queenslandica reveals genome-wide events that accompany major life cycle transitions
Source: BMC Genomics. 2012 May 30;13:209. doi: 10.1186/1471-2164-13-209 (PMC3447736; doi:10.1186/1471-2164-13-209)
Supplement: Additional file 7 — Table S2. Two-fold differentially expressed genes at stage transitions. List of genes that are differentially expressed (>2-fold and greater than sampling noise) at indicated stage transitions grouped by direction of change (up or downregulation). Transcript length, normalized read counts, name and accession number of best sequence match in the UniProt database, Gene Ontology (GO) annotation, PFAM domains, and PANTHER annotation is indicated for each gene. [file 1471-2164-13-209-S7.xls]

## Sheet: Sheet1
Table S2. Two-fold differentially expressed genes at indicated stage transitions grouped by direction of change (up or downregulation).
PRE-COMP UP
Gene	Length	PRE	COMP	POST	ADULT	UniProt	Accession	GO	PFAM	PFAM description	PANTHER
Aqu1.200247	259	2201	35627	1932	82	HSP74	Q06248	GO:0005524,ATP binding;GO:0006950,response to stress;GO:0032553,ribonucleotide binding;GO:0005488,binding;GO:0001882,nucleoside binding;GO:0003674,molecular_function;GO:0032555,purine ribonucleotide binding;GO:0032559,adenyl ribonucleotide binding;GO:0000166,nucleotide binding;GO:0001883,purine nucleoside binding;GO:0030554,adenyl nucleotide binding;GO:0050896,response to stimulus;GO:0008150,biol…			PTHR19375
Aqu1.200415	714	980	2599	305	119	GRM	P91685	GO:0016020,membrane;GO:0007528,neuromuscular junction development;GO:0016597,amino acid binding;GO:0048747,muscle fiber development;GO:0007166,cell surface receptor linked signaling pathway;GO:0048869,cellular developmental process;GO:0005623,cell;GO:0004871,signal transducer activity;GO:0050877,neurological system process;GO:0007270,nerve-nerve synaptic transmission;GO:0005496,steroid binding;GO…			PTHR11336
Aqu1.200635	288	419	2150	276	70	MRP1	P33527	GO:0016020,membrane;GO:0005626,insoluble fraction;GO:0015399,primary active transmembrane transporter activity;GO:0031224,intrinsic to membrane;GO:0016817,hydrolase activity, acting on acid anhydrides;GO:0005887,integral to plasma membrane;GO:0000267,cell fraction;GO:0016787,hydrolase activity;GO:0005623,cell;GO:0050896,response to stimulus;GO:0051234,establishment of localization;GO:0016887,ATPa…			PTHR19242
Aqu1.200673	635	2007	42683	15200	229	COPIA	P04146	GO:0008233,peptidase activity;GO:0006259,DNA metabolic process;GO:0016787,hydrolase activity;GO:0044237,cellular metabolic process;GO:0008152,metabolic process;GO:0006139,nucleobase, nucleoside, nucleotide and nucleic acid metabolic process;GO:0032553,ribonucleotide binding;GO:0003824,catalytic activity;GO:0005488,binding;GO:0043169,cation binding;GO:0070001,aspartic-type peptidase activity;GO:00…			PTHR11439
Aqu1.201665	792	81	891	269	51	NETR	Q5G271	GO:0016020,membrane;GO:0005575,cellular_component;GO:0060089,molecular transducer activity;GO:0004872,receptor activity;GO:0044464,cell part;GO:0003674,molecular_function;GO:0005044,scavenger receptor activity;GO:0005623,cell;GO:0004888,transmembrane receptor activity;GO:0004871,signal transducer activity;	PF00530	Scavenger receptor cysteine-rich domain	PTHR19331
Aqu1.202213	605	4761	14959	3912	1797	SCRB2	Q14108	GO:0016020,membrane;GO:0005626,insoluble fraction;GO:0005737,cytoplasm;GO:0031224,intrinsic to membrane;GO:0044424,intracellular part;GO:0005887,integral to plasma membrane;GO:0000267,cell fraction;GO:0005515,protein binding;GO:0005623,cell;GO:0004871,signal transducer activity;GO:0022610,biological adhesion;GO:0044464,cell part;GO:0044425,membrane part;GO:0005622,intracellular;GO:0005764,lysosom…			PTHR11923:SF1
Aqu1.202954	1650	468	1266	246	117				PF00076	RNA recognition motif. (a.k.a. RRM, RBD, or RNP domain)
Aqu1.203677	698	183	3175	742	278	UBR2	Q8IWV8	GO:0051603,proteolysis involved in cellular protein catabolic process;GO:0044257,cellular protein catabolic process;GO:0016874,ligase activity;GO:0044267,cellular protein metabolic process;GO:0044424,intracellular part;GO:0005515,protein binding;GO:0005623,cell;GO:0044237,cellular metabolic process;GO:0008152,metabolic process;GO:0044464,cell part;GO:0005622,intracellular;GO:0003824,catalytic act…			PTHR21497
Aqu1.203682	1197	736	2735	337	94	TBC15	Q9CXF4	GO:0050794,regulation of cellular process;GO:0005097,Rab GTPase activator activity;GO:0005737,cytoplasm;GO:0060589,nucleoside-triphosphatase regulator activity;GO:0030695,GTPase regulator activity;GO:0044424,intracellular part;GO:0046578,regulation of Ras protein signal transduction;GO:0005623,cell;GO:0007242,intracellular signaling cascade;GO:0007165,signal transduction;GO:0010646,regulation of …			PTHR22957
Aqu1.203904	201	298	893	202	0	GCSP	Q4FMV1	GO:0070279,vitamin B6 binding;GO:0019464,glycine decarboxylation via glycine cleavage system;GO:0006544,glycine metabolic process;GO:0044237,cellular metabolic process;GO:0030170,pyridoxal phosphate binding;GO:0005496,steroid binding;GO:0006519,cellular amino acid and derivative metabolic process;GO:0044270,cellular nitrogen compound catabolic process;GO:0008152,metabolic process;GO:0006546,glyci…			PTHR11773
Aqu1.204474	2056	269	1039	261	1	PABP	Q2GSX8	GO:0050658,RNA transport;GO:0005737,cytoplasm;GO:0010608,posttranscriptional regulation of gene expression;GO:0009058,biosynthetic process;GO:0005623,cell;GO:0044237,cellular metabolic process;GO:0051234,establishment of localization;GO:0008152,metabolic process;GO:0005622,intracellular;GO:0050657,nucleic acid transport;GO:0015931,nucleobase, nucleoside, nucleotide and nucleic acid transport;GO:0…	PF00076|PF00076	RNA recognition motif. (a.k.a. RRM, RBD, or RNP domain)|RNA recognition motif. (a.k.a. RRM, RBD, or RNP domain)	PTHR10432
Aqu1.204918	1071	85	254	120	24	TRAF2	Q12933	GO:0044085,cellular component biogenesis;GO:0002694,regulation of leukocyte activation;GO:0010941,regulation of cell death;GO:0045321,leukocyte activation;GO:0005737,cytoplasm;GO:0002824,positive regulation of adaptive immune response based on somatic recombination of immune receptors built from immunoglobulin superfamily domains;GO:0002724,regulation of T cell cytokine production;GO:0044237,cell…	PF00917	MATH domain	PTHR10131
Aqu1.204963	785	172	620	111	3	TIM23	Q9USM7	GO:0016020,membrane;GO:0046907,intracellular transport;GO:0031090,organelle membrane;GO:0005737,cytoplasm;GO:0015399,primary active transmembrane transporter activity;GO:0032991,macromolecular complex;GO:0031224,intrinsic to membrane;GO:0044424,intracellular part;GO:0022892,substrate-specific transporter activity;GO:0008320,protein transmembrane transporter activity;GO:0005744,mitochondrial inner…
Aqu1.205061	486	1378	42171	6195	23	POLX	P10978	GO:0008233,peptidase activity;GO:0006259,DNA metabolic process;GO:0003964,RNA-directed DNA polymerase activity;GO:0016787,hydrolase activity;GO:0044237,cellular metabolic process;GO:0008152,metabolic process;GO:0006139,nucleobase, nucleoside, nucleotide and nucleic acid metabolic process;GO:0003824,catalytic activity;GO:0005488,binding;GO:0043169,cation binding;GO:0070001,aspartic-type peptidase …
Aqu1.205164	895	45	2549	402	102	ZBED1	O96006	GO:0043229,intracellular organelle;GO:0003677,DNA binding;GO:0043232,intracellular non-membrane-bounded organelle;GO:0004803,transposase activity;GO:0044446,intracellular organelle part;GO:0046983,protein dimerization activity;GO:0043167,ion binding;GO:0003674,molecular_function;GO:0044424,intracellular part;GO:0005515,protein binding;GO:0005623,cell;GO:0008270,zinc ion binding;GO:0044422,organel…	PF05699	hAT family dimerisation domain	PTHR23272
Aqu1.205780	1403	69	248	94	13				PF00047|PF07686|PF00047|PF00041	Immunoglobulin domain|Immunoglobulin V-set domain|Immunoglobulin domain|Fibronectin type III domain
Aqu1.208326	1746	3684	9136	2470	60	PAO	O64411	GO:0016647,oxidoreductase activity, acting on the CH-NH group of donors, oxygen as acceptor;GO:0016645,oxidoreductase activity, acting on the CH-NH group of donors;GO:0008152,metabolic process;GO:0003824,catalytic activity;GO:0055114,oxidation reduction;GO:0003674,molecular_function;GO:0008150,biological_process;GO:0016491,oxidoreductase activity;	PF01593	Flavin containing amine oxidoreductase	PTHR10742
Aqu1.210209	2001	78	175	69	0				PF00531	Death domain
Aqu1.210375	552	42	378	118	15	GTO2	O94524	GO:0043229,intracellular organelle;GO:0051716,cellular response to stimulus;GO:0033554,cellular response to stress;GO:0016043,cellular component organization;GO:0006950,response to stress;GO:0005737,cytoplasm;GO:0003674,molecular_function;GO:0044424,intracellular part;GO:0070882,cellular cell wall organization or biogenesis;GO:0005829,cytosol;GO:0005623,cell;GO:0050896,response to stimulus;GO:004…			PTHR11260:SF14
Aqu1.210995	5316	6052	35479	12038	4463	PSME4	Q14997	GO:0000003,reproduction;GO:0022414,reproductive process;GO:0048869,cellular developmental process;GO:0032991,macromolecular complex;GO:0044424,intracellular part;GO:0016604,nuclear body;GO:0005623,cell;GO:0044422,organelle part;GO:0031974,membrane-enclosed lumen;GO:0005654,nucleoplasm;GO:0070013,intracellular organelle lumen;GO:0030154,cell differentiation;GO:0044464,cell part;GO:0016607,nuclear …	PF02985|PF02985|PF02985|PF02985	HEAT repeat|HEAT repeat|HEAT repeat|HEAT repeat
Aqu1.210999	135	569	4014	1671	781	PSME4	Q5SSW2	GO:0000003,reproduction;GO:0022414,reproductive process;GO:0048869,cellular developmental process;GO:0032991,macromolecular complex;GO:0044424,intracellular part;GO:0016604,nuclear body;GO:0005623,cell;GO:0044422,organelle part;GO:0031974,membrane-enclosed lumen;GO:0005654,nucleoplasm;GO:0070013,intracellular organelle lumen;GO:0030154,cell differentiation;GO:0044464,cell part;GO:0016607,nuclear …
Aqu1.211027	666	1395	21155	858	178				PF00564	PB1 domain
Aqu1.211270	720	332	1307	174	16	OSGI1	Q9UJX0	GO:0050794,regulation of cellular process;GO:0032502,developmental process;GO:0045926,negative regulation of growth;GO:0008083,growth factor activity;GO:0065008,regulation of biological quality;GO:0040008,regulation of growth;GO:0005102,receptor binding;GO:0016049,cell growth;GO:0048869,cellular developmental process;GO:0003674,molecular_function;GO:0005515,protein binding;GO:0048523,negative reg…
Aqu1.211275	1815	19068	87707	20002	4069	OSGI2	Q9Y236	GO:0032502,developmental process;GO:0022403,cell cycle phase;GO:0000003,reproduction;GO:0022414,reproductive process;GO:0048869,cellular developmental process;GO:0019953,sexual reproduction;GO:0000279,M phase;GO:0051321,meiotic cell cycle;GO:0048468,cell development;GO:0007276,gamete generation;GO:0030154,cell differentiation;GO:0007281,germ cell development;GO:0007126,meiosis;GO:0022402,cell cyc…
Aqu1.211957	234	126	526	164	6	GCSP	Q8DII3	GO:0070279,vitamin B6 binding;GO:0019464,glycine decarboxylation via glycine cleavage system;GO:0006544,glycine metabolic process;GO:0044237,cellular metabolic process;GO:0030170,pyridoxal phosphate binding;GO:0005496,steroid binding;GO:0006519,cellular amino acid and derivative metabolic process;GO:0044270,cellular nitrogen compound catabolic process;GO:0008152,metabolic process;GO:0006546,glyci…			PTHR11773
Aqu1.212958	738	54	264	75	24	MKS3	Q5HYA8	GO:0016020,membrane;GO:0005575,cellular_component;GO:0044464,cell part;GO:0044425,membrane part;GO:0031224,intrinsic to membrane;GO:0005623,cell;GO:0016021,integral to membrane;GO:0005886,plasma membrane;			PTHR21274
Aqu1.213765	1084	1018	26295	758	12	AZOB	Q8KU07	GO:0006808,regulation of nitrogen utilization;GO:0030528,transcription regulator activity;GO:0055114,oxidation reduction;GO:0003674,molecular_function;GO:0006807,nitrogen compound metabolic process;GO:0019740,nitrogen utilization;GO:0016491,oxidoreductase activity;GO:0008152,metabolic process;GO:0050789,regulation of biological process;GO:0003824,catalytic activity;GO:0005488,binding;GO:0019222,r…	PF05368	NmrA-like family	PTHR14194
Aqu1.213767	882	43	5989	194	45	YTFG	P39315	GO:0006808,regulation of nitrogen utilization;GO:0030528,transcription regulator activity;GO:0055114,oxidation reduction;GO:0003674,molecular_function;GO:0006807,nitrogen compound metabolic process;GO:0019740,nitrogen utilization;GO:0016491,oxidoreductase activity;GO:0008152,metabolic process;GO:0050789,regulation of biological process;GO:0003824,catalytic activity;GO:0005488,binding;GO:0019222,r…	PF05368	NmrA-like family	PTHR14194
Aqu1.214256	1968	3666	116816	13646	6049	SIRT6	Q8N6T7	GO:0000781,chromosome, telomeric region;GO:0009058,biosynthetic process;GO:0070403,NAD binding;GO:0005623,cell;GO:0044422,organelle part;GO:0000792,heterochromatin;GO:0051253,negative regulation of RNA metabolic process;GO:0044237,cellular metabolic process;GO:0043228,non-membrane-bounded organelle;GO:0005654,nucleoplasm;GO:0008152,metabolic process;GO:0044454,nuclear chromosome part;GO:0005622,i…	PF02146	Sir2 family	PTHR11085
Aqu1.214770	1427	1377	2875	533	148	KIF1A	A1ZAJ2	GO:0007528,neuromuscular junction development;GO:0003774,motor activity;GO:0048747,muscle fiber development;GO:0005737,cytoplasm;GO:0048869,cellular developmental process;GO:0032991,macromolecular complex;GO:0005623,cell;GO:0044422,organelle part;GO:0043228,non-membrane-bounded organelle;GO:0051234,establishment of localization;GO:0008345,larval locomotory behavior;GO:0007610,behavior;GO:0010970,…			PTHR16012:SF104
Aqu1.215255	2283	10130	29196	6001	1875	ADA10	O35598	GO:0016020,membrane;GO:0008233,peptidase activity;GO:0031988,membrane-bounded vesicle;GO:0007166,cell surface receptor linked signaling pathway;GO:0005737,cytoplasm;GO:0043009,chordate embryonic development;GO:0051169,nuclear transport;GO:0005623,cell;GO:0016485,protein processing;GO:0044422,organelle part;GO:0044237,cellular metabolic process;GO:0006796,phosphate metabolic process;GO:0043228,non…	PF00200	Disintegrin	PTHR11905
Aqu1.215391	2212	18923	51862	12459	4767	UBS3B	Q8BGG7	GO:0043231,intracellular membrane-bounded organelle;GO:0043229,intracellular organelle;GO:0043226,organelle;GO:0005575,cellular_component;GO:0005634,nucleus;GO:0044464,cell part;GO:0005622,intracellular;GO:0005737,cytoplasm;GO:0044424,intracellular part;GO:0005623,cell;GO:0043227,membrane-bounded organelle;	PF00018|PF07653|PF00300	SH3 domain|Variant SH3 domain|Phosphoglycerate mutase family	PTHR16469
Aqu1.215522	1017	135	817	187	0				PF00023	Ankyrin repeat	PTHR18958
Aqu1.215839	1656	10204	24377	9903	2457	SCRB2	Q14108	GO:0016020,membrane;GO:0005626,insoluble fraction;GO:0005737,cytoplasm;GO:0031224,intrinsic to membrane;GO:0044424,intracellular part;GO:0005887,integral to plasma membrane;GO:0000267,cell fraction;GO:0005515,protein binding;GO:0005623,cell;GO:0004871,signal transducer activity;GO:0022610,biological adhesion;GO:0044464,cell part;GO:0044425,membrane part;GO:0005622,intracellular;GO:0005764,lysosom…	PF01130	CD36 family	PTHR11923
Aqu1.216082	1827	1681	8283	508	228	CFLAR	O15519	GO:0050794,regulation of cellular process;GO:0032502,developmental process;GO:0043285;GO:0010941,regulation of cell death;GO:0008233,peptidase activity;GO:0043283;GO:0016265,death;GO:0043067,regulation of programmed cell death;GO:0003674,molecular_function;GO:0008234,cysteine-type peptidase activity;GO:0016787,hydrolase activity;GO:0044238,primary metabolic process;GO:0004175,endopeptidase activi…	PF01335	Death effector domain
Aqu1.216148	1047	398	1417	668	131	ABHDD	Q6IRP4	GO:0016020,membrane;GO:0005575,cellular_component;GO:0044464,cell part;GO:0044425,membrane part;GO:0003824,catalytic activity;GO:0003674,molecular_function;GO:0031224,intrinsic to membrane;GO:0016787,hydrolase activity;GO:0005623,cell;GO:0016021,integral to membrane;			PTHR12277
Aqu1.216240	1035	36	299	111	1
Aqu1.216241	1935	11	591	284	0
Aqu1.216359	1053	28920	67275	15712	7327
Aqu1.216361	1065	10963	39425	15050	4549	IF2B	Q99L45	GO:0043283;GO:0034960;GO:0043167,ion binding;GO:0044267,cellular protein metabolic process;GO:0003674,molecular_function;GO:0003743,translation initiation factor activity;GO:0009058,biosynthetic process;GO:0044238,primary metabolic process;GO:0045182,translation regulator activity;GO:0008270,zinc ion binding;GO:0044237,cellular metabolic process;GO:0044249,cellular biosynthetic process;GO:0008135…	PF01873	Domain found in IF2B/IF5	PTHR23001
Aqu1.216831	618	13374	28945	3374	417
Aqu1.216832	358	9113	45171	1580	21
Aqu1.217376	1006	8771	20558	1009	0
Aqu1.217623	1421	1580	11091	5318	569
Aqu1.217699	1758	28990	84373	5923	774	BMP1	P98070	GO:0044421,extracellular region part;GO:0005615,extracellular space;GO:0008083,growth factor activity;GO:0008233,peptidase activity;GO:0051216,cartilage development;GO:0005102,receptor binding;GO:0048869,cellular developmental process;GO:0016787,hydrolase activity;GO:0005515,protein binding;GO:0030154,cell differentiation;GO:0008152,metabolic process;GO:0005125,cytokine activity;GO:0003824,cataly…	PF00431|PF00008|PF07645|PF00008|PF00431	CUB domain|EGF-like domain|Calcium binding EGF domain|EGF-like domain|CUB domain	PTHR10529
Aqu1.217726	1098	129	267	84	38	NAB1	O35589	GO:0050794,regulation of cellular process;GO:0060255,regulation of macromolecule metabolic process;GO:0019219,regulation of nucleobase, nucleoside, nucleotide and nucleic acid metabolic process;GO:0044424,intracellular part;GO:0009058,biosynthetic process;GO:0005623,cell;GO:0048523,negative regulation of cellular process;GO:0048519,negative regulation of biological process;GO:0031324,negative reg…	PF04904	NAB conserved region 1 (NCD1)	PTHR12623
Aqu1.217749	1155	3890	14589	6981	2719
Aqu1.218427	1062	765	48014	1361	502	DNJB4	Q9D832	GO:0031072,heat shock protein binding;GO:0043283;GO:0034960;GO:0044267,cellular protein metabolic process;GO:0003674,molecular_function;GO:0005515,protein binding;GO:0044238,primary metabolic process;GO:0044237,cellular metabolic process;GO:0006457,protein folding;GO:0008152,metabolic process;GO:0005488,binding;GO:0044260,cellular macromolecule metabolic process;GO:0051082,unfolded protein bindin…	PF00226|PF01556	DnaJ domain|DnaJ C terminal region	PTHR11821
Aqu1.218829	1920	100	259	122	48	DCW1	P36091	GO:0016020,membrane;GO:0044085,cellular component biogenesis;GO:0000003,reproduction;GO:0008496,mannan endo-1,6-alpha-mannosidase activity;GO:0016043,cellular component organization;GO:0005626,insoluble fraction;GO:0007114,cell budding;GO:0015923,mannosidase activity;GO:0022414,reproductive process;GO:0031224,intrinsic to membrane;GO:0000267,cell fraction;GO:0005515,protein binding;GO:0016787,hyd…	PF01033	Somatomedin B domain
Aqu1.218864	2832	1327	5137	2363	1083	K0664	A0JMD0	GO:0003674,molecular_function;GO:0005488,binding;	PF07719|PF00515|PF07719|PF00515|PF07719|PF00515	Tetratricopeptide repeat|Tetratricopeptide repeat|Tetratricopeptide repeat|Tetratricopeptide repeat|Tetratricopeptide repeat|Tetratricopeptide repeat	PTHR12601
Aqu1.218972	131	226	501	118	0	FAT4	Q2PZL6	GO:0016020,membrane;GO:0043167,ion binding;GO:0031224,intrinsic to membrane;GO:0003674,molecular_function;GO:0005515,protein binding;GO:0005623,cell;GO:0016021,integral to membrane;GO:0005575,cellular_component;GO:0022610,biological adhesion;GO:0016337,cell-cell adhesion;GO:0044464,cell part;GO:0044425,membrane part;GO:0005488,binding;GO:0007155,cell adhesion;GO:0046872,metal ion binding;GO:00431…	PF00008|PF07974	EGF-like domain|EGF-like domain	PTHR11201:SF186
Aqu1.219018	2017	53721	114835	11144	97	TBX2	Q7ZTU9	GO:0051674,localization of cell;GO:0060042,retina morphogenesis in camera-type eye;GO:0007420,brain development;GO:0048869,cellular developmental process;GO:0048666,neuron development;GO:0022008,neurogenesis;GO:0009058,biosynthetic process;GO:0005623,cell;GO:0048318,axial mesoderm development;GO:0044237,cellular metabolic process;GO:0042074,cell migration involved in gastrulation;GO:0022610,biolo…	PF00907	T-box	PTHR11267
Aqu1.219200	2855	418	937	265	1	GRM3	Q14832	GO:0016020,membrane;GO:0007166,cell surface receptor linked signaling pathway;GO:0009117,nucleotide metabolic process;GO:0005887,integral to plasma membrane;GO:0009058,biosynthetic process;GO:0005623,cell;GO:0044237,cellular metabolic process;GO:0050877,neurological system process;GO:0008152,metabolic process;GO:0007165,signal transduction;GO:0007154,cell communication;GO:0006753,nucleoside phosp…	PF01094|PF07562|PF00003	Receptor family ligand binding region|Nine Cysteines Domain of family 3 GPCR|7 transmembrane receptor (metabotropic glutamate family)	PTHR11336
Aqu1.219629	499	265	538	212	78	MED22	Q15528	GO:0005737,cytoplasm;GO:0032991,macromolecular complex;GO:0009058,biosynthetic process;GO:0005623,cell;GO:0044422,organelle part;GO:0044237,cellular metabolic process;GO:0005654,nucleoplasm;GO:0008152,metabolic process;GO:0005622,intracellular;GO:0005625,soluble fraction;GO:0005488,binding;GO:0043227,membrane-bounded organelle;GO:0043170,macromolecule metabolic process;GO:0044451,nucleoplasm part…	PF06179	Surfeit locus protein 5	PTHR12434
Aqu1.219708	4519	18745	57988	2616	235	SPAT1	Q6AY22
Aqu1.219898	1061	3660	7477	2828	121	SERB	Q5RB83	GO:0004647,phosphoserine phosphatase activity;GO:0016053,organic acid biosynthetic process;GO:0016791,phosphatase activity;GO:0009058,biosynthetic process;GO:0016787,hydrolase activity;GO:0044237,cellular metabolic process;GO:0006564,L-serine biosynthetic process;GO:0006519,cellular amino acid and derivative metabolic process;GO:0008152,metabolic process;GO:0006520,cellular amino acid metabolic p…	PF00702	haloacid dehalogenase-like hydrolase	PTHR10000
Aqu1.220302	5400	155	355	143	8	PLXA1	P70206	GO:0016020,membrane;GO:0050794,regulation of cellular process;GO:0002009,morphogenesis of an epithelium;GO:0005626,insoluble fraction;GO:0048732,gland development;GO:0031224,intrinsic to membrane;GO:0017154,semaphorin receptor activity;GO:0007431,salivary gland development;GO:0000267,cell fraction;GO:0005515,protein binding;GO:0005623,cell;GO:0004888,transmembrane receptor activity;GO:0004871,sig…	PF01833|PF01437|PF01437|PF01437|PF01833|PF01833|PF01833|PF01833	IPT/TIG domain|Plexin repeat|Plexin repeat|Plexin repeat|IPT/TIG domain|IPT/TIG domain|IPT/TIG domain|IPT/TIG domain	PTHR22625
Aqu1.220992	996	85	163143	15718	346	SQSTM	O08623	GO:0044085,cellular component biogenesis;GO:0032270,positive regulation of cellular protein metabolic process;GO:0005737,cytoplasm;GO:0048869,cellular developmental process;GO:0005623,cell;GO:0044237,cellular metabolic process;GO:0006796,phosphate metabolic process;GO:0032182,small conjugating protein binding;GO:0008152,metabolic process;GO:0007165,signal transduction;GO:0010646,regulation of cel…	PF00564|PF00569	PB1 domain|Zinc finger, ZZ type	PTHR15090
Aqu1.221103	1703	858	3032	449	2	TBX4	P70325	GO:0001568,blood vessel development;GO:0030323,respiratory tube development;GO:0009058,biosynthetic process;GO:0005623,cell;GO:0044237,cellular metabolic process;GO:0048729,tissue morphogenesis;GO:0008152,metabolic process;GO:0001525,angiogenesis;GO:0035107,appendage morphogenesis;GO:0005622,intracellular;GO:0005488,binding;GO:0060173,limb development;GO:0043227,membrane-bounded organelle;GO:0048…	PF00907	T-box	PTHR11267
Aqu1.221120	1059	457	3052	1007	322	F136A	A4QNC6	GO:0043231,intracellular membrane-bounded organelle;GO:0043229,intracellular organelle;GO:0043226,organelle;GO:0005575,cellular_component;GO:0044464,cell part;GO:0005622,intracellular;GO:0005737,cytoplasm;GO:0044424,intracellular part;GO:0005623,cell;GO:0043227,membrane-bounded organelle;GO:0005739,mitochondrion;GO:0044444,cytoplasmic part;	PF05811	Eukaryotic protein of unknown function (DUF842)	PTHR21096
Aqu1.221638	1077	1218	14403	2029	622	LRC58	Q32NT4	GO:0003674,molecular_function;GO:0005515,protein binding;GO:0005488,binding;	PF00560|PF00560|PF00560|PF00560|PF00560|PF00560|PF00560|PF00560|PF00560	Leucine Rich Repeat|Leucine Rich Repeat|Leucine Rich Repeat|Leucine Rich Repeat|Leucine Rich Repeat|Leucine Rich Repeat|Leucine Rich Repeat|Leucine Rich Repeat|Leucine Rich Repeat	PTHR23155
Aqu1.221785	2716	3030	19795	6519	779	XYLS	Q9P999	GO:0008152,metabolic process;GO:0003824,catalytic activity;GO:0016798,hydrolase activity, acting on glycosyl bonds;GO:0003674,molecular_function;GO:0004553,hydrolase activity, hydrolyzing O-glycosyl compounds;GO:0016787,hydrolase activity;GO:0044238,primary metabolic process;GO:0005975,carbohydrate metabolic process;GO:0008150,biological_process;	PF00088|PF01055	Trefoil (P-type) domain|Glycosyl hydrolases family 31	PTHR22762
Aqu1.222007	2550	338	678	210	2	GABR2	O75899	GO:0016020,membrane;GO:0009117,nucleotide metabolic process;GO:0005887,integral to plasma membrane;GO:0009058,biosynthetic process;GO:0005623,cell;GO:0044237,cellular metabolic process;GO:0004871,signal transducer activity;GO:0050877,neurological system process;GO:0008152,metabolic process;GO:0007154,cell communication;GO:0006753,nucleoside phosphate metabolic process;GO:0030814,regulation of cAM…	PF01094	Receptor family ligand binding region	PTHR10519
Aqu1.222102	465	305	734	183	66	CH10	Q9W6X3	GO:0005737,cytoplasm;GO:0044267,cellular protein metabolic process;GO:0044424,intracellular part;GO:0005623,cell;GO:0044422,organelle part;GO:0044237,cellular metabolic process;GO:0031974,membrane-enclosed lumen;GO:0006457,protein folding;GO:0070013,intracellular organelle lumen;GO:0008152,metabolic process;GO:0031980,mitochondrial lumen;GO:0044464,cell part;GO:0005622,intracellular;GO:0032553,ri…	PF00166	Chaperonin 10 Kd subunit	PTHR10772
Aqu1.222850	1077	352	8748	982	188	BAG3	Q9JLV1	GO:0050794,regulation of cellular process;GO:0032502,developmental process;GO:0051093,negative regulation of developmental process;GO:0010941,regulation of cell death;GO:0043069,negative regulation of programmed cell death;GO:0016265,death;GO:0043067,regulation of programmed cell death;GO:0003674,molecular_function;GO:0005515,protein binding;GO:0048523,negative regulation of cellular process;GO:0…	PF00397|PF02179	WW domain|BAG domain	PTHR12329
Aqu1.222938	1521	544	1175	575	168	SPAST	Q5ZK92	GO:0016020,membrane;GO:0044085,cellular component biogenesis;GO:0005737,cytoplasm;GO:0048869,cellular developmental process;GO:0048487,beta-tubulin binding;GO:0005623,cell;GO:0032506,cytokinetic process;GO:0044422,organelle part;GO:0043228,non-membrane-bounded organelle;GO:0051234,establishment of localization;GO:0051649,establishment of localization in cell;GO:0008092,cytoskeletal protein bindin…	PF00004|PF07728	ATPase family associated with various cellular activities (AAA)|ATPase family associated with various cellular activities (AAA)	PTHR23074
Aqu1.223053	1815	487	1258	301	18	S22AF	Q8IZD6	GO:0016020,membrane;GO:0031224,intrinsic to membrane;GO:0003674,molecular_function;GO:0005623,cell;GO:0016021,integral to membrane;GO:0051234,establishment of localization;GO:0006810,transport;GO:0005575,cellular_component;GO:0055085,transmembrane transport;GO:0044425,membrane part;GO:0044464,cell part;GO:0006811,ion transport;GO:0051179,localization;GO:0009987,cellular process;GO:0008150,biologi…
Aqu1.223121	1670	13562	39335	5721	2148	SOX2	P48430	GO:0050794,regulation of cellular process;GO:0060255,regulation of macromolecule metabolic process;GO:0019219,regulation of nucleobase, nucleoside, nucleotide and nucleic acid metabolic process;GO:0009891,positive regulation of biosynthetic process;GO:0009058,biosynthetic process;GO:0044237,cellular metabolic process;GO:0045941,positive regulation of transcription;GO:0008152,metabolic process;GO:…	PF00505	HMG (high mobility group) box	PTHR10270
Aqu1.223703	2994	13332	34193	5088	372	WDY	Q17I16	GO:0003674,molecular_function;GO:0046872,metal ion binding;GO:0043169,cation binding;GO:0005509,calcium ion binding;GO:0005488,binding;GO:0043167,ion binding;	PF00400|PF00400|PF00400|PF00400|PF00400|PF00400|PF00400	WD domain, G-beta repeat|WD domain, G-beta repeat|WD domain, G-beta repeat|WD domain, G-beta repeat|WD domain, G-beta repeat|WD domain, G-beta repeat|WD domain, G-beta repeat	PTHR22847
Aqu1.223819	1666	13445	68138	28284	10351	TRIB2	Q92519	GO:0016773,phosphotransferase activity, alcohol group as acceptor;GO:0005737,cytoplasm;GO:0005623,cell;GO:0004672,protein kinase activity;GO:0044237,cellular metabolic process;GO:0006796,phosphate metabolic process;GO:0043228,non-membrane-bounded organelle;GO:0008152,metabolic process;GO:0005622,intracellular;GO:0032553,ribonucleotide binding;GO:0003824,catalytic activity;GO:0005488,binding;GO:00…	PF00069	Protein kinase domain	PTHR22961
Aqu1.223882	963	86	283	101	25						PTHR19264
Aqu1.223894	2520	155744	448222	102782	20112	LPIN2	Q92539	GO:0043231,intracellular membrane-bounded organelle;GO:0043229,intracellular organelle;GO:0043226,organelle;GO:0005575,cellular_component;GO:0005634,nucleus;GO:0044464,cell part;GO:0005622,intracellular;GO:0044424,intracellular part;GO:0005623,cell;GO:0043227,membrane-bounded organelle;	PF04571|PF08235	lipin, N-terminal conserved region|LNS2 (Lipin/Ned1/Smp2)	PTHR12181
Aqu1.224327	792	477	4542	457	119	HSP71	Q9I8F9	GO:0005524,ATP binding;GO:0006950,response to stress;GO:0032553,ribonucleotide binding;GO:0005488,binding;GO:0001882,nucleoside binding;GO:0003674,molecular_function;GO:0032555,purine ribonucleotide binding;GO:0032559,adenyl ribonucleotide binding;GO:0000166,nucleotide binding;GO:0001883,purine nucleoside binding;GO:0030554,adenyl nucleotide binding;GO:0050896,response to stimulus;GO:0008150,biol…	PF02370	M protein repeat	PTHR19375
Aqu1.224396	642	431	5381	151	1				PF00564	PB1 domain
Aqu1.224562	1705	2083	4519	839	299	SPDYA	Q5MJ70	GO:0050794,regulation of cellular process;GO:0042127,regulation of cell proliferation;GO:0019901,protein kinase binding;GO:0044424,intracellular part;GO:0005515,protein binding;GO:0005623,cell;GO:0050896,response to stimulus;GO:0044464,cell part;GO:0005622,intracellular;GO:0005488,binding;GO:0051325,interphase;GO:0043227,membrane-bounded organelle;GO:0007275,multicellular organismal development;G…
Aqu1.224784	2189	8720	40249	3613	1572	TRXR3	Q86VQ6	GO:0005626,insoluble fraction;GO:0065008,regulation of biological quality;GO:0022414,reproductive process;GO:0005737,cytoplasm;GO:0048869,cellular developmental process;GO:0042598,vesicular fraction;GO:0005623,cell;GO:0044237,cellular metabolic process;GO:0051234,establishment of localization;GO:0009055,electron carrier activity;GO:0005792,microsome;GO:0008152,metabolic process;GO:0005622,intrace…	PF00462|PF07992|PF00070|PF02852	Glutaredoxin|Pyridine nucleotide-disulphide oxidoreductase|Pyridine nucleotide-disulphide oxidoreductase|Pyridine nucleotide-disulphide oxidoreductase, dimerisation domain	PTHR22912
Aqu1.224944	2613	79388	191691	21393	3675	TM86A	Q9D8N3	GO:0031224,intrinsic to membrane;GO:0016020,membrane;GO:0005575,cellular_component;GO:0005623,cell;GO:0044464,cell part;GO:0044425,membrane part;GO:0016021,integral to membrane;
Aqu1.224958	1499	79703	231405	12683	3526	PLPL2	Q96AD5	GO:0016020,membrane;GO:0065008,regulation of biological quality;GO:0046486,glycerolipid metabolic process;GO:0005737,cytoplasm;GO:0031331,positive regulation of cellular catabolic process;GO:0044255,cellular lipid metabolic process;GO:0005623,cell;GO:0019216,regulation of lipid metabolic process;GO:0004806,triglyceride lipase activity;GO:0044237,cellular metabolic process;GO:0046461,neutral lipid…	PF01734	Patatin-like phospholipase	PTHR12406
Aqu1.225105	4026	1787	9962	3986	884				PF02415|PF02415|PF02415|PF02415|PF02415|PF02415|PF02415|PF02415|PF02415	Chlamydia polymorphic membrane protein (Chlamydia_PMP)|Chlamydia polymorphic membrane protein (Chlamydia_PMP)|Chlamydia polymorphic membrane protein (Chlamydia_PMP)|Chlamydia polymorphic membrane protein (Chlamydia_PMP)|Chlamydia polymorphic membrane protein (Chlamydia_PMP)|Chlamydia polymorphic membrane protein (Chlamydia_PMP)|Chlamydia polymorphic membrane protein (Chlamydia_PMP)|Chlamydia poly…
Aqu1.225485	455	138	329	109	0	GSHB	O22494	GO:0051188,cofactor biosynthetic process;GO:0006518,peptide metabolic process;GO:0004363,glutathione synthase activity;GO:0005737,cytoplasm;GO:0046983,protein dimerization activity;GO:0016874,ligase activity;GO:0044424,intracellular part;GO:0042398,cellular amino acid derivative biosynthetic process;GO:0009058,biosynthetic process;GO:0005515,protein binding;GO:0005623,cell;GO:0043295,glutathione …			PTHR11130
Aqu1.225674	770	330	707	191	52	DCTN5	Q9BTE1	GO:0043229,intracellular organelle;GO:0043226,organelle;GO:0005856,cytoskeleton;GO:0005575,cellular_component;GO:0043232,intracellular non-membrane-bounded organelle;GO:0044464,cell part;GO:0005622,intracellular;GO:0003824,catalytic activity;GO:0005737,cytoplasm;GO:0003674,molecular_function;GO:0044424,intracellular part;GO:0005623,cell;GO:0016740,transferase activity;GO:0043228,non-membrane-boun…	PF00132|PF00132|PF00132|PF00132	Bacterial transferase hexapeptide (three repeats)|Bacterial transferase hexapeptide (three repeats)|Bacterial transferase hexapeptide (three repeats)|Bacterial transferase hexapeptide (three repeats)	PTHR13061
Aqu1.225687	1295	32305	172450	63619	23600	ATF4	Q9ES19	GO:0016020,membrane;GO:0005737,cytoplasm;GO:0009058,biosynthetic process;GO:0005623,cell;GO:0044237,cellular metabolic process;GO:0008152,metabolic process;GO:0005622,intracellular;GO:0005488,binding;GO:0016563,transcription activator activity;GO:0043227,membrane-bounded organelle;GO:0043170,macromolecule metabolic process;GO:0008150,biological_process;GO:0003677,DNA binding;GO:0010468,regulation…	PF00170|PF07716	bZIP transcription factor|Basic region leucine zipper	PTHR13044
Aqu1.226115	1196	4510	9342	2906	803	UQCC	Q9NVA1	GO:0043231,intracellular membrane-bounded organelle;GO:0043229,intracellular organelle;GO:0043226,organelle;GO:0005575,cellular_component;GO:0031410,cytoplasmic vesicle;GO:0044464,cell part;GO:0031988,membrane-bounded vesicle;GO:0005622,intracellular;GO:0016023,cytoplasmic membrane-bounded vesicle;GO:0031982,vesicle;GO:0005737,cytoplasm;GO:0044424,intracellular part;GO:0043227,membrane-bounded or…
Aqu1.226434	2246	5784	13440	6064	1730	CPT2	Q6P4X5	GO:0016020,membrane;GO:0031090,organelle membrane;GO:0005737,cytoplasm;GO:0044424,intracellular part;GO:0044255,cellular lipid metabolic process;GO:0005623,cell;GO:0016409,palmitoyltransferase activity;GO:0044422,organelle part;GO:0044237,cellular metabolic process;GO:0051234,establishment of localization;GO:0005740,mitochondrial envelope;GO:0016746,transferase activity, transferring acyl groups;…	PF00755	Choline/Carnitine o-acyltransferase	PTHR22589
Aqu1.226543	1884	130	1901	794	359	RACA	P34147	GO:0050794,regulation of cellular process;GO:0019901,protein kinase binding;GO:0003674,molecular_function;GO:0005515,protein binding;GO:0005623,cell;GO:0007264,small GTPase mediated signal transduction;GO:0000166,nucleotide binding;GO:0019900,kinase binding;GO:0007242,intracellular signaling cascade;GO:0005575,cellular_component;GO:0007165,signal transduction;GO:0050789,regulation of biological p…	PF00071|PF08477|PF00651|PF00651	Ras family|Miro-like protein|BTB/POZ domain|BTB/POZ domain	PTHR11708
Aqu1.226759	2064	3854	8979	1241	227	Y1586	P44263	GO:0016020,membrane;GO:0065008,regulation of biological quality;GO:0006885,regulation of pH;GO:0015299,solute:hydrogen antiporter activity;GO:0030001,metal ion transport;GO:0031224,intrinsic to membrane;GO:0022892,substrate-specific transporter activity;GO:0015077,monovalent inorganic cation transmembrane transporter activity;GO:0005623,cell;GO:0015078,hydrogen ion transmembrane transporter activ…	PF03553	Na+/H+ antiporter family
Aqu1.227157	1419	338	754	231	1	TBX2	Q7ZTU9	GO:0051674,localization of cell;GO:0060042,retina morphogenesis in camera-type eye;GO:0007420,brain development;GO:0048869,cellular developmental process;GO:0048666,neuron development;GO:0022008,neurogenesis;GO:0009058,biosynthetic process;GO:0005623,cell;GO:0048318,axial mesoderm development;GO:0044237,cellular metabolic process;GO:0042074,cell migration involved in gastrulation;GO:0022610,biolo…	PF00907	T-box	PTHR11267
Aqu1.227222	1449	542	1118	107	0	GLAS	Q24732	GO:0007601,visual perception;GO:0009058,biosynthetic process;GO:0005623,cell;GO:0044237,cellular metabolic process;GO:0050877,neurological system process;GO:0008152,metabolic process;GO:0005622,intracellular;GO:0005488,binding;GO:0043227,membrane-bounded organelle;GO:0043170,macromolecule metabolic process;GO:0008150,biological_process;GO:0003677,DNA binding;GO:0010468,regulation of gene expressi…	PF02892|PF00096|PF00096|PF00096|PF00096|PF02892|PF00096	BED zinc finger|Zinc finger, C2H2 type|Zinc finger, C2H2 type|Zinc finger, C2H2 type|Zinc finger, C2H2 type|BED zinc finger|Zinc finger, C2H2 type	PTHR11389
Aqu1.227297	2338	25355	96733	20269	7580
Aqu1.227350	1134	4489	10462	564	17	PAG15	Q8NCC3	GO:0005737,cytoplasm;GO:0044424,intracellular part;GO:0044255,cellular lipid metabolic process;GO:0016787,hydrolase activity;GO:0005623,cell;GO:0044237,cellular metabolic process;GO:0008152,metabolic process;GO:0016746,transferase activity, transferring acyl groups;GO:0044464,cell part;GO:0005622,intracellular;GO:0005764,lysosome;GO:0042180,cellular ketone metabolic process;GO:0003824,catalytic a…	PF02450	Lecithin:cholesterol acyltransferase	PTHR11440
Aqu1.227365	1281	5688	35051	10354	3866	TMM64	Q6YI46	GO:0031224,intrinsic to membrane;GO:0016020,membrane;GO:0005575,cellular_component;GO:0005623,cell;GO:0044464,cell part;GO:0044425,membrane part;GO:0016021,integral to membrane;			PTHR12677
Aqu1.227565	1456	13797	47970	13100	6027	PXDC2	Q9DC11	GO:0031224,intrinsic to membrane;GO:0016020,membrane;GO:0005575,cellular_component;GO:0005623,cell;GO:0044464,cell part;GO:0044425,membrane part;GO:0016021,integral to membrane;	PF01437	Plexin repeat	PTHR13055
Aqu1.227699	630	86	477	97	19	GP101	Q96P66	GO:0016020,membrane;GO:0050794,regulation of cellular process;GO:0007166,cell surface receptor linked signaling pathway;GO:0004930,G-protein coupled receptor activity;GO:0031224,intrinsic to membrane;GO:0003674,molecular_function;GO:0005623,cell;GO:0016021,integral to membrane;GO:0004888,transmembrane receptor activity;GO:0004871,signal transducer activity;GO:0005886,plasma membrane;GO:0007186,G-…			PTHR19264
Aqu1.227700	1126	753	1965	914	330	OAR	Q25188	GO:0016020,membrane;GO:0050794,regulation of cellular process;GO:0007166,cell surface receptor linked signaling pathway;GO:0004930,G-protein coupled receptor activity;GO:0031224,intrinsic to membrane;GO:0003674,molecular_function;GO:0004989,octopamine receptor activity;GO:0008227,G-protein coupled amine receptor activity;GO:0005623,cell;GO:0016021,integral to membrane;GO:0004888,transmembrane rec…	PF00001	7 transmembrane receptor (rhodopsin family)	PTHR19264
Aqu1.227735	2651	6737	13649	6574	3037	FCSD2	Q3USJ8	GO:0003674,molecular_function;GO:0005515,protein binding;GO:0005488,binding;	PF00018|PF07653|PF00018|PF07653	SH3 domain|Variant SH3 domain|SH3 domain|Variant SH3 domain	PTHR15735
Aqu1.228031	977	2497	18487	2896	604	NAT15	A3KPA3	GO:0008152,metabolic process;GO:0016746,transferase activity, transferring acyl groups;GO:0003824,catalytic activity;GO:0003674,molecular_function;GO:0008415,acyltransferase activity;GO:0008080,N-acetyltransferase activity;GO:0016740,transferase activity;GO:0016747,transferase activity, transferring acyl groups other than amino-acyl groups;GO:0008150,biological_process;GO:0016407,acetyltransferas…	PF00583	Acetyltransferase (GNAT) family	PTHR14744
Aqu1.228409	1781	1017	2290	919	339	SPG20	Q8R1X6	GO:0016265,death;GO:0009987,cellular process;GO:0008219,cell death;GO:0008150,biological_process;			PTHR21068
Aqu1.228699	2603	11110	40454	9393	3003	VMA5A	O00534	GO:0005575,cellular_component;GO:0005576,extracellular region;	PF08487|PF00092	Vault protein inter-alpha-trypsin|von Willebrand factor type A domain	PTHR10338
Aqu1.228786	1131	88358	184103	19804	6498	DUS6	Q16828	GO:0005737,cytoplasm;GO:0000188,inactivation of MAPK activity;GO:0016791,phosphatase activity;GO:0005623,cell;GO:0044422,organelle part;GO:0044237,cellular metabolic process;GO:0006796,phosphate metabolic process;GO:0005654,nucleoplasm;GO:0008152,metabolic process;GO:0007165,signal transduction;GO:0005622,intracellular;GO:0007154,cell communication;GO:0003824,catalytic activity;GO:0005625,soluble…	PF00581|PF00782	Rhodanese-like domain|Dual specificity phosphatase, catalytic domain	PTHR10159
Aqu1.228789	953	192	541	187	0	TENR	Q92752	GO:0050794,regulation of cellular process;GO:0044421,extracellular region part;GO:0016043,cellular component organization;GO:0051674,localization of cell;GO:0005102,receptor binding;GO:0048869,cellular developmental process;GO:0048666,neuron development;GO:0032989,cellular component morphogenesis;GO:0022008,neurogenesis;GO:0005515,protein binding;GO:0048468,cell development;GO:0007411,axon guidan…	PF00147	Fibrinogen beta and gamma chains, C-terminal globular domain	PTHR19143
Aqu1.228869	369	233	1050	109	0
Aqu1.229279	1833	15787	92723	37411	2004
Aqu1.229325	500	9842	36312	10084	326
Aqu1.229326	1385	105211	244865	88170	3151
Aqu1.229364	4320	37161	177296	37519	1459	MRP1	Q5F364	GO:0015399,primary active transmembrane transporter activity;GO:0016817,hydrolase activity, acting on acid anhydrides;GO:0016787,hydrolase activity;GO:0051234,establishment of localization;GO:0016887,ATPase activity;GO:0016462,pyrophosphatase activity;GO:0032553,ribonucleotide binding;GO:0003824,catalytic activity;GO:0043492,ATPase activity, coupled to movement of substances;GO:0005488,binding;GO…	PF00664|PF00005|PF00664|PF00005	ABC transporter transmembrane region|ABC transporter|ABC transporter transmembrane region|ABC transporter	PTHR19242
Aqu1.229366	3162	3846	21671	2478	705	MRP1	Q5F364	GO:0015399,primary active transmembrane transporter activity;GO:0016817,hydrolase activity, acting on acid anhydrides;GO:0016787,hydrolase activity;GO:0051234,establishment of localization;GO:0016887,ATPase activity;GO:0016462,pyrophosphatase activity;GO:0032553,ribonucleotide binding;GO:0003824,catalytic activity;GO:0043492,ATPase activity, coupled to movement of substances;GO:0005488,binding;GO…	PF00664|PF00664	ABC transporter transmembrane region|ABC transporter transmembrane region	PTHR19242
Aqu1.229506	1080	97	216	75	0
Aqu1.229677	5659	12869	33669	8678	2984	PLXA4	Q6BEA0	GO:0016020,membrane;GO:0050794,regulation of cellular process;GO:0032502,developmental process;GO:0031224,intrinsic to membrane;GO:0003674,molecular_function;GO:0005623,cell;GO:0016021,integral to membrane;GO:0032501,multicellular organismal process;GO:0004871,signal transducer activity;GO:0005575,cellular_component;GO:0060089,molecular transducer activity;GO:0007165,signal transduction;GO:000487…	PF01437|PF01437|PF01437|PF01833|PF01833|PF01833|PF08337	Plexin repeat|Plexin repeat|Plexin repeat|IPT/TIG domain|IPT/TIG domain|IPT/TIG domain|Plexin cytoplasmic region	PTHR22625
Aqu1.229929	384	5	7975	1656	2	SAP16	Q0D5B9	GO:0005575,cellular_component;GO:0044464,cell part;GO:0005622,intracellular;GO:0006950,response to stress;GO:0046914,transition metal ion binding;GO:0005488,binding;GO:0043167,ion binding;GO:0003674,molecular_function;GO:0043169,cation binding;GO:0046872,metal ion binding;GO:0005623,cell;GO:0050896,response to stimulus;GO:0008270,zinc ion binding;GO:0008150,biological_process;			PTHR14677
Aqu1.229932	944	5059	111156	12067	5077	CEBPG	P53568	GO:0065008,regulation of biological quality;GO:0010941,regulation of cell death;GO:0045321,leukocyte activation;GO:0042108,positive regulation of cytokine biosynthetic process;GO:0009891,positive regulation of biosynthetic process;GO:0090046,regulation of transcription regulator activity;GO:0043353,enucleate erythrocyte differentiation;GO:0044237,cellular metabolic process;GO:0008152,metabolic pr…	PF00170|PF07716	bZIP transcription factor|Basic region leucine zipper	PTHR23334
Aqu1.229996	4584	18425	54778	18478	7812	CNOT1	Q6ZQ08	GO:0050794,regulation of cellular process;GO:0060255,regulation of macromolecule metabolic process;GO:0019219,regulation of nucleobase, nucleoside, nucleotide and nucleic acid metabolic process;GO:0009058,biosynthetic process;GO:0005515,protein binding;GO:0044237,cellular metabolic process;GO:0008152,metabolic process;GO:0006139,nucleobase, nucleoside, nucleotide and nucleic acid metabolic proces…	PF04054	CCR4-Not complex component, Not1	PTHR13162
Aqu1.230061	3632	464	1120	535	8	JAG1A	Q90Y57	GO:0016020,membrane;GO:0050794,regulation of cellular process;GO:0032502,developmental process;GO:0007166,cell surface receptor linked signaling pathway;GO:0043167,ion binding;GO:0031224,intrinsic to membrane;GO:0003674,molecular_function;GO:0005623,cell;GO:0016021,integral to membrane;GO:0004857,enzyme inhibitor activity;GO:0032501,multicellular organismal process;GO:0005575,cellular_component;G…	PF01414|PF01414|PF07974|PF00008|PF00008|PF07974|PF00008|PF07974|PF07645|PF00008|PF07974|PF07645|PF00008|PF07974|PF00008|PF07974|PF00008|PF07974|PF07645|PF00008|PF07974|PF00008|PF07974|PF00008|PF07974|PF00008|PF07974|PF07645|PF00008|PF07974|PF00008|PF07974|PF07974|PF00008|PF00008|PF07974	Delta serrate ligand|Delta serrate ligand|EGF-like domain|EGF-like domain|EGF-like domain|EGF-like domain|EGF-like domain|EGF-like domain|Calcium binding EGF domain|EGF-like domain|EGF-like domain|Calcium binding EGF domain|EGF-like domain|EGF-like domain|EGF-like domain|EGF-like domain|EGF-like domain|EGF-like domain|Calcium binding EGF domain|EGF-like domain|EGF-like domain|EGF-like domain|EGF-…	PTHR11201
Aqu1.230124	2748	2273	5958	2807	1382	HMDH	P04035	GO:0016020,membrane;GO:0042278,purine nucleoside metabolic process;GO:0009116,nucleoside metabolic process;GO:0031090,organelle membrane;GO:0006752,group transfer coenzyme metabolic process;GO:0051674,localization of cell;GO:0022414,reproductive process;GO:0005737,cytoplasm;GO:0008354,germ cell migration;GO:0006066,alcohol metabolic process;GO:0009117,nucleotide metabolic process;GO:0044255,cellu…	PF00368	Hydroxymethylglutaryl-coenzyme A reductase	PTHR10572
Aqu1.200165	518	1218	2576	465	702	ODPA	P08559	GO:0046365,monosaccharide catabolic process;GO:0006096,glycolysis;GO:0005737,cytoplasm;GO:0006066,alcohol metabolic process;GO:0016903,oxidoreductase activity, acting on the aldehyde or oxo group of donors;GO:0044424,intracellular part;GO:0005515,protein binding;GO:0005623,cell;GO:0046164,alcohol catabolic process;GO:0044422,organelle part;GO:0044237,cellular metabolic process;GO:0031974,membrane…	PF00676	Dehydrogenase E1 component	PTHR11516
Aqu1.200230	826	85	1295	0	15	RETST	Q5BLE8	GO:0016020,membrane;GO:0005575,cellular_component;GO:0016627,oxidoreductase activity, acting on the CH-CH group of donors;GO:0008152,metabolic process;GO:0019898,extrinsic to membrane;GO:0044464,cell part;GO:0044425,membrane part;GO:0003824,catalytic activity;GO:0055114,oxidation reduction;GO:0003674,molecular_function;GO:0051786,all-trans-retinol 13,14-reductase activity;GO:0005623,cell;GO:00081…			PTHR10668
Aqu1.200305	225	16	88	0	8
Aqu1.200314	320	294	693	38	0	LRIG2	Q52KR2	GO:0016020,membrane;GO:0005575,cellular_component;GO:0044464,cell part;GO:0044425,membrane part;GO:0005622,intracellular;GO:0005737,cytoplasm;GO:0005488,binding;GO:0031224,intrinsic to membrane;GO:0003674,molecular_function;GO:0044424,intracellular part;GO:0005515,protein binding;GO:0005623,cell;GO:0016021,integral to membrane;GO:0005886,plasma membrane;	PF07686|PF07679	Immunoglobulin V-set domain|Immunoglobulin I-set domain	PTHR19897
Aqu1.200487	512	65	1050	0	0	ARF1	P61210	GO:0050794,regulation of cellular process;GO:0005737,cytoplasm;GO:0044424,intracellular part;GO:0005623,cell;GO:0007242,intracellular signaling cascade;GO:0015031,protein transport;GO:0051234,establishment of localization;GO:0007165,signal transduction;GO:0044464,cell part;GO:0005622,intracellular;GO:0007154,cell communication;GO:0032553,ribonucleotide binding;GO:0005488,binding;GO:0043227,membra…	PF00025|PF08477	ADP-ribosylation factor family|Miro-like protein	PTHR11711
Aqu1.200745	465	29	78	0	0	TESK1	Q63572	GO:0043687,post-translational protein modification;GO:0000003,reproduction;GO:0016310,phosphorylation;GO:0016773,phosphotransferase activity, alcohol group as acceptor;GO:0022414,reproductive process;GO:0044267,cellular protein metabolic process;GO:0004713,protein tyrosine kinase activity;GO:0004672,protein kinase activity;GO:0044237,cellular metabolic process;GO:0006796,phosphate metabolic proce…			PTHR23257
Aqu1.200904	732	16	72	0	0
Aqu1.200989	1205	17	116	0	0	TITIN	A2ASS6	GO:0008233,peptidase activity;GO:0016773,phosphotransferase activity, alcohol group as acceptor;GO:0005085,guanyl-nucleotide exchange factor activity;GO:0043009,chordate embryonic development;GO:0035282,segmentation;GO:0060589,nucleoside-triphosphatase regulator activity;GO:0030695,GTPase regulator activity;GO:0005623,cell;GO:0004672,protein kinase activity;GO:0044237,cellular metabolic process;G…	PF00041	Fibronectin type III domain	PTHR10489
Aqu1.201041	1150	183	945	330	395	CHSS3	Q5DTK1	GO:0016020,membrane;GO:0031090,organelle membrane;GO:0005737,cytoplasm;GO:0031224,intrinsic to membrane;GO:0044424,intracellular part;GO:0008194,UDP-glycosyltransferase activity;GO:0005623,cell;GO:0044422,organelle part;GO:0044464,cell part;GO:0044425,membrane part;GO:0015020,glucuronosyltransferase activity;GO:0005622,intracellular;GO:0003824,catalytic activity;GO:0050510,N-acetylgalactosaminyl-…	PF05679	Chondroitin N-acetylgalactosaminyltransferase	PTHR12369
Aqu1.201049	320	12	70	16	0	MKS3	Q8BR76	GO:0016020,membrane;GO:0005575,cellular_component;GO:0044464,cell part;GO:0044425,membrane part;GO:0031224,intrinsic to membrane;GO:0005623,cell;GO:0016021,integral to membrane;GO:0005886,plasma membrane;			PTHR21274:SF4
Aqu1.201092	235	54	181	0	0	TTLL6	A8CVX7	GO:0044085,cellular component biogenesis;GO:0016043,cellular component organization;GO:0005737,cytoplasm;GO:0016874,ligase activity;GO:0004835,tubulin-tyrosine ligase activity;GO:0044267,cellular protein metabolic process;GO:0044424,intracellular part;GO:0005623,cell;GO:0044422,organelle part;GO:0044237,cellular metabolic process;GO:0010926,anatomical structure formation;GO:0043228,non-membrane-b…			PTHR12241:SF11
Aqu1.201155	330	48	221	38	0	SBNO1	A3KN83	GO:0035114,imaginal disc-derived appendage morphogenesis;GO:0007166,cell surface receptor linked signaling pathway;GO:0009891,positive regulation of biosynthetic process;GO:0044237,cellular metabolic process;GO:0009953,dorsal/ventral pattern formation;GO:0045941,positive regulation of transcription;GO:0008152,metabolic process;GO:0035107,appendage morphogenesis;GO:0005622,intracellular;GO:0003824…			PTHR12706
Aqu1.201349	484	30	102	31	1	CDC42	Q8CFN2	GO:0060627,regulation of vesicle-mediated transport;GO:0031988,membrane-bounded vesicle;GO:0005737,cytoplasm;GO:0009891,positive regulation of biosynthetic process;GO:0032989,cellular component morphogenesis;GO:0009749,response to glucose stimulus;GO:0044237,cellular metabolic process;GO:0008152,metabolic process;GO:0005622,intracellular;GO:0003824,catalytic activity;GO:0032879,regulation of loca…	PF00071|PF08477	Ras family|Miro-like protein	PTHR11708
Aqu1.201414	419	19	82	0	0	ACAP2	Q5ZK62	GO:0050794,regulation of cellular process;GO:0032011,ARF protein signal transduction;GO:0060589,nucleoside-triphosphatase regulator activity;GO:0030695,GTPase regulator activity;GO:0046578,regulation of Ras protein signal transduction;GO:0007242,intracellular signaling cascade;GO:0007165,signal transduction;GO:0010646,regulation of cell communication;GO:0007154,cell communication;GO:0005488,bindi…	PF01412	Putative GTPase activating protein for Arf	PTHR23180
Aqu1.201620	722	23	98	0	0	METH	Q4JIJ3	GO:0051188,cofactor biosynthetic process;GO:0006752,group transfer coenzyme metabolic process;GO:0000097,sulfur amino acid biosynthetic process;GO:0016053,organic acid biosynthetic process;GO:0005737,cytoplasm;GO:0009058,biosynthetic process;GO:0031419,cobalamin binding;GO:0008705,methionine synthase activity;GO:0005623,cell;GO:0044237,cellular metabolic process;GO:0044272,sulfur compound biosynt…	PF02574	Homocysteine S-methyltransferase	PTHR21091:SF9
Aqu1.201649	244	21	87	0	0	ABI2	Q9NYB9	GO:0051674,localization of cell;GO:0005737,cytoplasm;GO:0018212,peptidyl-tyrosine modification;GO:0005623,cell;GO:0044237,cellular metabolic process;GO:0004871,signal transducer activity;GO:0006796,phosphate metabolic process;GO:0043228,non-membrane-bounded organelle;GO:0030036,actin cytoskeleton organization;GO:0008152,metabolic process;GO:0008092,cytoskeletal protein binding;GO:0005622,intracel…	PF00018|PF07653	SH3 domain|Variant SH3 domain	PTHR10460
Aqu1.201742	161	42	181	2	3
Aqu1.201843	288	12	69	2	0	GPDM	A6QLU1	GO:0005737,cytoplasm;GO:0055114,oxidation reduction;GO:0043167,ion binding;GO:0032991,macromolecular complex;GO:0003674,molecular_function;GO:0044424,intracellular part;GO:0005623,cell;GO:0004368,glycerol-3-phosphate dehydrogenase activity;GO:0016491,oxidoreductase activity;GO:0016614,oxidoreductase activity, acting on CH-OH group of donors;GO:0005575,cellular_component;GO:0008152,metabolic proce…			PTHR11985
Aqu1.201940	371	216	628	61	17	GARL3	Q5ZJY3	GO:0050794,regulation of cellular process;GO:0060589,nucleoside-triphosphatase regulator activity;GO:0030695,GTPase regulator activity;GO:0003674,molecular_function;GO:0005623,cell;GO:0007264,small GTPase mediated signal transduction;GO:0007242,intracellular signaling cascade;GO:0005575,cellular_component;GO:0007165,signal transduction;GO:0010646,regulation of cell communication;GO:0050789,regula…
Aqu1.202039	763	38	357	0	0				PF02415|PF02415|PF02415|PF02415|PF02415|PF02415	Chlamydia polymorphic membrane protein (Chlamydia_PMP)|Chlamydia polymorphic membrane protein (Chlamydia_PMP)|Chlamydia polymorphic membrane protein (Chlamydia_PMP)|Chlamydia polymorphic membrane protein (Chlamydia_PMP)|Chlamydia polymorphic membrane protein (Chlamydia_PMP)|Chlamydia polymorphic membrane protein (Chlamydia_PMP)
Aqu1.202072	1030	23	66	0	33
Aqu1.202084	547	44	139	40	37	DNLI4	Q90YB1	GO:0006260,DNA replication;GO:0003910,DNA ligase (ATP) activity;GO:0006259,DNA metabolic process;GO:0016874,ligase activity;GO:0009058,biosynthetic process;GO:0003909,DNA ligase activity;GO:0044237,cellular metabolic process;GO:0008152,metabolic process;GO:0006139,nucleobase, nucleoside, nucleotide and nucleic acid metabolic process;GO:0003824,catalytic activity;GO:0032553,ribonucleotide binding;…			PTHR10459
Aqu1.202085	355	9	160	27	2	YPD1	P48053	GO:0043285;GO:0008233,peptidase activity;GO:0004222,metalloendopeptidase activity;GO:0043283;GO:0043167,ion binding;GO:0003674,molecular_function;GO:0008237,metallopeptidase activity;GO:0016787,hydrolase activity;GO:0044238,primary metabolic process;GO:0008270,zinc ion binding;GO:0004175,endopeptidase activity;GO:0008152,metabolic process;GO:0046914,transition metal ion binding;GO:0003824,catalyt…			PTHR11851:SF8
Aqu1.202100	326	33	151	2	0	PCCB	P07633	GO:0005737,cytoplasm;GO:0016885,ligase activity, forming carbon-carbon bonds;GO:0044255,cellular lipid metabolic process;GO:0005623,cell;GO:0044422,organelle part;GO:0044237,cellular metabolic process;GO:0006519,cellular amino acid and derivative metabolic process;GO:0008152,metabolic process;GO:0031980,mitochondrial lumen;GO:0006520,cellular amino acid metabolic process;GO:0005622,intracellular;…			PTHR22855
Aqu1.202173	1132	58	133	14	0	RYR2	Q92736	GO:0009593,detection of chemical stimulus;GO:0005626,insoluble fraction;GO:0065008,regulation of biological quality;GO:0010941,regulation of cell death;GO:0005737,cytoplasm;GO:0016528,sarcoplasm;GO:0001950,plasma membrane enriched fraction;GO:0005513,detection of calcium ion;GO:0022891,substrate-specific transmembrane transporter activity;GO:0043924,suramin binding;GO:0042802,identical protein bi…	PF01365	RIH domain	PTHR13715
Aqu1.202211	936	12	73	2	0				PF00001	7 transmembrane receptor (rhodopsin family)	PTHR19264
Aqu1.202371	1143	38	155	14	0	POL3	P04323	GO:0008233,peptidase activity;GO:0006260,DNA replication;GO:0006259,DNA metabolic process;GO:0003964,RNA-directed DNA polymerase activity;GO:0009058,biosynthetic process;GO:0016787,hydrolase activity;GO:0044237,cellular metabolic process;GO:0008152,metabolic process;GO:0006139,nucleobase, nucleoside, nucleotide and nucleic acid metabolic process;GO:0003824,catalytic activity;GO:0005488,binding;GO…	PF00078	Reverse transcriptase (RNA-dependent DNA polymerase)	PTHR10178
Aqu1.202515	229	22	101	23	2	TAF4	O00268	GO:0070461,SAGA-type complex;GO:0005737,cytoplasm;GO:0032991,macromolecular complex;GO:0009058,biosynthetic process;GO:0005623,cell;GO:0006354,RNA elongation;GO:0044422,organelle part;GO:0000123,histone acetyltransferase complex;GO:0044237,cellular metabolic process;GO:0005654,nucleoplasm;GO:0008152,metabolic process;GO:0005622,intracellular;GO:0005669,transcription factor TFIID complex;GO:000548…			PTHR15138:SF9
Aqu1.202556	1697	9	101	0	10
Aqu1.202707	1023	8	137	0	35
Aqu1.202783	719	67	151	71	58	DRAM1	Q6NRS6	GO:0043229,intracellular organelle;GO:0016020,membrane;GO:0016265,death;GO:0005737,cytoplasm;GO:0031224,intrinsic to membrane;GO:0044424,intracellular part;GO:0005623,cell;GO:0016021,integral to membrane;GO:0006914,autophagy;GO:0044237,cellular metabolic process;GO:0043231,intracellular membrane-bounded organelle;GO:0043226,organelle;GO:0005575,cellular_component;GO:0008152,metabolic process;GO:0…			PTHR21324
Aqu1.202796	414	3	76	0	0	K319L	Q5RFR6	GO:0031224,intrinsic to membrane;GO:0016020,membrane;GO:0005575,cellular_component;GO:0005623,cell;GO:0044464,cell part;GO:0044425,membrane part;GO:0016021,integral to membrane;			PTHR10083:SF3
Aqu1.202853	309	91	184	2	1	ABCF2	Q99LE6	GO:0043229,intracellular organelle;GO:0005524,ATP binding;GO:0005737,cytoplasm;GO:0001882,nucleoside binding;GO:0003674,molecular_function;GO:0044424,intracellular part;GO:0016817,hydrolase activity, acting on acid anhydrides;GO:0016787,hydrolase activity;GO:0005623,cell;GO:0000166,nucleotide binding;GO:0017111,nucleoside-triphosphatase activity;GO:0005739,mitochondrion;GO:0016887,ATPase activity…			PTHR19222
Aqu1.202980	712	7	88	0	12	AGLU	Q653V7	GO:0008152,metabolic process;GO:0004558,alpha-glucosidase activity;GO:0003824,catalytic activity;GO:0016798,hydrolase activity, acting on glycosyl bonds;GO:0003674,molecular_function;GO:0015926,glucosidase activity;GO:0004553,hydrolase activity, hydrolyzing O-glycosyl compounds;GO:0016787,hydrolase activity;GO:0044238,primary metabolic process;GO:0005975,carbohydrate metabolic process;GO:0008150,…			PTHR22762
Aqu1.202981	466	0	72	0	0	GHITM	Q9H3K2	GO:0031224,intrinsic to membrane;GO:0016020,membrane;GO:0005575,cellular_component;GO:0005623,cell;GO:0044464,cell part;GO:0044425,membrane part;GO:0016021,integral to membrane;			PTHR23291
Aqu1.203091	734	11	75	0	4
Aqu1.203279	2054	9467	26827	3592	4509	TXB1B	Q6P132	GO:0012501,programmed cell death;GO:0016265,death;GO:0009987,cellular process;GO:0008219,cell death;GO:0008150,biological_process;GO:0006915,apoptosis;
Aqu1.203320	2036	196	2017	118	188
Aqu1.203413	996	63	146	14	0	RHDF1	Q6PIX5	GO:0043229,intracellular organelle;GO:0016020,membrane;GO:0005783,endoplasmic reticulum;GO:0005737,cytoplasm;GO:0031224,intrinsic to membrane;GO:0044424,intracellular part;GO:0005623,cell;GO:0016021,integral to membrane;GO:0005575,cellular_component;GO:0043226,organelle;GO:0043231,intracellular membrane-bounded organelle;GO:0005622,intracellular;GO:0044425,membrane part;GO:0044464,cell part;GO:00…	PF01694	Rhomboid family	PTHR22936
Aqu1.203454	398	3	102	0	0
Aqu1.203488	627	124	299	31	8	EPHA7	P54759	GO:0030425,dendrite;GO:0016020,membrane;GO:0016773,phosphotransferase activity, alcohol group as acceptor;GO:0007166,cell surface receptor linked signaling pathway;GO:0043025,neuronal cell body;GO:0005887,integral to plasma membrane;GO:0046875,ephrin receptor binding;GO:0005623,cell;GO:0004672,protein kinase activity;GO:0044237,cellular metabolic process;GO:0004871,signal transducer activity;GO:0…	PF07647|PF00536	SAM domain (Sterile alpha motif)|SAM domain (Sterile alpha motif)	PTHR23256
Aqu1.203583	1531	26	75	0	0	HOS4	P40480	GO:0032991,macromolecular complex;GO:0005623,cell;GO:0044422,organelle part;GO:0044237,cellular metabolic process;GO:0010564,regulation of cell cycle process;GO:0043228,non-membrane-bounded organelle;GO:0005654,nucleoplasm;GO:0008152,metabolic process;GO:0044454,nuclear chromosome part;GO:0005622,intracellular;GO:0000790,nuclear chromatin;GO:0005488,binding;GO:0043227,membrane-bounded organelle;G…	PF00023	Ankyrin repeat	PTHR18958
Aqu1.203686	461	39	85	16	49	STA5B	P42232	GO:0002694,regulation of leukocyte activation;GO:0010941,regulation of cell death;GO:0048732,gland development;GO:0022414,reproductive process;GO:0009891,positive regulation of biosynthetic process;GO:0044255,cellular lipid metabolic process;GO:0031347,regulation of defense response;GO:0044237,cellular metabolic process;GO:0045927,positive regulation of growth;GO:0042110,T cell activation;GO:0045…	PF02864	STAT protein, DNA binding domain	PTHR11801
Aqu1.203694	1317	52	149	27	1	CLSPN	Q9DF50	GO:0033554,cellular response to stress;GO:0006259,DNA metabolic process;GO:0044424,intracellular part;GO:0005623,cell;GO:0050896,response to stimulus;GO:0044237,cellular metabolic process;GO:0043228,non-membrane-bounded organelle;GO:0034984;GO:0008152,metabolic process;GO:0044464,cell part;GO:0005622,intracellular;GO:0005694,chromosome;GO:0006139,nucleobase, nucleoside, nucleotide and nucleic aci…			PTHR14396:SF5
Aqu1.203801	450	48	233	44	88
Aqu1.203827	1293	40	88	0	0
Aqu1.203892	507	42	344	31	0	TRAF2	P39429	GO:0051093,negative regulation of developmental process;GO:0010941,regulation of cell death;GO:0005737,cytoplasm;GO:0051046,regulation of secretion;GO:0005623,cell;GO:0031098,stress-activated protein kinase signaling pathway;GO:0015031,protein transport;GO:0051234,establishment of localization;GO:0008152,metabolic process;GO:0007165,signal transduction;GO:0070302,regulation of stress-activated pr…	PF02176	TRAF-type zinc finger	PTHR10131
Aqu1.204052	800	67	140	23	0	DMBT1	Q9UGM3	GO:0016020,membrane;GO:0031090,organelle membrane;GO:0031988,membrane-bounded vesicle;GO:0005737,cytoplasm;GO:0044433,cytoplasmic vesicle part;GO:0048869,cellular developmental process;GO:0005623,cell;GO:0044422,organelle part;GO:0043152,induction of bacterial agglutination;GO:0004871,signal transducer activity;GO:0015031,protein transport;GO:0051234,establishment of localization;GO:0009607,respo…	PF00530	Scavenger receptor cysteine-rich domain	PTHR19331
Aqu1.204091	979	44	149	46	4	HACE1	Q28BK1	GO:0005783,endoplasmic reticulum;GO:0051603,proteolysis involved in cellular protein catabolic process;GO:0044257,cellular protein catabolic process;GO:0005737,cytoplasm;GO:0016874,ligase activity;GO:0044267,cellular protein metabolic process;GO:0044424,intracellular part;GO:0005623,cell;GO:0044237,cellular metabolic process;GO:0008152,metabolic process;GO:0044464,cell part;GO:0005622,intracellul…			PTHR11254:SF51
Aqu1.204125	1417	11	122	0	2	MATN2	O00339	GO:0031012,extracellular matrix;GO:0005575,cellular_component;GO:0044421,extracellular region part;GO:0005488,binding;GO:0005578,proteinaceous extracellular matrix;GO:0043167,ion binding;GO:0003674,molecular_function;GO:0043169,cation binding;GO:0046872,metal ion binding;GO:0005509,calcium ion binding;GO:0005576,extracellular region;	PF07645|PF00008|PF07645|PF00008|PF07645|PF00008|PF07645|PF00008|PF07645|PF00008|PF07645|PF00008|PF00008|PF00008|PF00008|PF07645|PF07645|PF00008	Calcium binding EGF domain|EGF-like domain|Calcium binding EGF domain|EGF-like domain|Calcium binding EGF domain|EGF-like domain|Calcium binding EGF domain|EGF-like domain|Calcium binding EGF domain|EGF-like domain|Calcium binding EGF domain|EGF-like domain|EGF-like domain|EGF-like domain|EGF-like domain|Calcium binding EGF domain|Calcium binding EGF domain|EGF-like domain	PTHR11201
Aqu1.204185	954	709	2296	725	590	GARL3	Q5VVW2	GO:0050794,regulation of cellular process;GO:0060589,nucleoside-triphosphatase regulator activity;GO:0030695,GTPase regulator activity;GO:0003674,molecular_function;GO:0005623,cell;GO:0007264,small GTPase mediated signal transduction;GO:0007242,intracellular signaling cascade;GO:0005575,cellular_component;GO:0007165,signal transduction;GO:0010646,regulation of cell communication;GO:0050789,regula…
Aqu1.204251	378	34	114	6	32	MK67I	Q6GL69	GO:0043229,intracellular organelle;GO:0003723,RNA binding;GO:0043232,intracellular non-membrane-bounded organelle;GO:0044446,intracellular organelle part;GO:0031981,nuclear lumen;GO:0003674,molecular_function;GO:0044424,intracellular part;GO:0005730,nucleolus;GO:0000166,nucleotide binding;GO:0005623,cell;GO:0044422,organelle part;GO:0043228,non-membrane-bounded organelle;GO:0043231,intracellular …	PF00076	RNA recognition motif. (a.k.a. RRM, RBD, or RNP domain)	PTHR10432
Aqu1.204301	1113	7	91	18	0	CQ053	Q8N3J3
Aqu1.204381	1056	190	513	219	374
Aqu1.204419	1066	73	152	10	21	LR16A	Q6EDY6	GO:0005575,cellular_component;GO:0044424,intracellular part;GO:0005623,cell;GO:0044464,cell part;GO:0005622,intracellular;GO:0005737,cytoplasm;	PF00560|PF00560|PF00560|PF00560|PF00560|PF00560|PF00560|PF00560|PF00560	Leucine Rich Repeat|Leucine Rich Repeat|Leucine Rich Repeat|Leucine Rich Repeat|Leucine Rich Repeat|Leucine Rich Repeat|Leucine Rich Repeat|Leucine Rich Repeat|Leucine Rich Repeat	PTHR13824
Aqu1.204421	352	29	111	0	0	ADXH	P37193	GO:0051537,2 iron, 2 sulfur cluster binding;GO:0005737,cytoplasm;GO:0044424,intracellular part;GO:0005623,cell;GO:0044422,organelle part;GO:0044237,cellular metabolic process;GO:0051234,establishment of localization;GO:0031974,membrane-enclosed lumen;GO:0009055,electron carrier activity;GO:0070013,intracellular organelle lumen;GO:0008152,metabolic process;GO:0031980,mitochondrial lumen;GO:0044464…	PF00111	2Fe-2S iron-sulfur cluster binding domain	PTHR23426
Aqu1.204423	816	15	69	0	0
Aqu1.204622	823	5	96	0	0
Aqu1.204729	606	11	70	4	0
Aqu1.204836	638	64	238	0	0	SIRT6	Q8N6T7	GO:0000781,chromosome, telomeric region;GO:0009058,biosynthetic process;GO:0070403,NAD binding;GO:0005623,cell;GO:0044422,organelle part;GO:0000792,heterochromatin;GO:0051253,negative regulation of RNA metabolic process;GO:0044237,cellular metabolic process;GO:0043228,non-membrane-bounded organelle;GO:0005654,nucleoplasm;GO:0008152,metabolic process;GO:0044454,nuclear chromosome part;GO:0005622,i…			PTHR11085
Aqu1.204976	805	132	328	4	3	LMBRL	Q803C7	GO:0016020,membrane;GO:0016043,cellular component organization;GO:0016044,cellular membrane organization;GO:0016192,vesicle-mediated transport;GO:0031224,intrinsic to membrane;GO:0010324,membrane invagination;GO:0003674,molecular_function;GO:0005623,cell;GO:0016021,integral to membrane;GO:0006897,endocytosis;GO:0004871,signal transducer activity;GO:0005886,plasma membrane;GO:0051234,establishment…			PTHR12625
Aqu1.205069	653	7	136	12	0
Aqu1.205267	1872	208	1347	18	51	AGL2	Q9F234	GO:0008152,metabolic process;GO:0004558,alpha-glucosidase activity;GO:0003824,catalytic activity;GO:0016798,hydrolase activity, acting on glycosyl bonds;GO:0003674,molecular_function;GO:0015926,glucosidase activity;GO:0004553,hydrolase activity, hydrolyzing O-glycosyl compounds;GO:0016787,hydrolase activity;GO:0044238,primary metabolic process;GO:0005975,carbohydrate metabolic process;GO:0008150,…	PF00088|PF01055	Trefoil (P-type) domain|Glycosyl hydrolases family 31	PTHR22762
Aqu1.205268	486	29	117	0	0
Aqu1.205477	669	272	2326	944	1725	RTF22	Q9C0R2	GO:0008233,peptidase activity;GO:0006260,DNA replication;GO:0006259,DNA metabolic process;GO:0003964,RNA-directed DNA polymerase activity;GO:0044424,intracellular part;GO:0009058,biosynthetic process;GO:0016787,hydrolase activity;GO:0005623,cell;GO:0044237,cellular metabolic process;GO:0008152,metabolic process;GO:0044464,cell part;GO:0005622,intracellular;GO:0006139,nucleobase, nucleoside, nucle…			PTHR10178
Aqu1.205528	1064	334	1226	510	909	CH60	P63039	GO:0009593,detection of chemical stimulus;GO:0010941,regulation of cell death;GO:0031988,membrane-bounded vesicle;GO:0042562,hormone binding;GO:0005737,cytoplasm;GO:0031347,regulation of defense response;GO:0044237,cellular metabolic process;GO:0009607,response to biotic stimulus;GO:0009605,response to external stimulus;GO:0008152,metabolic process;GO:0006458,'de novo' protein folding;GO:0031980,…	PF00118	TCP-1/cpn60 chaperonin family	PTHR11353
Aqu1.205541	1938	0	111	0	0	MNMG	Q12HP0	GO:0050660,FAD binding;GO:0005737,cytoplasm;GO:0044424,intracellular part;GO:0005623,cell;GO:0044237,cellular metabolic process;GO:0009451,RNA modification;GO:0002098,tRNA wobble uridine modification;GO:0008152,metabolic process;GO:0044464,cell part;GO:0005622,intracellular;GO:0006139,nucleobase, nucleoside, nucleotide and nucleic acid metabolic process;GO:0005488,binding;GO:0043170,macromolecule…	PF01134	Glucose inhibited division protein A	PTHR11806
Aqu1.205542	593	33	72	4	4	RTXE	Q9NBX4	GO:0006260,DNA replication;GO:0006313,transposition, DNA-mediated;GO:0006259,DNA metabolic process;GO:0003964,RNA-directed DNA polymerase activity;GO:0009058,biosynthetic process;GO:0044237,cellular metabolic process;GO:0008152,metabolic process;GO:0003824,catalytic activity;GO:0006139,nucleobase, nucleoside, nucleotide and nucleic acid metabolic process;GO:0005488,binding;GO:0043170,macromolecul…			PTHR19446
Aqu1.205591	739	7	81	0	33	PI3R4	Q99570	GO:0043687,post-translational protein modification;GO:0016310,phosphorylation;GO:0016773,phosphotransferase activity, alcohol group as acceptor;GO:0005737,cytoplasm;GO:0044267,cellular protein metabolic process;GO:0044424,intracellular part;GO:0004713,protein tyrosine kinase activity;GO:0005623,cell;GO:0004672,protein kinase activity;GO:0044237,cellular metabolic process;GO:0006796,phosphate meta…	PF00400	WD domain, G-beta repeat
Aqu1.205936	1877	97	222	10	0				PF00018	SH3 domain
Aqu1.205977	776	97	341	2	0	TRAF3	Q60803	GO:0050794,regulation of cellular process;GO:0032502,developmental process;GO:0010941,regulation of cell death;GO:0016265,death;GO:0043167,ion binding;GO:0043067,regulation of programmed cell death;GO:0003674,molecular_function;GO:0005515,protein binding;GO:0008270,zinc ion binding;GO:0007165,signal transduction;GO:0050789,regulation of biological process;GO:0046914,transition metal ion binding;G…	PF00917	MATH domain	PTHR10131
Aqu1.205991	828	25	108	0	4
Aqu1.206127	504	46	126	0	0	CNOT2	Q9NZN8	GO:0050794,regulation of cellular process;GO:0016251,general RNA polymerase II transcription factor activity;GO:0005737,cytoplasm;GO:0060255,regulation of macromolecule metabolic process;GO:0019219,regulation of nucleobase, nucleoside, nucleotide and nucleic acid metabolic process;GO:0044424,intracellular part;GO:0009058,biosynthetic process;GO:0005515,protein binding;GO:0005623,cell;GO:0044237,c…	PF04153	NOT2 / NOT3 / NOT5 family	PTHR23326
Aqu1.206205	372	19	69	19	29	COMT1	Q43609	GO:0047763,caffeate O-methyltransferase activity;GO:0008168,methyltransferase activity;GO:0006725,cellular aromatic compound metabolic process;GO:0046983,protein dimerization activity;GO:0003674,molecular_function;GO:0042398,cellular amino acid derivative biosynthetic process;GO:0016741,transferase activity, transferring one-carbon groups;GO:0009699,phenylpropanoid biosynthetic process;GO:0009058…			PTHR11746:SF7
Aqu1.206260	529	11	66	0	61	YO84	P34620	GO:0003723,RNA binding;GO:0006260,DNA replication;GO:0043283;GO:0034960;GO:0006259,DNA metabolic process;GO:0003674,molecular_function;GO:0003964,RNA-directed DNA polymerase activity;GO:0006807,nitrogen compound metabolic process;GO:0009058,biosynthetic process;GO:0044238,primary metabolic process;GO:0044237,cellular metabolic process;GO:0044249,cellular biosynthetic process;GO:0008152,metabolic …			PTHR19446
Aqu1.206271	533	15	233	6	0	ANR16	Q6P6B7		PF00023|PF00023|PF00023	Ankyrin repeat|Ankyrin repeat|Ankyrin repeat	PTHR18958
Aqu1.206304	840	56	131	16	12	CCD22	A7RNG8				PTHR15668
Aqu1.206309	3618	19	73	16	0	MPDZ	Q8VBX6	GO:0030425,dendrite;GO:0016020,membrane;GO:0005626,insoluble fraction;GO:0030054,cell junction;GO:0044424,intracellular part;GO:0005515,protein binding;GO:0000267,cell fraction;GO:0005911,cell-cell junction;GO:0005623,cell;GO:0044422,organelle part;GO:0043228,non-membrane-bounded organelle;GO:0005856,cytoskeleton;GO:0070160,occluding junction;GO:0016327,apicolateral plasma membrane;GO:0044464,cel…	PF00595|PF00023	PDZ domain (Also known as DHR or GLGF)|Ankyrin repeat	PTHR19964
Aqu1.206396	1554	107	262	31	1
Aqu1.206425	511	47	154	0	46	LRK1	Q9TZM3	GO:0050794,regulation of cellular process;GO:0043687,post-translational protein modification;GO:0016310,phosphorylation;GO:0016773,phosphotransferase activity, alcohol group as acceptor;GO:0005737,cytoplasm;GO:0044267,cellular protein metabolic process;GO:0044424,intracellular part;GO:0005515,protein binding;GO:0005623,cell;GO:0004672,protein kinase activity;GO:0044237,cellular metabolic process;…			PTHR23256
Aqu1.206658	276	75	495	0	7
Aqu1.206682	579	26	98	0	0	CNOT2	Q9NZN8	GO:0050794,regulation of cellular process;GO:0016251,general RNA polymerase II transcription factor activity;GO:0005737,cytoplasm;GO:0060255,regulation of macromolecule metabolic process;GO:0019219,regulation of nucleobase, nucleoside, nucleotide and nucleic acid metabolic process;GO:0044424,intracellular part;GO:0009058,biosynthetic process;GO:0005515,protein binding;GO:0005623,cell;GO:0044237,c…	PF04153	NOT2 / NOT3 / NOT5 family	PTHR23326
Aqu1.206723	1638	3	96	0	14	PPT1	P45478	GO:0060627,regulation of vesicle-mediated transport;GO:0005626,insoluble fraction;GO:0065008,regulation of biological quality;GO:0010941,regulation of cell death;GO:0031988,membrane-bounded vesicle;GO:0005737,cytoplasm;GO:0007420,brain development;GO:0043523,regulation of neuron apoptosis;GO:0030641,regulation of cellular pH;GO:0030004,cellular monovalent inorganic cation homeostasis;GO:0008474,p…	PF02089	Palmitoyl protein thioesterase	PTHR11908
Aqu1.206987	579	12	66	0	0	NETR	Q5G265	GO:0016020,membrane;GO:0043285;GO:0008233,peptidase activity;GO:0043283;GO:0008236,serine-type peptidase activity;GO:0003674,molecular_function;GO:0016787,hydrolase activity;GO:0005044,scavenger receptor activity;GO:0005623,cell;GO:0005576,extracellular region;GO:0044238,primary metabolic process;GO:0004888,transmembrane receptor activity;GO:0004871,signal transducer activity;GO:0005575,cellular_…	PF00530	Scavenger receptor cysteine-rich domain	PTHR19331
Aqu1.207092	609	47	201	29	26	ETFD	Q921G7	GO:0043783,oxidoreductase activity, oxidizing metal ions with flavin as acceptor;GO:0004174,electron-transferring-flavoprotein dehydrogenase activity;GO:0016722,oxidoreductase activity, oxidizing metal ions;GO:0016645,oxidoreductase activity, acting on the CH-NH group of donors;GO:0005737,cytoplasm;GO:0032991,macromolecular complex;GO:0044424,intracellular part;GO:0005623,cell;GO:0045251,electron…			PTHR10617
Aqu1.207145	3011	33	212	46	80	PHYD1	Q9NAM7	GO:0016702,oxidoreductase activity, acting on single donors with incorporation of molecular oxygen, incorporation of two atoms of oxygen;GO:0008152,metabolic process;GO:0016701,oxidoreductase activity, acting on single donors with incorporation of molecular oxygen;GO:0005506,iron ion binding;GO:0046914,transition metal ion binding;GO:0003824,catalytic activity;GO:0055114,oxidation reduction;GO:00…	PF05721	Phytanoyl-CoA dioxygenase (PhyH)	PTHR20883
Aqu1.207154	651	372	807	12	3
Aqu1.207159	768	183	1105	354	315	SCPL1	Q54DY7	GO:0004180,carboxypeptidase activity;GO:0043285;GO:0008238,exopeptidase activity;GO:0008233,peptidase activity;GO:0043283;GO:0008236,serine-type peptidase activity;GO:0003674,molecular_function;GO:0016787,hydrolase activity;GO:0005576,extracellular region;GO:0044238,primary metabolic process;GO:0070008,serine-type exopeptidase activity;GO:0005575,cellular_component;GO:0008152,metabolic process;GO…	PF00450	Serine carboxypeptidase	PTHR11802
Aqu1.207188	450	44	107	42	0	RNFT1	Q9DCN7	GO:0016020,membrane;GO:0005575,cellular_component;GO:0044464,cell part;GO:0044425,membrane part;GO:0046914,transition metal ion binding;GO:0005488,binding;GO:0043167,ion binding;GO:0031224,intrinsic to membrane;GO:0003674,molecular_function;GO:0043169,cation binding;GO:0046872,metal ion binding;GO:0005515,protein binding;GO:0005623,cell;GO:0016021,integral to membrane;GO:0008270,zinc ion binding;	PF00097	Zinc finger, C3HC4 type (RING finger)	PTHR15860
Aqu1.207226	684	28	101	23	0
Aqu1.207227	873	34	69	0	0	KLDC4	Q8TBB5	GO:0050794,regulation of cellular process;GO:0000003,reproduction;GO:0016043,cellular component organization;GO:0000747,conjugation with cellular fusion;GO:0045786,negative regulation of cell cycle;GO:0007346,regulation of mitotic cell cycle;GO:0043332,mating projection tip;GO:0051129,negative regulation of cellular component organization;GO:0048285,organelle fission;GO:0007067,mitosis;GO:0005515…	PF07646|PF01344|PF07646|PF01344|PF07646|PF01344	Kelch motif|Kelch motif|Kelch motif|Kelch motif|Kelch motif|Kelch motif	PTHR23244
Aqu1.207264	501	2	69	0	0	RL5	Q1H4M5	GO:0005737,cytoplasm;GO:0032991,macromolecular complex;GO:0044267,cellular protein metabolic process;GO:0044424,intracellular part;GO:0009058,biosynthetic process;GO:0005623,cell;GO:0044237,cellular metabolic process;GO:0003735,structural constituent of ribosome;GO:0043228,non-membrane-bounded organelle;GO:0008152,metabolic process;GO:0044464,cell part;GO:0005622,intracellular;GO:0000049,tRNA bin…	PF00281|PF00673	Ribosomal protein L5|ribosomal L5P family C-terminus	PTHR11994
Aqu1.207422	519	21	70	0	0	TRAF4	Q9BUZ4	GO:0050794,regulation of cellular process;GO:0010941,regulation of cell death;GO:0016265,death;GO:0005737,cytoplasm;GO:0043067,regulation of programmed cell death;GO:0044424,intracellular part;GO:0005515,protein binding;GO:0005623,cell;GO:0007165,signal transduction;GO:0044464,cell part;GO:0005622,intracellular;GO:0007154,cell communication;GO:0005488,binding;GO:0006915,apoptosis;GO:0043169,catio…	PF00097	Zinc finger, C3HC4 type (RING finger)	PTHR15315
Aqu1.207642	588	97	195	35	0
Aqu1.207672	389	7	69	0	25	MRP4	O15439	GO:0016020,membrane;GO:0042827,platelet dense granule;GO:0005626,insoluble fraction;GO:0031090,organelle membrane;GO:0031988,membrane-bounded vesicle;GO:0005737,cytoplasm;GO:0044433,cytoplasmic vesicle part;GO:0031088,platelet dense granule membrane;GO:0005623,cell;GO:0044422,organelle part;GO:0016404,15-hydroxyprostaglandin dehydrogenase (NAD+) activity;GO:0051234,establishment of localization;G…			PTHR19242
Aqu1.207834	1256	68	154	0	1	ABCGK	Q8T674	GO:0016020,membrane;GO:0015399,primary active transmembrane transporter activity;GO:0031224,intrinsic to membrane;GO:0016817,hydrolase activity, acting on acid anhydrides;GO:0016787,hydrolase activity;GO:0005623,cell;GO:0051234,establishment of localization;GO:0016887,ATPase activity;GO:0016462,pyrophosphatase activity;GO:0044464,cell part;GO:0044425,membrane part;GO:0032553,ribonucleotide bindin…	PF01061	ABC-2 type transporter
Aqu1.207946	1339	40	117	14	9	TGM1	P22735	GO:0016020,membrane;GO:0043687,post-translational protein modification;GO:0016043,cellular component organization;GO:0031424,keratinization;GO:0048869,cellular developmental process;GO:0031224,intrinsic to membrane;GO:0044267,cellular protein metabolic process;GO:0018149,peptide cross-linking;GO:0044424,intracellular part;GO:0005515,protein binding;GO:0005623,cell;GO:0044237,cellular metabolic pr…	PF01841	Transglutaminase-like superfamily	PTHR11590
Aqu1.208221	2124	116	296	56	1	THAP9	Q9H5L6	GO:0003677,DNA binding;GO:0046914,transition metal ion binding;GO:0005488,binding;GO:0043167,ion binding;GO:0003676,nucleic acid binding;GO:0003674,molecular_function;GO:0043169,cation binding;GO:0046872,metal ion binding;GO:0008270,zinc ion binding;			PTHR10725
Aqu1.208448	624	19	90	37	2	CSTF1	Q5R8K2	GO:0043229,intracellular organelle;GO:0006396,RNA processing;GO:0043283;GO:0034960;GO:0044424,intracellular part;GO:0006807,nitrogen compound metabolic process;GO:0005623,cell;GO:0044238,primary metabolic process;GO:0044237,cellular metabolic process;GO:0043231,intracellular membrane-bounded organelle;GO:0043226,organelle;GO:0006397,mRNA processing;GO:0016070,RNA metabolic process;GO:0005575,cell…	PF00400|PF00400	WD domain, G-beta repeat|WD domain, G-beta repeat	PTHR22840
Aqu1.208737	771	3	102	0	0	PIR	Q9D711	GO:0043229,intracellular organelle;GO:0005506,iron ion binding;GO:0043167,ion binding;GO:0003674,molecular_function;GO:0044424,intracellular part;GO:0005623,cell;GO:0005575,cellular_component;GO:0043226,organelle;GO:0043231,intracellular membrane-bounded organelle;GO:0005634,nucleus;GO:0044464,cell part;GO:0046914,transition metal ion binding;GO:0005622,intracellular;GO:0005488,binding;GO:0046872…	PF02678|PF05726	Pirin|Pirin C-terminal cupin domain	PTHR13903
Aqu1.209001	1719	23	73	0	0	KLDC1	Q8N7A1	GO:0005575,cellular_component;GO:0044424,intracellular part;GO:0005623,cell;GO:0044464,cell part;GO:0005622,intracellular;GO:0005737,cytoplasm;	PF07646|PF01344|PF07646|PF01344|PF07646|PF07646|PF01344	Kelch motif|Kelch motif|Kelch motif|Kelch motif|Kelch motif|Kelch motif|Kelch motif	PTHR23244
Aqu1.209116	1020	69	148	0	13
Aqu1.209183	224	36	85	0	0
Aqu1.209315	531	22	72	6	3	LYST1	Q556F2	GO:0019835,cytolysis;GO:0016265,death;GO:0044036,cell wall macromolecule metabolic process;GO:0009253,peptidoglycan catabolic process;GO:0000270,peptidoglycan metabolic process;GO:0006026,aminoglycan catabolic process;GO:0016787,hydrolase activity;GO:0050896,response to stimulus;GO:0051707,response to other organism;GO:0030203,glycosaminoglycan metabolic process;GO:0009607,response to biotic stim…
Aqu1.209426	1581	8	67	0	0				PF04508|PF04508|PF04508	Viral A-type inclusion protein repeat|Viral A-type inclusion protein repeat|Viral A-type inclusion protein repeat
Aqu1.209471	2454	65	160	6	7				PF00018	SH3 domain	PTHR13824
Aqu1.209705	360	29	76	0	19	PMVK	Q15126	GO:0043687,post-translational protein modification;GO:0016310,phosphorylation;GO:0005737,cytoplasm;GO:0006066,alcohol metabolic process;GO:0044267,cellular protein metabolic process;GO:0044424,intracellular part;GO:0044255,cellular lipid metabolic process;GO:0009058,biosynthetic process;GO:0005515,protein binding;GO:0005623,cell;GO:0044237,cellular metabolic process;GO:0016125,sterol metabolic pr…			PTHR13101
Aqu1.209793	3084	2	66	2	0	RTBS	Q95SX7	GO:0006260,DNA replication;GO:0006313,transposition, DNA-mediated;GO:0006259,DNA metabolic process;GO:0003964,RNA-directed DNA polymerase activity;GO:0009058,biosynthetic process;GO:0044237,cellular metabolic process;GO:0008152,metabolic process;GO:0003824,catalytic activity;GO:0006139,nucleobase, nucleoside, nucleotide and nucleic acid metabolic process;GO:0005488,binding;GO:0043170,macromolecul…	PF00078	Reverse transcriptase (RNA-dependent DNA polymerase)	PTHR19446
Aqu1.209837	823	22	72	0	0	OGFD1	Q3MI03	GO:0019842,vitamin binding;GO:0005506,iron ion binding;GO:0055114,oxidation reduction;GO:0031418,L-ascorbic acid binding;GO:0043167,ion binding;GO:0003674,molecular_function;GO:0016705,oxidoreductase activity, acting on paired donors, with incorporation or reduction of molecular oxygen;GO:0016706,oxidoreductase activity, acting on paired donors, with incorporation or reduction of molecular oxygen…			PTHR12117
Aqu1.209866	835	695	1763	419	440	ZN319	Q9ERR8	GO:0050794,regulation of cellular process;GO:0060255,regulation of macromolecule metabolic process;GO:0019219,regulation of nucleobase, nucleoside, nucleotide and nucleic acid metabolic process;GO:0044424,intracellular part;GO:0009058,biosynthetic process;GO:0005623,cell;GO:0044237,cellular metabolic process;GO:0008152,metabolic process;GO:0044464,cell part;GO:0005622,intracellular;GO:0006139,nuc…	PF00096|PF00096|PF00096	Zinc finger, C2H2 type|Zinc finger, C2H2 type|Zinc finger, C2H2 type	PTHR11389
Aqu1.209898	1326	23	481	94	98	YR911	Q5UR04	GO:0016020,membrane;GO:0019226,transmission of nerve impulse;GO:0003008,system process;GO:0044403,symbiosis, encompassing mutualism through parasitism;GO:0005623,cell;GO:0042734,presynaptic membrane;GO:0005576,extracellular region;GO:0032501,multicellular organismal process;GO:0045202,synapse;GO:0051704,multi-organism process;GO:0050877,neurological system process;GO:0005575,cellular_component;GO…	PF00023|PF00023|PF00023|PF00023|PF00023|PF00023	Ankyrin repeat|Ankyrin repeat|Ankyrin repeat|Ankyrin repeat|Ankyrin repeat|Ankyrin repeat	PTHR18958
Aqu1.209955	1326	5296	10754	3589	4747	TF2AA	P52655	GO:0005737,cytoplasm;GO:0032991,macromolecular complex;GO:0009058,biosynthetic process;GO:0005623,cell;GO:0006354,RNA elongation;GO:0044422,organelle part;GO:0044237,cellular metabolic process;GO:0005654,nucleoplasm;GO:0008152,metabolic process;GO:0005622,intracellular;GO:0005488,binding;GO:0016563,transcription activator activity;GO:0043227,membrane-bounded organelle;GO:0043170,macromolecule met…	PF03153	Transcription factor IIA, alpha/beta subunit	PTHR12694
Aqu1.210295	2874	82	224	6	21	POL5	Q8I7P9	GO:0008233,peptidase activity;GO:0006260,DNA replication;GO:0006313,transposition, DNA-mediated;GO:0006259,DNA metabolic process;GO:0003964,RNA-directed DNA polymerase activity;GO:0044424,intracellular part;GO:0009058,biosynthetic process;GO:0016787,hydrolase activity;GO:0005623,cell;GO:0044237,cellular metabolic process;GO:0008152,metabolic process;GO:0044464,cell part;GO:0005622,intracellular;G…	PF00078	Reverse transcriptase (RNA-dependent DNA polymerase)	PTHR10178:SF15
Aqu1.210361	915	260	571	158	216	TCMN	P16559	GO:0008152,metabolic process;GO:0008168,methyltransferase activity;GO:0003824,catalytic activity;GO:0017144,drug metabolic process;GO:0016999,antibiotic metabolic process;GO:0017000,antibiotic biosynthetic process;GO:0003674,molecular_function;GO:0016741,transferase activity, transferring one-carbon groups;GO:0009058,biosynthetic process;GO:0008171,O-methyltransferase activity;GO:0044237,cellular…			PTHR11746
Aqu1.210395	741	20	85	0	7	SYNPR	Q8BGN8	GO:0016020,membrane;GO:0031410,cytoplasmic vesicle;GO:0031988,membrane-bounded vesicle;GO:0016023,cytoplasmic membrane-bounded vesicle;GO:0031982,vesicle;GO:0005737,cytoplasm;GO:0031224,intrinsic to membrane;GO:0044424,intracellular part;GO:0005887,integral to plasma membrane;GO:0005623,cell;GO:0048770,pigment granule;GO:0050877,neurological system process;GO:0051234,establishment of localization…	PF01284	Membrane-associating domain	PTHR10306
Aqu1.210435	786	29	96	0	0	PGDH	Q8VCC1	GO:0022414,reproductive process;GO:0007166,cell surface receptor linked signaling pathway;GO:0005737,cytoplasm;GO:0044255,cellular lipid metabolic process;GO:0070403,NAD binding;GO:0005623,cell;GO:0044237,cellular metabolic process;GO:0016404,15-hydroxyprostaglandin dehydrogenase (NAD+) activity;GO:0004871,signal transducer activity;GO:0008152,metabolic process;GO:0007165,signal transduction;GO:0…	PF00106	short chain dehydrogenase	PTHR19410
Aqu1.210641	737	31	75	0	2	PRP4	Q5NVD0	GO:0032991,macromolecular complex;GO:0044424,intracellular part;GO:0016604,nuclear body;GO:0005623,cell;GO:0044422,organelle part;GO:0044237,cellular metabolic process;GO:0031974,membrane-enclosed lumen;GO:0005654,nucleoplasm;GO:0070013,intracellular organelle lumen;GO:0008152,metabolic process;GO:0044464,cell part;GO:0016607,nuclear speck;GO:0005622,intracellular;GO:0006139,nucleobase, nucleosid…			PTHR19846
Aqu1.210705	870	20	78	0	0	VAV2	Q60992	GO:0016020,membrane;GO:0044085,cellular component biogenesis;GO:0051674,localization of cell;GO:0043551,regulation of phosphoinositide 3-kinase activity;GO:0005085,guanyl-nucleotide exchange factor activity;GO:0005737,cytoplasm;GO:0060589,nucleoside-triphosphatase regulator activity;GO:0030695,GTPase regulator activity;GO:0005623,cell;GO:0019216,regulation of lipid metabolic process;GO:0044237,ce…	PF00018|PF07653|PF00017|PF07653	SH3 domain|Variant SH3 domain|SH2 domain|Variant SH3 domain	PTHR22820
Aqu1.210859	1053	23	222	0	6				PF01697	Domain of unknown function	PTHR21461
Aqu1.210997	1331	4392	13466	3908	4291	T184B	Q9Y519	GO:0031224,intrinsic to membrane;GO:0016020,membrane;GO:0005575,cellular_component;GO:0005623,cell;GO:0044464,cell part;GO:0044425,membrane part;GO:0016021,integral to membrane;	PF03619	Domain of unknown function	PTHR23423
Aqu1.211003	705	12	114	0	0	CWC22	Q5RA93	GO:0032991,macromolecular complex;GO:0044424,intracellular part;GO:0005623,cell;GO:0044422,organelle part;GO:0044237,cellular metabolic process;GO:0008152,metabolic process;GO:0044464,cell part;GO:0005622,intracellular;GO:0006139,nucleobase, nucleoside, nucleotide and nucleic acid metabolic process;GO:0005488,binding;GO:0043227,membrane-bounded organelle;GO:0043170,macromolecule metabolic process…	PF02847	MA3 domain	PTHR18034
Aqu1.211088	2703	3	381	25	1				PF00078	Reverse transcriptase (RNA-dependent DNA polymerase)	PTHR10178
Aqu1.211107	528	17	67	0	0	POL4	P10394	GO:0008233,peptidase activity;GO:0006260,DNA replication;GO:0006259,DNA metabolic process;GO:0003964,RNA-directed DNA polymerase activity;GO:0009058,biosynthetic process;GO:0016787,hydrolase activity;GO:0044237,cellular metabolic process;GO:0008152,metabolic process;GO:0006139,nucleobase, nucleoside, nucleotide and nucleic acid metabolic process;GO:0003824,catalytic activity;GO:0005488,binding;GO…	PF00665	Integrase core domain	PTHR10178
Aqu1.211226	5604	88	401	120	84	ANR50	Q9ULJ7	GO:0043229,intracellular organelle;GO:0016323,basolateral plasma membrane;GO:0016020,membrane;GO:0050794,regulation of cellular process;GO:0043232,intracellular non-membrane-bounded organelle;GO:0005737,cytoplasm;GO:0003674,molecular_function;GO:0044424,intracellular part;GO:0005515,protein binding;GO:0005623,cell;GO:0005886,plasma membrane;GO:0043228,non-membrane-bounded organelle;GO:0051234,est…	PF00023|PF00023|PF00023|PF00023|PF00023|PF00023|PF00023|PF00023|PF00023|PF00023|PF00023|PF00023|PF00023|PF00023|PF00023|PF00023|PF00023|PF00023|PF00023|PF00023|PF00023	Ankyrin repeat|Ankyrin repeat|Ankyrin repeat|Ankyrin repeat|Ankyrin repeat|Ankyrin repeat|Ankyrin repeat|Ankyrin repeat|Ankyrin repeat|Ankyrin repeat|Ankyrin repeat|Ankyrin repeat|Ankyrin repeat|Ankyrin repeat|Ankyrin repeat|Ankyrin repeat|Ankyrin repeat|Ankyrin repeat|Ankyrin repeat|Ankyrin repeat|Ankyrin repeat	PTHR18958
Aqu1.211239	940	30	73	2	48	VMA5A	O00534	GO:0005737,cytoplasm;GO:0032991,macromolecular complex;GO:0005623,cell;GO:0044422,organelle part;GO:0044237,cellular metabolic process;GO:0043228,non-membrane-bounded organelle;GO:0051234,establishment of localization;GO:0009611,response to wounding;GO:0009605,response to external stimulus;GO:0008152,metabolic process;GO:0005622,intracellular;GO:0003824,catalytic activity;GO:0005488,binding;GO:00…	PF08487	Vault protein inter-alpha-trypsin	PTHR10338
Aqu1.211398	2748	36	116	0	0	EPHA5	P54755	GO:0016020,membrane;GO:0050794,regulation of cellular process;GO:0043687,post-translational protein modification;GO:0016310,phosphorylation;GO:0007166,cell surface receptor linked signaling pathway;GO:0031224,intrinsic to membrane;GO:0044267,cellular protein metabolic process;GO:0005887,integral to plasma membrane;GO:0005515,protein binding;GO:0005623,cell;GO:0044237,cellular metabolic process;GO…	PF00069|PF07714	Protein kinase domain|Protein tyrosine kinase	PTHR23256
Aqu1.211473	927	2	91	0	3	SERA	Q58424	GO:0016597,amino acid binding;GO:0016053,organic acid biosynthetic process;GO:0009058,biosynthetic process;GO:0044237,cellular metabolic process;GO:0006564,L-serine biosynthetic process;GO:0006519,cellular amino acid and derivative metabolic process;GO:0016614,oxidoreductase activity, acting on CH-OH group of donors;GO:0016616,oxidoreductase activity, acting on the CH-OH group of donors, NAD or N…	PF00389|PF02826	D-isomer specific 2-hydroxyacid dehydrogenase, catalytic domain|D-isomer specific 2-hydroxyacid dehydrogenase, NAD binding domain	PTHR10996
Aqu1.211565	3232	15	90	0	45
Aqu1.211675	1362	312	791	88	73				PF00531	Death domain
Aqu1.211679	671	30	88	0	0
Aqu1.211698	804	34	166	0	0
Aqu1.211871	777	836	1999	35	37	SIRT6	Q8N6T7	GO:0000781,chromosome, telomeric region;GO:0009058,biosynthetic process;GO:0070403,NAD binding;GO:0005623,cell;GO:0044422,organelle part;GO:0000792,heterochromatin;GO:0051253,negative regulation of RNA metabolic process;GO:0044237,cellular metabolic process;GO:0043228,non-membrane-bounded organelle;GO:0005654,nucleoplasm;GO:0008152,metabolic process;GO:0044454,nuclear chromosome part;GO:0005622,i…			PTHR11085
Aqu1.211956	204	337	957	455	265	GCSP	P15505	GO:0070279,vitamin B6 binding;GO:0005737,cytoplasm;GO:0044424,intracellular part;GO:0005623,cell;GO:0006544,glycine metabolic process;GO:0044237,cellular metabolic process;GO:0030170,pyridoxal phosphate binding;GO:0005496,steroid binding;GO:0006519,cellular amino acid and derivative metabolic process;GO:0008152,metabolic process;GO:0006520,cellular amino acid metabolic process;GO:0044464,cell par…			PTHR11773
Aqu1.211976	474	26	76	0	0	CHM2B	Q6NXD2	GO:0043229,intracellular organelle;GO:0016020,membrane;GO:0019898,extrinsic to membrane;GO:0005737,cytoplasm;GO:0044424,intracellular part;GO:0005829,cytosol;GO:0005623,cell;GO:0015031,protein transport;GO:0051234,establishment of localization;GO:0043231,intracellular membrane-bounded organelle;GO:0006810,transport;GO:0045184,establishment of protein localization;GO:0005575,cellular_component;GO:…	PF03357	ESCRT-III complex subunit	PTHR10476
Aqu1.212010	2903	1696	3533	872	1038	RET	P35546	GO:0016020,membrane;GO:0021700,developmental maturation;GO:0051674,localization of cell;GO:0016773,phosphotransferase activity, alcohol group as acceptor;GO:0007166,cell surface receptor linked signaling pathway;GO:0048869,cellular developmental process;GO:0048666,neuron development;GO:0022008,neurogenesis;GO:0005623,cell;GO:0004672,protein kinase activity;GO:0044237,cellular metabolic process;GO…	PF01456|PF07714|PF00069	Mucin-like glycoprotein|Protein tyrosine kinase|Protein kinase domain	PTHR23256
Aqu1.212099	573	58	133	14	1	COPT1	Q8K211	GO:0016020,membrane;GO:0005375,copper ion transmembrane transporter activity;GO:0030001,metal ion transport;GO:0031224,intrinsic to membrane;GO:0022892,substrate-specific transporter activity;GO:0005623,cell;GO:0005507,copper ion binding;GO:0051234,establishment of localization;GO:0022891,substrate-specific transmembrane transporter activity;GO:0000041,transition metal ion transport;GO:0046873,me…	PF04145	Ctr copper transporter family	PTHR12483
Aqu1.212164	960	70	178	2	0	GPR63	Q9BZJ6	GO:0016020,membrane;GO:0050794,regulation of cellular process;GO:0007166,cell surface receptor linked signaling pathway;GO:0004930,G-protein coupled receptor activity;GO:0031224,intrinsic to membrane;GO:0003674,molecular_function;GO:0005515,protein binding;GO:0005623,cell;GO:0016021,integral to membrane;GO:0004888,transmembrane receptor activity;GO:0004871,signal transducer activity;GO:0005886,pl…	PF00001	7 transmembrane receptor (rhodopsin family)	PTHR19264
Aqu1.212337	1316	2201	4797	1465	1174	GSHB	P48637	GO:0051188,cofactor biosynthetic process;GO:0006518,peptide metabolic process;GO:0004363,glutathione synthase activity;GO:0046983,protein dimerization activity;GO:0016874,ligase activity;GO:0042398,cellular amino acid derivative biosynthetic process;GO:0009058,biosynthetic process;GO:0005515,protein binding;GO:0043295,glutathione binding;GO:0050896,response to stimulus;GO:0044237,cellular metabol…	PF03917|PF03199	Eukaryotic glutathione synthase, ATP binding domain|Eukaryotic glutathione synthase	PTHR11130
Aqu1.212380	1694	84	264	4	1	MET	Q00PJ8	GO:0016020,membrane;GO:0050794,regulation of cellular process;GO:0043687,post-translational protein modification;GO:0016310,phosphorylation;GO:0016773,phosphotransferase activity, alcohol group as acceptor;GO:0007166,cell surface receptor linked signaling pathway;GO:0048012,hepatocyte growth factor receptor signaling pathway;GO:0031224,intrinsic to membrane;GO:0044267,cellular protein metabolic p…	PF00530|PF07714|PF00069	Scavenger receptor cysteine-rich domain|Protein tyrosine kinase|Protein kinase domain	PTHR23256
Aqu1.212440	1146	43	180	2	0	AMZ2	Q4R684	GO:0008233,peptidase activity;GO:0046914,transition metal ion binding;GO:0003824,catalytic activity;GO:0005488,binding;GO:0043167,ion binding;GO:0003674,molecular_function;GO:0070011,peptidase activity, acting on L-amino acid peptides;GO:0043169,cation binding;GO:0046872,metal ion binding;GO:0008237,metallopeptidase activity;GO:0016787,hydrolase activity;GO:0008270,zinc ion binding;
Aqu1.212477	607	150	331	158	289				PF00531	Death domain
Aqu1.212506	813	176	585	253	364	FACE2	Q9U1H8	GO:0043229,intracellular organelle;GO:0016020,membrane;GO:0005783,endoplasmic reticulum;GO:0005737,cytoplasm;GO:0031224,intrinsic to membrane;GO:0003674,molecular_function;GO:0044424,intracellular part;GO:0016787,hydrolase activity;GO:0005623,cell;GO:0016021,integral to membrane;GO:0005575,cellular_component;GO:0043226,organelle;GO:0043231,intracellular membrane-bounded organelle;GO:0044464,cell …	PF02517	CAAX amino terminal protease family	PTHR13046
Aqu1.212547	1626	43710	171816	72917	59349				PF00627	UBA/TS-N domain	PTHR20930:SF6
Aqu1.212563	248	32	84	16	0	TRAF3	Q60803	GO:0050794,regulation of cellular process;GO:0032502,developmental process;GO:0010941,regulation of cell death;GO:0016265,death;GO:0043167,ion binding;GO:0043067,regulation of programmed cell death;GO:0003674,molecular_function;GO:0005515,protein binding;GO:0008270,zinc ion binding;GO:0007165,signal transduction;GO:0050789,regulation of biological process;GO:0046914,transition metal ion binding;G…			PTHR10131
Aqu1.212994	804	58	123	0	2	3HAO	A7RIT9	GO:0051188,cofactor biosynthetic process;GO:0009110,vitamin biosynthetic process;GO:0019362,pyridine nucleotide metabolic process;GO:0009165,nucleotide biosynthetic process;GO:0005737,cytoplasm;GO:0009117,nucleotide metabolic process;GO:0044424,intracellular part;GO:0009058,biosynthetic process;GO:0000334,3-hydroxyanthranilate 3,4-dioxygenase activity;GO:0005623,cell;GO:0019363,pyridine nucleotid…	PF06052	3-hydroxyanthranilic acid dioxygenase
Aqu1.213124	402	59	128	0	0
Aqu1.213291	2013	55629	139864	39116	33217	TXB1B	Q6P132	GO:0012501,programmed cell death;GO:0016265,death;GO:0009987,cellular process;GO:0008219,cell death;GO:0008150,biological_process;GO:0006915,apoptosis;
Aqu1.213346	948	8933	32889	3581	6400
Aqu1.213347	1212	246265	537192	64022	39837
Aqu1.213359	1492	1418	3067	1039	852	IVD	Q3SZI8	GO:0050660,FAD binding;GO:0005737,cytoplasm;GO:0044424,intracellular part;GO:0005623,cell;GO:0044422,organelle part;GO:0031974,membrane-enclosed lumen;GO:0070013,intracellular organelle lumen;GO:0008152,metabolic process;GO:0031980,mitochondrial lumen;GO:0044464,cell part;GO:0005622,intracellular;GO:0003824,catalytic activity;GO:0005488,binding;GO:0043227,membrane-bounded organelle;GO:0030554,ade…
Aqu1.213423	2002	1580	4075	931	1025	DMBT1	Q9UGM3	GO:0016020,membrane;GO:0031090,organelle membrane;GO:0031988,membrane-bounded vesicle;GO:0005737,cytoplasm;GO:0044433,cytoplasmic vesicle part;GO:0048869,cellular developmental process;GO:0005623,cell;GO:0044422,organelle part;GO:0043152,induction of bacterial agglutination;GO:0004871,signal transducer activity;GO:0015031,protein transport;GO:0051234,establishment of localization;GO:0009607,respo…	PF00530|PF00530|PF00530|PF00530|PF00530	Scavenger receptor cysteine-rich domain|Scavenger receptor cysteine-rich domain|Scavenger receptor cysteine-rich domain|Scavenger receptor cysteine-rich domain|Scavenger receptor cysteine-rich domain	PTHR19331
Aqu1.213472	717	26	162	0	0						PTHR22954
Aqu1.213753	243	347	919	147	219						PTHR10742
Aqu1.213754	1524	64	131	46	13	PAO	O64411	GO:0016647,oxidoreductase activity, acting on the CH-NH group of donors, oxygen as acceptor;GO:0016645,oxidoreductase activity, acting on the CH-NH group of donors;GO:0008152,metabolic process;GO:0003824,catalytic activity;GO:0055114,oxidation reduction;GO:0003674,molecular_function;GO:0008150,biological_process;GO:0016491,oxidoreductase activity;	PF01593	Flavin containing amine oxidoreductase	PTHR10742
Aqu1.213758	969	9	70	2	13	CT007	A2APY7	GO:0043229,intracellular organelle;GO:0016020,membrane;GO:0044429,mitochondrial part;GO:0031090,organelle membrane;GO:0008168,methyltransferase activity;GO:0044446,intracellular organelle part;GO:0031967,organelle envelope;GO:0005737,cytoplasm;GO:0003674,molecular_function;GO:0044424,intracellular part;GO:0016741,transferase activity, transferring one-carbon groups;GO:0005623,cell;GO:0044422,orga…	PF08241|PF08242	Methyltransferase domain|Methyltransferase domain	PTHR13090
Aqu1.213969	1188	41	134	38	57	MUTS	Q2N5V9	GO:0033554,cellular response to stress;GO:0006259,DNA metabolic process;GO:0003690,double-stranded DNA binding;GO:0050896,response to stimulus;GO:0044237,cellular metabolic process;GO:0034984;GO:0008152,metabolic process;GO:0006139,nucleobase, nucleoside, nucleotide and nucleic acid metabolic process;GO:0032553,ribonucleotide binding;GO:0005488,binding;GO:0043566,structure-specific DNA binding;GO…	PF00488	MutS domain V	PTHR11361
Aqu1.214085	2325	178	561	139	268	PSD10	Q9Z2X3	GO:0005575,cellular_component;GO:0000502,proteasome complex;GO:0044464,cell part;GO:0005622,intracellular;GO:0032991,macromolecular complex;GO:0044424,intracellular part;GO:0005623,cell;GO:0043234,protein complex;	PF00023|PF00023|PF00023|PF00023	Ankyrin repeat|Ankyrin repeat|Ankyrin repeat|Ankyrin repeat	PTHR18958
Aqu1.214091	1271	48	98	14	0	BTBD9	Q5PQR3	GO:0003674,molecular_function;GO:0022610,biological adhesion;GO:0007155,cell adhesion;GO:0005515,protein binding;GO:0009987,cellular process;GO:0008150,biological_process;GO:0005488,binding;	PF00651	BTB/POZ domain	PTHR23230
Aqu1.214158	2273	16513	68099	17219	21721
Aqu1.214181	2960	34	78	2	29	NOX5	Q96PH1	GO:0016020,membrane;GO:0006801,superoxide metabolic process;GO:0010941,regulation of cell death;GO:0022414,reproductive process;GO:0015252,hydrogen ion channel activity;GO:0005623,cell;GO:0006917,induction of apoptosis;GO:0044237,cellular metabolic process;GO:0015031,protein transport;GO:0016175,superoxide-generating NADPH oxidase activity;GO:0051234,establishment of localization;GO:0022891,subst…	PF00036|PF00036|PF00036|PF00036|PF01794|PF08022|PF08030	EF hand|EF hand|EF hand|EF hand|Ferric reductase like transmembrane component|FAD-binding domain|Ferric reductase NAD binding domain	PTHR11972
Aqu1.214427	984	1228	5945	2082	1535	RBP	P02752	GO:0006810,transport;GO:0032218,riboflavin transport;GO:0003674,molecular_function;GO:0051180,vitamin transport;GO:0051183,vitamin transporter activity;GO:0051179,localization;GO:0032217,riboflavin transporter activity;GO:0008150,biological_process;GO:0051234,establishment of localization;GO:0005215,transporter activity;	PF03024	Folate receptor family	PTHR10517
Aqu1.214585	786	30	70	0	0						PTHR19143
Aqu1.214631	537	78	296	12	18				PF01284	Membrane-associating domain
Aqu1.214662	2019	16	84	0	0	TRIM3	O75382	GO:0005737,cytoplasm;GO:0044424,intracellular part;GO:0005515,protein binding;GO:0005623,cell;GO:0005769,early endosome;GO:0015031,protein transport;GO:0051234,establishment of localization;GO:0044464,cell part;GO:0005622,intracellular;GO:0005488,binding;GO:0005768,endosome;GO:0043169,cation binding;GO:0008022,protein C-terminus binding;GO:0043227,membrane-bounded organelle;GO:0007275,multicellul…	PF00097|PF00630|PF01436|PF01436|PF01436|PF01436|PF01436	Zinc finger, C3HC4 type (RING finger)|Filamin/ABP280 repeat|NHL repeat|NHL repeat|NHL repeat|NHL repeat|NHL repeat	PTHR13712
Aqu1.214702	483	12	66	8	0	C163A	P85521	GO:0016020,membrane;GO:0006950,response to stress;GO:0031224,intrinsic to membrane;GO:0003674,molecular_function;GO:0005044,scavenger receptor activity;GO:0005623,cell;GO:0016021,integral to membrane;GO:0005576,extracellular region;GO:0050896,response to stimulus;GO:0004888,transmembrane receptor activity;GO:0004871,signal transducer activity;GO:0005886,plasma membrane;GO:0009611,response to woun…	PF00530	Scavenger receptor cysteine-rich domain	PTHR19331
Aqu1.214705	1271	6741	16121	5415	3816	NAAA	Q5KTC7	GO:0043229,intracellular organelle;GO:0005737,cytoplasm;GO:0003674,molecular_function;GO:0044424,intracellular part;GO:0016787,hydrolase activity;GO:0005623,cell;GO:0044238,primary metabolic process;GO:0043231,intracellular membrane-bounded organelle;GO:0005575,cellular_component;GO:0043226,organelle;GO:0008152,metabolic process;GO:0044464,cell part;GO:0005622,intracellular;GO:0003824,catalytic a…
Aqu1.214732	521	78	277	29	2
Aqu1.214797	2025	26	67	6	4	ANM7	Q5ZIB9	GO:0044085,cellular component biogenesis;GO:0022613,ribonucleoprotein complex biogenesis;GO:0022414,reproductive process;GO:0005737,cytoplasm;GO:0048869,cellular developmental process;GO:0044020,histone methyltransferase activity (H4-R3 specific);GO:0009058,biosynthetic process;GO:0005623,cell;GO:0044237,cellular metabolic process;GO:0018195,peptidyl-arginine modification;GO:0016277,[myelin basic…			PTHR11006
Aqu1.214803	325	62	136	42	0
Aqu1.214837	1572	2249	6714	1483	2542	GARL3	Q3V0G7	GO:0050794,regulation of cellular process;GO:0060589,nucleoside-triphosphatase regulator activity;GO:0030695,GTPase regulator activity;GO:0003674,molecular_function;GO:0005623,cell;GO:0007264,small GTPase mediated signal transduction;GO:0007242,intracellular signaling cascade;GO:0005575,cellular_component;GO:0007165,signal transduction;GO:0010646,regulation of cell communication;GO:0050789,regula…	PF02145	Rap/ran-GAP	PTHR15711
Aqu1.214838	671	282	943	217	221
Aqu1.215020	663	175	11609	779	731	PIRL	Q9SEE4	GO:0043231,intracellular membrane-bounded organelle;GO:0043229,intracellular organelle;GO:0043226,organelle;GO:0005575,cellular_component;GO:0005634,nucleus;GO:0044464,cell part;GO:0005622,intracellular;GO:0044424,intracellular part;GO:0005623,cell;GO:0043227,membrane-bounded organelle;	PF05726	Pirin C-terminal cupin domain	PTHR13903
Aqu1.215048	1206	3076	7340	2913	5003	EXOC2	Q9D4H1	GO:0060627,regulation of vesicle-mediated transport;GO:0050794,regulation of cellular process;GO:0005938,cell cortex;GO:0047485,protein N-terminus binding;GO:0005737,cytoplasm;GO:0032991,macromolecular complex;GO:0044424,intracellular part;GO:0051046,regulation of secretion;GO:0017157,regulation of exocytosis;GO:0000145,exocyst;GO:0005515,protein binding;GO:0005623,cell;GO:0017160,Ral GTPase bind…	PF00168|PF01833	C2 domain|IPT/TIG domain
Aqu1.215049	1513	131131	266826	93977	184108	LARP6	Q9BRS8	GO:0043229,intracellular organelle;GO:0006396,RNA processing;GO:0003723,RNA binding;GO:0043283;GO:0034960;GO:0005737,cytoplasm;GO:0032991,macromolecular complex;GO:0003674,molecular_function;GO:0044424,intracellular part;GO:0006807,nitrogen compound metabolic process;GO:0005623,cell;GO:0044238,primary metabolic process;GO:0044237,cellular metabolic process;GO:0043231,intracellular membrane-bounde…	PF05383	La domain	PTHR22792
Aqu1.215090	3304	13981	29584	8747	5659	SYNC	Q2KJG3	GO:0016876,ligase activity, forming aminoacyl-tRNA and related compounds;GO:0016875,ligase activity, forming carbon-oxygen bonds;GO:0005737,cytoplasm;GO:0016874,ligase activity;GO:0044267,cellular protein metabolic process;GO:0044424,intracellular part;GO:0006422,aspartyl-tRNA aminoacylation;GO:0009058,biosynthetic process;GO:0006421,asparaginyl-tRNA aminoacylation;GO:0005623,cell;GO:0043039,tRNA…	PF01336|PF00152|PF00168|PF00168	OB-fold nucleic acid binding domain|tRNA synthetases class II (D, K and N)|C2 domain|C2 domain	PTHR22594
Aqu1.215173	855	86	201	0	53	HEXA	Q641X3	GO:0043229,intracellular organelle;GO:0005737,cytoplasm;GO:0043167,ion binding;GO:0003674,molecular_function;GO:0044424,intracellular part;GO:0004553,hydrolase activity, hydrolyzing O-glycosyl compounds;GO:0016787,hydrolase activity;GO:0005623,cell;GO:0043231,intracellular membrane-bounded organelle;GO:0043226,organelle;GO:0005575,cellular_component;GO:0044464,cell part;GO:0005622,intracellular;G…	PF00728	Glycosyl hydrolase family 20, catalytic domain	PTHR22600
Aqu1.215307	1155	913	10844	2989	3441						PTHR16489
Aqu1.215474	647	441	983	14	23	ZN363	Q96PM5	GO:0032270,positive regulation of cellular protein metabolic process;GO:0005737,cytoplasm;GO:0032436,positive regulation of proteasomal ubiquitin-dependent protein catabolic process;GO:0031331,positive regulation of cellular catabolic process;GO:0032991,macromolecular complex;GO:0005623,cell;GO:0051865,protein autoubiquitination;GO:0044237,cellular metabolic process;GO:0031396,regulation of prote…	PF05495	CHY zinc finger	PTHR21319
Aqu1.215578	858	1059	2444	623	413	TMM66	Q6AYN2	GO:0031224,intrinsic to membrane;GO:0016020,membrane;GO:0005575,cellular_component;GO:0005623,cell;GO:0044464,cell part;GO:0044425,membrane part;GO:0016021,integral to membrane;	PF06682	Protein of unknown function (DUF1183)	PTHR15929
Aqu1.215700	1266	302	993	293	453	KLDC2	Q4G5Y1	GO:0043231,intracellular membrane-bounded organelle;GO:0043229,intracellular organelle;GO:0043226,organelle;GO:0005575,cellular_component;GO:0005634,nucleus;GO:0044464,cell part;GO:0005622,intracellular;GO:0005488,binding;GO:0003674,molecular_function;GO:0044424,intracellular part;GO:0005515,protein binding;GO:0043227,membrane-bounded organelle;GO:0005623,cell;	PF01344|PF07646|PF01344|PF07646|PF01344|PF07646	Kelch motif|Kelch motif|Kelch motif|Kelch motif|Kelch motif|Kelch motif	PTHR23244
Aqu1.215744	1472	3030	26003	2592	1349	MICA3	Q8CJ19	GO:0043229,intracellular organelle;GO:0043232,intracellular non-membrane-bounded organelle;GO:0005737,cytoplasm;GO:0055114,oxidation reduction;GO:0043167,ion binding;GO:0003674,molecular_function;GO:0044424,intracellular part;GO:0005623,cell;GO:0008270,zinc ion binding;GO:0043228,non-membrane-bounded organelle;GO:0016491,oxidoreductase activity;GO:0043226,organelle;GO:0005856,cytoskeleton;GO:0005…			PTHR11915:SF1
Aqu1.215745	1016	3981	28416	3695	4537	PRDX6	Q5ZJF4	GO:0050794,regulation of cellular process;GO:0065008,regulation of biological quality;GO:0031410,cytoplasmic vesicle;GO:0031988,membrane-bounded vesicle;GO:0016023,cytoplasmic membrane-bounded vesicle;GO:0031982,vesicle;GO:0005737,cytoplasm;GO:0045454,cell redox homeostasis;GO:0044424,intracellular part;GO:0005623,cell;GO:0042592,homeostatic process;GO:0008152,metabolic process;GO:0044464,cell pa…	PF08534|PF00578	Redoxin|AhpC/TSA family	PTHR10681
Aqu1.215820	715	87	637	244	334	RAB8A	P35280	GO:0030425,dendrite;GO:0016020,membrane;GO:0031988,membrane-bounded vesicle;GO:0005737,cytoplasm;GO:0043025,neuronal cell body;GO:0005623,cell;GO:0044422,organelle part;GO:0050877,neurological system process;GO:0015031,protein transport;GO:0043228,non-membrane-bounded organelle;GO:0051234,establishment of localization;GO:0007165,signal transduction;GO:0010646,regulation of cell communication;GO:0…	PF00071|PF08477	Ras family|Miro-like protein	PTHR11708
Aqu1.215844	2357	1243	3173	1524	1388	PCSK7	Q62849	GO:0043285;GO:0008233,peptidase activity;GO:0043283;GO:0008236,serine-type peptidase activity;GO:0003674,molecular_function;GO:0016787,hydrolase activity;GO:0044238,primary metabolic process;GO:0004175,endopeptidase activity;GO:0004252,serine-type endopeptidase activity;GO:0008152,metabolic process;GO:0003824,catalytic activity;GO:0017171,serine hydrolase activity;GO:0030163,protein catabolic pro…	PF00082|PF01483	Subtilase family|Proprotein convertase P-domain	PTHR10795
Aqu1.215917	789	8	66	0	0	YRD6	Q09575	GO:0008233,peptidase activity;GO:0006260,DNA replication;GO:0006259,DNA metabolic process;GO:0003964,RNA-directed DNA polymerase activity;GO:0009058,biosynthetic process;GO:0016787,hydrolase activity;GO:0044237,cellular metabolic process;GO:0008152,metabolic process;GO:0006139,nucleobase, nucleoside, nucleotide and nucleic acid metabolic process;GO:0003824,catalytic activity;GO:0005488,binding;GO…	PF00665	Integrase core domain	PTHR10178
Aqu1.215933	1275	274	1272	524	286	DDB2	Q66JG1	GO:0033554,cellular response to stress;GO:0051603,proteolysis involved in cellular protein catabolic process;GO:0044257,cellular protein catabolic process;GO:0006259,DNA metabolic process;GO:0044267,cellular protein metabolic process;GO:0044424,intracellular part;GO:0005623,cell;GO:0050896,response to stimulus;GO:0044237,cellular metabolic process;GO:0034984;GO:0008152,metabolic process;GO:004446…	PF00400|PF00400|PF00400	WD domain, G-beta repeat|WD domain, G-beta repeat|WD domain, G-beta repeat	PTHR15169
Aqu1.215983	630	1	67	2	0	TF2B	Q2KIN8	GO:0003743,translation initiation factor activity;GO:0009058,biosynthetic process;GO:0005623,cell;GO:0045182,translation regulator activity;GO:0044237,cellular metabolic process;GO:0008152,metabolic process;GO:0005622,intracellular;GO:0005488,binding;GO:0006413,translational initiation;GO:0043227,membrane-bounded organelle;GO:0043170,macromolecule metabolic process;GO:0019538,protein metabolic pr…			PTHR11618
Aqu1.216099	684	30	78	2	0						PTHR10696
Aqu1.216147	972	2420	11490	3077	2628	CR3L3	Q68CJ9	GO:0016020,membrane;GO:0005737,cytoplasm;GO:0009058,biosynthetic process;GO:0005623,cell;GO:0044237,cellular metabolic process;GO:0009607,response to biotic stimulus;GO:0008152,metabolic process;GO:0005622,intracellular;GO:0005488,binding;GO:0043227,membrane-bounded organelle;GO:0043170,macromolecule metabolic process;GO:0008150,biological_process;GO:0003677,DNA binding;GO:0010468,regulation of g…	PF00170|PF07716	bZIP transcription factor|Basic region leucine zipper	PTHR22952
Aqu1.216175	848	670	5023	1618	1164	CA093	Q8TBF2	GO:0005575,cellular_component;GO:0044464,cell part;GO:0005622,intracellular;GO:0005737,cytoplasm;GO:0044424,intracellular part;GO:0005623,cell;GO:0005829,cytosol;GO:0044444,cytoplasmic part;			PTHR22274:SF3
Aqu1.216235	667	58	146	0	0
Aqu1.216362	1947	995	2710	364	400	JPH1	Q9ET80	GO:0016020,membrane;GO:0005783,endoplasmic reticulum;GO:0005626,insoluble fraction;GO:0019898,extrinsic to membrane;GO:0030016,myofibril;GO:0005737,cytoplasm;GO:0031224,intrinsic to membrane;GO:0044424,intracellular part;GO:0042598,vesicular fraction;GO:0030018,Z disc;GO:0000267,cell fraction;GO:0016528,sarcoplasm;GO:0005623,cell;GO:0031674,I band;GO:0008307,structural constituent of muscle;GO:00…	PF02493|PF02493|PF02493|PF02493|PF02493|PF02493|PF02493|PF02493	MORN repeat|MORN repeat|MORN repeat|MORN repeat|MORN repeat|MORN repeat|MORN repeat|MORN repeat	PTHR23085
Aqu1.216369	1107	31	117	31	0	DEGS1	Q3ZBY7	GO:0016020,membrane;GO:0005783,endoplasmic reticulum;GO:0016053,organic acid biosynthetic process;GO:0005737,cytoplasm;GO:0031224,intrinsic to membrane;GO:0044424,intracellular part;GO:0044255,cellular lipid metabolic process;GO:0009058,biosynthetic process;GO:0005623,cell;GO:0044237,cellular metabolic process;GO:0008610,lipid biosynthetic process;GO:0008152,metabolic process;GO:0044464,cell part…	PF08557|PF00487	Sphingolipid Delta4-desaturase (DES)|Fatty acid desaturase	PTHR12879
Aqu1.216540	2799	107	242	21	2	RYK	P33497	GO:0016020,membrane;GO:0043687,post-translational protein modification;GO:0044421,extracellular region part;GO:0016310,phosphorylation;GO:0016773,phosphotransferase activity, alcohol group as acceptor;GO:0044267,cellular protein metabolic process;GO:0004713,protein tyrosine kinase activity;GO:0005515,protein binding;GO:0005623,cell;GO:0004672,protein kinase activity;GO:0018995,host;GO:0004888,tra…	PF07679|PF00051|PF00084|PF00084|PF07714|PF00069	Immunoglobulin I-set domain|Kringle domain|Sushi domain (SCR repeat)|Sushi domain (SCR repeat)|Protein tyrosine kinase|Protein kinase domain	PTHR23256
Aqu1.216592	634	6000	13719	6129	10054	RS26	P13008	GO:0005737,cytoplasm;GO:0032991,macromolecular complex;GO:0044267,cellular protein metabolic process;GO:0044424,intracellular part;GO:0009058,biosynthetic process;GO:0005515,protein binding;GO:0005623,cell;GO:0044237,cellular metabolic process;GO:0003735,structural constituent of ribosome;GO:0043228,non-membrane-bounded organelle;GO:0008152,metabolic process;GO:0044464,cell part;GO:0005622,intrac…	PF01283	Ribosomal protein S26e	PTHR12538
Aqu1.216597	1840	8400	16825	4951	6334	S14L4	Q9UDX3	GO:0005575,cellular_component;GO:0006810,transport;GO:0044464,cell part;GO:0005622,intracellular;GO:0005488,binding;GO:0003674,molecular_function;GO:0008289,lipid binding;GO:0005623,cell;GO:0051179,localization;GO:0008150,biological_process;GO:0005215,transporter activity;GO:0051234,establishment of localization;	PF01105	emp24/gp25L/p24 family/GOLD	PTHR22973
Aqu1.216602	1551	5085	15511	5638	3198	DNJC7	Q9QYI3	GO:0003674,molecular_function;GO:0005515,protein binding;GO:0031072,heat shock protein binding;GO:0005488,binding;	PF00515|PF07719|PF00515|PF07719|PF00515|PF07719|PF00515|PF07719|PF00515|PF07719|PF00515|PF07719|PF00515|PF07719|PF00515|PF07719|PF00226	Tetratricopeptide repeat|Tetratricopeptide repeat|Tetratricopeptide repeat|Tetratricopeptide repeat|Tetratricopeptide repeat|Tetratricopeptide repeat|Tetratricopeptide repeat|Tetratricopeptide repeat|Tetratricopeptide repeat|Tetratricopeptide repeat|Tetratricopeptide repeat|Tetratricopeptide repeat|Tetratricopeptide repeat|Tetratricopeptide repeat|Tetratricopeptide repeat|Tetratricopeptide repeat…	PTHR22904
Aqu1.216647	857	2405	6137	2803	4162	VATL	Q03105	GO:0033179,proton-transporting V-type ATPase, V0 domain;GO:0016020,membrane;GO:0005737,cytoplasm;GO:0009117,nucleotide metabolic process;GO:0032991,macromolecular complex;GO:0033176,proton-transporting V-type ATPase complex;GO:0009058,biosynthetic process;GO:0015077,monovalent inorganic cation transmembrane transporter activity;GO:0005623,cell;GO:0044237,cellular metabolic process;GO:0015078,hydr…	PF00137|PF00137	ATP synthase subunit C|ATP synthase subunit C	PTHR10263
Aqu1.216696	961	4856	110044	28345	49420	HSP7C	Q90473	GO:0005524,ATP binding;GO:0006950,response to stress;GO:0032553,ribonucleotide binding;GO:0005488,binding;GO:0001882,nucleoside binding;GO:0003674,molecular_function;GO:0032555,purine ribonucleotide binding;GO:0032559,adenyl ribonucleotide binding;GO:0000166,nucleotide binding;GO:0001883,purine nucleoside binding;GO:0030554,adenyl nucleotide binding;GO:0050896,response to stimulus;GO:0008150,biol…			PTHR19375
Aqu1.216707	397	3	67	6	1
Aqu1.216743	1558	5829	11987	3065	4567	GBB1	P17343	GO:0051640,organelle localization;GO:0050794,regulation of cellular process;GO:0000003,reproduction;GO:0022414,reproductive process;GO:0051647,nucleus localization;GO:0040023,establishment of nucleus localization;GO:0050896,response to stimulus;GO:0004871,signal transducer activity;GO:0051234,establishment of localization;GO:0007097,nuclear migration;GO:0007610,behavior;GO:0007165,signal transduc…	PF00400|PF00400|PF00400|PF00400|PF00400|PF00400|PF00400	WD domain, G-beta repeat|WD domain, G-beta repeat|WD domain, G-beta repeat|WD domain, G-beta repeat|WD domain, G-beta repeat|WD domain, G-beta repeat|WD domain, G-beta repeat	PTHR19850
Aqu1.216847	2022	3191	7491	868	1109	PP16B	Q96T49	GO:0016020,membrane;GO:0050794,regulation of cellular process;GO:0019903,protein phosphatase binding;GO:0031225,anchored to membrane;GO:0031224,intrinsic to membrane;GO:0003674,molecular_function;GO:0005515,protein binding;GO:0005623,cell;GO:0005886,plasma membrane;GO:0005575,cellular_component;GO:0007165,signal transduction;GO:0050789,regulation of biological process;GO:0044464,cell part;GO:0044…	PF00023|PF00023|PF00023|PF00023	Ankyrin repeat|Ankyrin repeat|Ankyrin repeat|Ankyrin repeat	PTHR18958
Aqu1.216865	1753	8262	16804	779	871
Aqu1.216975	2304	1434	4761	2251	1916	CHSS1	Q86X52	GO:0016020,membrane;GO:0031090,organelle membrane;GO:0030206,chondroitin sulfate biosynthetic process;GO:0005737,cytoplasm;GO:0006024,glycosaminoglycan biosynthetic process;GO:0008194,UDP-glycosyltransferase activity;GO:0009058,biosynthetic process;GO:0005623,cell;GO:0044422,organelle part;GO:0044237,cellular metabolic process;GO:0044272,sulfur compound biosynthetic process;GO:0030204,chondroitin…	PF05679	Chondroitin N-acetylgalactosaminyltransferase	PTHR12369
Aqu1.217047	1053	9	70	0	6	EPRA1	O05485	GO:0043285;GO:0008233,peptidase activity;GO:0004222,metalloendopeptidase activity;GO:0043283;GO:0043167,ion binding;GO:0003674,molecular_function;GO:0008237,metallopeptidase activity;GO:0016787,hydrolase activity;GO:0044238,primary metabolic process;GO:0008270,zinc ion binding;GO:0004175,endopeptidase activity;GO:0008152,metabolic process;GO:0046914,transition metal ion binding;GO:0003824,catalyt…
Aqu1.217061	2197	6822	19814	3143	2524	LONF3	Q8HXH0	GO:0043285;GO:0008233,peptidase activity;GO:0043283;GO:0043167,ion binding;GO:0003674,molecular_function;GO:0016817,hydrolase activity, acting on acid anhydrides;GO:0005515,protein binding;GO:0016787,hydrolase activity;GO:0044238,primary metabolic process;GO:0017111,nucleoside-triphosphatase activity;GO:0008270,zinc ion binding;GO:0004176,ATP-dependent peptidase activity;GO:0016887,ATPase activit…	PF00097|PF07719|PF07719|PF07719|PF00097|PF02190	Zinc finger, C3HC4 type (RING finger)|Tetratricopeptide repeat|Tetratricopeptide repeat|Tetratricopeptide repeat|Zinc finger, C3HC4 type (RING finger)|ATP-dependent protease La (LON) domain	PTHR23327
Aqu1.217377	1131	34	125	0	0				PF01094	Receptor family ligand binding region	PTHR10519
Aqu1.217455	1758	14791	53767	5337	9352	SP4	Q62445	GO:0044424,intracellular part;GO:0009058,biosynthetic process;GO:0005623,cell;GO:0008016,regulation of heart contraction;GO:0044237,cellular metabolic process;GO:0051239,regulation of multicellular organismal process;GO:0008152,metabolic process;GO:0044464,cell part;GO:0005622,intracellular;GO:0006139,nucleobase, nucleoside, nucleotide and nucleic acid metabolic process;GO:0005488,binding;GO:0008…	PF00096|PF00096|PF00096	Zinc finger, C2H2 type|Zinc finger, C2H2 type|Zinc finger, C2H2 type	PTHR23223
Aqu1.217540	1711	21	75	0	6	DAPK1	P53355	GO:0010941,regulation of cell death;GO:0016773,phosphotransferase activity, alcohol group as acceptor;GO:0005737,cytoplasm;GO:0005623,cell;GO:0004672,protein kinase activity;GO:0006917,induction of apoptosis;GO:0044237,cellular metabolic process;GO:0006796,phosphate metabolic process;GO:0043228,non-membrane-bounded organelle;GO:0008152,metabolic process;GO:0007165,signal transduction;GO:0005622,i…	PF00023|PF00023|PF00023|PF00023|PF00023|PF00023|PF00023|PF00023|PF00023	Ankyrin repeat|Ankyrin repeat|Ankyrin repeat|Ankyrin repeat|Ankyrin repeat|Ankyrin repeat|Ankyrin repeat|Ankyrin repeat|Ankyrin repeat	PTHR18958
Aqu1.217636	513	16	94	0	16	Y1281	O28987	GO:0003674,molecular_function;GO:0016787,hydrolase activity;GO:0003824,catalytic activity;GO:0016798,hydrolase activity, acting on glycosyl bonds;	PF01965	DJ-1/PfpI family	PTHR11019
Aqu1.217659	450	22	66	27	3
Aqu1.217670	1194	14653	143444	16378	32740	SDCB1	O00560	GO:0016020,membrane;GO:0044085,cellular component biogenesis;GO:0019898,extrinsic to membrane;GO:0031988,membrane-bounded vesicle;GO:0051674,localization of cell;GO:0005737,cytoplasm;GO:0032991,macromolecular complex;GO:0005887,integral to plasma membrane;GO:0005623,cell;GO:0050877,neurological system process;GO:0015031,protein transport;GO:0043228,non-membrane-bounded organelle;GO:0051234,establ…	PF00595|PF00595	PDZ domain (Also known as DHR or GLGF)|PDZ domain (Also known as DHR or GLGF)	PTHR12345
Aqu1.217671	810	2582	11132	2974	3507
Aqu1.217684	1347	68	183	12	14	DCOR2	Q9I8S4	GO:0003674,molecular_function;GO:0042398,cellular amino acid derivative biosynthetic process;GO:0006807,nitrogen compound metabolic process;GO:0016829,lyase activity;GO:0009058,biosynthetic process;GO:0044238,primary metabolic process;GO:0044237,cellular metabolic process;GO:0044249,cellular biosynthetic process;GO:0006519,cellular amino acid and derivative metabolic process;GO:0006576,cellular b…	PF02784|PF00278	Pyridoxal-dependent decarboxylase, pyridoxal binding domain|Pyridoxal-dependent decarboxylase, C-terminal sheet domain	PTHR11482
Aqu1.217685	1273	12229	46338	8492	8744	KLF10	Q13118	GO:0007166,cell surface receptor linked signaling pathway;GO:0009058,biosynthetic process;GO:0005623,cell;GO:0051253,negative regulation of RNA metabolic process;GO:0044237,cellular metabolic process;GO:0008285,negative regulation of cell proliferation;GO:0008152,metabolic process;GO:0007165,signal transduction;GO:0005622,intracellular;GO:0007154,cell communication;GO:0007178,transmembrane recept…	PF00096|PF00096|PF00096	Zinc finger, C2H2 type|Zinc finger, C2H2 type|Zinc finger, C2H2 type	PTHR23223
Aqu1.217786	2619	5080	15008	4879	6966	AGFG1	Q2TA45	GO:0050794,regulation of cellular process;GO:0031410,cytoplasmic vesicle;GO:0031988,membrane-bounded vesicle;GO:0032011,ARF protein signal transduction;GO:0016023,cytoplasmic membrane-bounded vesicle;GO:0031982,vesicle;GO:0005737,cytoplasm;GO:0060589,nucleoside-triphosphatase regulator activity;GO:0030695,GTPase regulator activity;GO:0044424,intracellular part;GO:0046578,regulation of Ras protein…	PF01412	Putative GTPase activating protein for Arf	PTHR23180
Aqu1.217895	869	1452	16053	4205	2255	RNF11	Q9QYK7	GO:0043229,intracellular organelle;GO:0005737,cytoplasm;GO:0043167,ion binding;GO:0032991,macromolecular complex;GO:0003674,molecular_function;GO:0044424,intracellular part;GO:0005515,protein binding;GO:0005623,cell;GO:0008270,zinc ion binding;GO:0043231,intracellular membrane-bounded organelle;GO:0005575,cellular_component;GO:0043226,organelle;GO:0005634,nucleus;GO:0044464,cell part;GO:0046914,t…	PF00097	Zinc finger, C3HC4 type (RING finger)	PTHR22764
Aqu1.217913	513	573	2208	959	1126
Aqu1.217915	390	170	480	4	49
Aqu1.217941	1554	40	101	0	0	MOXD1	Q5TZ24	GO:0016020,membrane;GO:0034311,diol metabolic process;GO:0005737,cytoplasm;GO:0006066,alcohol metabolic process;GO:0004500,dopamine beta-monooxygenase activity;GO:0005623,cell;GO:0044237,cellular metabolic process;GO:0006519,cellular amino acid and derivative metabolic process;GO:0008152,metabolic process;GO:0006520,cellular amino acid metabolic process;GO:0005622,intracellular;GO:0042180,cellula…	PF03351|PF01082|PF03712	DOMON domain|Copper type II ascorbate-dependent monooxygenase, N-terminal domain|Copper type II ascorbate-dependent monooxygenase, C-terminal domain	PTHR10157
Aqu1.218110	5391	67	151	44	3
Aqu1.218134	474	828	5809	691	565				PF06140	Interferon-induced 6-16 family	PTHR16932
Aqu1.218221	939	11	82	0	0	OPSD1	O15973	GO:0016020,membrane;GO:0050794,regulation of cellular process;GO:0043687,post-translational protein modification;GO:0009581,detection of external stimulus;GO:0007601,visual perception;GO:0007166,cell surface receptor linked signaling pathway;GO:0009628,response to abiotic stimulus;GO:0031224,intrinsic to membrane;GO:0044267,cellular protein metabolic process;GO:0005623,cell;GO:0050896,response to…			PTHR19264
Aqu1.218255	499	1178	2358	202	284	CX6B1	Q7YRK6	GO:0004129,cytochrome-c oxidase activity;GO:0015075,ion transmembrane transporter activity;GO:0003824,catalytic activity;GO:0003674,molecular_function;GO:0022892,substrate-specific transporter activity;GO:0015077,monovalent inorganic cation transmembrane transporter activity;GO:0016676,oxidoreductase activity, acting on heme group of donors, oxygen as acceptor;GO:0022890,inorganic cation transmem…	PF02297	Cytochrome oxidase c subunit VIb	PTHR11387
Aqu1.218333	389	59	392	139	223	T167A	Q9CR64	GO:0031224,intrinsic to membrane;GO:0016020,membrane;GO:0005575,cellular_component;GO:0005623,cell;GO:0044464,cell part;GO:0044425,membrane part;GO:0016021,integral to membrane;	PF06842	Protein of unknown function (DUF1242)	PTHR13229
Aqu1.218392	484	65	133	0	0
Aqu1.218407	861	10	72	2	0
Aqu1.218574	783	16806	41742	4605	4113	TSN4	Q9DCK3	GO:0016020,membrane;GO:0005575,cellular_component;GO:0044464,cell part;GO:0044425,membrane part;GO:0005488,binding;GO:0003674,molecular_function;GO:0031224,intrinsic to membrane;GO:0005515,protein binding;GO:0005623,cell;GO:0016021,integral to membrane;	PF00335	Tetraspanin family	PTHR19282
Aqu1.218595	2316	1742	4540	501	977	YMEL1	O88967	GO:0016020,membrane;GO:0008233,peptidase activity;GO:0005737,cytoplasm;GO:0044424,intracellular part;GO:0016817,hydrolase activity, acting on acid anhydrides;GO:0016787,hydrolase activity;GO:0005623,cell;GO:0008152,metabolic process;GO:0016462,pyrophosphatase activity;GO:0044464,cell part;GO:0005622,intracellular;GO:0032553,ribonucleotide binding;GO:0003824,catalytic activity;GO:0005488,binding;G…	PF00004|PF01434	ATPase family associated with various cellular activities (AAA)|Peptidase family M41	PTHR23076
Aqu1.218619	489	52	142	48	22
Aqu1.218667	804	32	84	14	1	TAF4	O00268	GO:0070461,SAGA-type complex;GO:0005737,cytoplasm;GO:0032991,macromolecular complex;GO:0009058,biosynthetic process;GO:0005623,cell;GO:0006354,RNA elongation;GO:0044422,organelle part;GO:0000123,histone acetyltransferase complex;GO:0044237,cellular metabolic process;GO:0005654,nucleoplasm;GO:0008152,metabolic process;GO:0005622,intracellular;GO:0005669,transcription factor TFIID complex;GO:000548…	PF05236	Transcription initiation factor TFIID component TAF4 family	PTHR15138
Aqu1.218696	2189	329	1318	558	420	GSH1	P48506	GO:0065008,regulation of biological quality;GO:0010941,regulation of cell death;GO:0006518,peptide metabolic process;GO:0042398,cellular amino acid derivative biosynthetic process;GO:0044237,cellular metabolic process;GO:0044272,sulfur compound biosynthetic process;GO:0008152,metabolic process;GO:0031406,carboxylic acid binding;GO:0042180,cellular ketone metabolic process;GO:0003824,catalytic act…
Aqu1.218707	1188	2023	23870	7485	7835	RN217	Q4KLT0	GO:0016020,membrane;GO:0051603,proteolysis involved in cellular protein catabolic process;GO:0044257,cellular protein catabolic process;GO:0016874,ligase activity;GO:0031224,intrinsic to membrane;GO:0044267,cellular protein metabolic process;GO:0005515,protein binding;GO:0005623,cell;GO:0044237,cellular metabolic process;GO:0008152,metabolic process;GO:0044464,cell part;GO:0044425,membrane part;G…	PF01485	IBR domain	PTHR11685
Aqu1.218708	1128	502	4315	1871	3606	RN217	Q4KLT0	GO:0016020,membrane;GO:0051603,proteolysis involved in cellular protein catabolic process;GO:0044257,cellular protein catabolic process;GO:0016874,ligase activity;GO:0031224,intrinsic to membrane;GO:0044267,cellular protein metabolic process;GO:0005515,protein binding;GO:0005623,cell;GO:0044237,cellular metabolic process;GO:0008152,metabolic process;GO:0044464,cell part;GO:0044425,membrane part;G…	PF01485	IBR domain	PTHR11685
Aqu1.218710	1494	425	1651	545	373	S17A5	Q9MZD1	GO:0016020,membrane;GO:0005737,cytoplasm;GO:0031224,intrinsic to membrane;GO:0044424,intracellular part;GO:0005623,cell;GO:0004871,signal transducer activity;GO:0051234,establishment of localization;GO:0044464,cell part;GO:0044425,membrane part;GO:0005622,intracellular;GO:0005764,lysosome;GO:0043227,membrane-bounded organelle;GO:0009987,cellular process;GO:0008150,biological_process;GO:0005215,tr…	PF07690	Major Facilitator Superfamily	PTHR11662
Aqu1.218844	2225	6081	16216	3813	2837	TBX3	0	GO:0050794,regulation of cellular process;GO:0060255,regulation of macromolecule metabolic process;GO:0019219,regulation of nucleobase, nucleoside, nucleotide and nucleic acid metabolic process;GO:0044424,intracellular part;GO:0009058,biosynthetic process;GO:0005623,cell;GO:0044237,cellular metabolic process;GO:0003700,transcription factor activity;GO:0008152,metabolic process;GO:0044464,cell par…	PF00907	T-box	PTHR11267
Aqu1.218853	1407	821	2884	676	695
Aqu1.218979	549	12	180	0	0	IQCA1	Q86XH1	GO:0005524,ATP binding;GO:0032553,ribonucleotide binding;GO:0005488,binding;GO:0001882,nucleoside binding;GO:0003674,molecular_function;GO:0032555,purine ribonucleotide binding;GO:0032559,adenyl ribonucleotide binding;GO:0000166,nucleotide binding;GO:0001883,purine nucleoside binding;GO:0030554,adenyl nucleotide binding;GO:0017076,purine nucleotide binding;			PTHR14690
Aqu1.218998	2469	9	171	0	0	EGFR	P04412	GO:0044085,cellular component biogenesis;GO:0007474,imaginal disc-derived wing vein specification;GO:0021700,developmental maturation;GO:0010941,regulation of cell death;GO:0007443,Malpighian tubule morphogenesis;GO:0048732,gland development;GO:0035114,imaginal disc-derived appendage morphogenesis;GO:0022414,reproductive process;GO:0035282,segmentation;GO:0004672,protein kinase activity;GO:003521…	PF01030|PF07714|PF00069	Receptor L domain|Protein tyrosine kinase|Protein kinase domain	PTHR23256
Aqu1.219053	288	17	75	0	17	RBSK	Q8R1Q9	GO:0005524,ATP binding;GO:0016773,phosphotransferase activity, alcohol group as acceptor;GO:0006066,alcohol metabolic process;GO:0001882,nucleoside binding;GO:0003674,molecular_function;GO:0000166,nucleotide binding;GO:0044238,primary metabolic process;GO:0005975,carbohydrate metabolic process;GO:0044237,cellular metabolic process;GO:0008152,metabolic process;GO:0019200,carbohydrate kinase activi…			PTHR10584
Aqu1.219087	1299	2553	11741	1755	1182	ADCK1	Q9D0L4	GO:0043687,post-translational protein modification;GO:0016310,phosphorylation;GO:0016773,phosphotransferase activity, alcohol group as acceptor;GO:0005737,cytoplasm;GO:0044267,cellular protein metabolic process;GO:0044424,intracellular part;GO:0005623,cell;GO:0004672,protein kinase activity;GO:0044237,cellular metabolic process;GO:0006796,phosphate metabolic process;GO:0008152,metabolic process;G…	PF03109	ABC1 family	PTHR10566
Aqu1.219217	2124	210	1103	111	187	TBC15	Q8TC07	GO:0050794,regulation of cellular process;GO:0005097,Rab GTPase activator activity;GO:0005737,cytoplasm;GO:0060589,nucleoside-triphosphatase regulator activity;GO:0030695,GTPase regulator activity;GO:0044424,intracellular part;GO:0046578,regulation of Ras protein signal transduction;GO:0005623,cell;GO:0007242,intracellular signaling cascade;GO:0007165,signal transduction;GO:0010646,regulation of …			PTHR22957
Aqu1.219218	1389	225	532	12	24	TS101	Q99816	GO:0016020,membrane;GO:0019898,extrinsic to membrane;GO:0022414,reproductive process;GO:0005737,cytoplasm;GO:0005623,cell;GO:0044422,organelle part;GO:0044237,cellular metabolic process;GO:0015031,protein transport;GO:0032182,small conjugating protein binding;GO:0043228,non-membrane-bounded organelle;GO:0051234,establishment of localization;GO:0008152,metabolic process;GO:0005622,intracellular;GO…	PF05743	UEV domain	PTHR23306
Aqu1.219264	1443	1679	4615	242	453	SP1	O89090	GO:0065008,regulation of biological quality;GO:0022414,reproductive process;GO:0043009,chordate embryonic development;GO:0030323,respiratory tube development;GO:0048869,cellular developmental process;GO:0001892,embryonic placenta development;GO:0043353,enucleate erythrocyte differentiation;GO:0009058,biosynthetic process;GO:0005623,cell;GO:0044237,cellular metabolic process;GO:0034101,erythrocyte…	PF00096|PF00096|PF00096	Zinc finger, C2H2 type|Zinc finger, C2H2 type|Zinc finger, C2H2 type	PTHR23223
Aqu1.219273	873	9	110	4	0	UBP47	Q96K76	GO:0051603,proteolysis involved in cellular protein catabolic process;GO:0008233,peptidase activity;GO:0044257,cellular protein catabolic process;GO:0044267,cellular protein metabolic process;GO:0008234,cysteine-type peptidase activity;GO:0016787,hydrolase activity;GO:0044237,cellular metabolic process;GO:0008152,metabolic process;GO:0003824,catalytic activity;GO:0004221,ubiquitin thiolesterase a…			PTHR10420:SF13
Aqu1.219293	1477	47	107	4	16	DIRC2	Q6GNV7	GO:0016020,membrane;GO:0005575,cellular_component;GO:0006810,transport;GO:0055085,transmembrane transport;GO:0044464,cell part;GO:0044425,membrane part;GO:0031224,intrinsic to membrane;GO:0005623,cell;GO:0016021,integral to membrane;GO:0051179,localization;GO:0009987,cellular process;GO:0008150,biological_process;GO:0051234,establishment of localization;	PF07690	Major Facilitator Superfamily	PTHR10924
Aqu1.219328	2929	781	1682	183	139	K1109	Q2LD37	GO:0031224,intrinsic to membrane;GO:0016020,membrane;GO:0005575,cellular_component;GO:0005623,cell;GO:0044464,cell part;GO:0044425,membrane part;GO:0016021,integral to membrane;
Aqu1.219566	1465	954	2850	687	852	COX15	Q08DG6	GO:0043229,intracellular organelle;GO:0016020,membrane;GO:0044085,cellular component biogenesis;GO:0016043,cellular component organization;GO:0005737,cytoplasm;GO:0031224,intrinsic to membrane;GO:0003674,molecular_function;GO:0044424,intracellular part;GO:0005623,cell;GO:0016021,integral to membrane;GO:0005739,mitochondrion;GO:0010926,anatomical structure formation;GO:0043933,macromolecular compl…
Aqu1.219614	909	15	169	2	0	AZOB	Q8KU07	GO:0006808,regulation of nitrogen utilization;GO:0030528,transcription regulator activity;GO:0055114,oxidation reduction;GO:0003674,molecular_function;GO:0006807,nitrogen compound metabolic process;GO:0019740,nitrogen utilization;GO:0016491,oxidoreductase activity;GO:0008152,metabolic process;GO:0050789,regulation of biological process;GO:0003824,catalytic activity;GO:0005488,binding;GO:0019222,r…	PF05368	NmrA-like family	PTHR14194
Aqu1.219650	1053	131	303	0	0	NEGR1	Q5R412	GO:0016020,membrane;GO:0005575,cellular_component;GO:0022610,biological adhesion;GO:0044464,cell part;GO:0044425,membrane part;GO:0031225,anchored to membrane;GO:0005488,binding;GO:0031224,intrinsic to membrane;GO:0003674,molecular_function;GO:0007155,cell adhesion;GO:0005515,protein binding;GO:0005623,cell;GO:0009987,cellular process;GO:0005886,plasma membrane;GO:0008150,biological_process;	PF07686|PF00047|PF00047	Immunoglobulin V-set domain|Immunoglobulin domain|Immunoglobulin domain	PTHR10489
Aqu1.219663	2262	53	241	42	39	LZTR1	Q9CQ33	GO:0003674,molecular_function;GO:0005515,protein binding;GO:0005488,binding;	PF01344|PF07646|PF01344|PF07646|PF01344|PF07646|PF01344|PF07646|PF01344|PF07646|PF01344|PF07646|PF00651|PF00651	Kelch motif|Kelch motif|Kelch motif|Kelch motif|Kelch motif|Kelch motif|Kelch motif|Kelch motif|Kelch motif|Kelch motif|Kelch motif|Kelch motif|BTB/POZ domain|BTB/POZ domain	PTHR23244
Aqu1.219834	2069	14523	34580	16812	27689	SRK4	P42690	GO:0043687,post-translational protein modification;GO:0016310,phosphorylation;GO:0016773,phosphotransferase activity, alcohol group as acceptor;GO:0005737,cytoplasm;GO:0044267,cellular protein metabolic process;GO:0044424,intracellular part;GO:0004713,protein tyrosine kinase activity;GO:0005515,protein binding;GO:0005623,cell;GO:0004672,protein kinase activity;GO:0044237,cellular metabolic proces…	PF00018|PF07653|PF00017|PF07714|PF00069	SH3 domain|Variant SH3 domain|SH2 domain|Protein tyrosine kinase|Protein kinase domain	PTHR23256
Aqu1.219903	1087	1923	6141	1895	2599	FA57A	Q8TBR7	GO:0016020,membrane;GO:0005575,cellular_component;GO:0044464,cell part;GO:0044425,membrane part;GO:0031224,intrinsic to membrane;GO:0005623,cell;GO:0016021,integral to membrane;GO:0005886,plasma membrane;			PTHR13439
Aqu1.219962	1656	21407	65442	5564	2906	TFAP4	Q01664	GO:0003705,RNA polymerase II transcription factor activity, enhancer binding;GO:0009058,biosynthetic process;GO:0005623,cell;GO:0044237,cellular metabolic process;GO:0008152,metabolic process;GO:0005622,intracellular;GO:0005488,binding;GO:0016563,transcription activator activity;GO:0043227,membrane-bounded organelle;GO:0043170,macromolecule metabolic process;GO:0008150,biological_process;GO:00325…	PF00010	Helix-loop-helix DNA-binding domain	PTHR23349
Aqu1.219999	903	50	134	46	0	S1C2A	Q9WUW9	GO:0043229,intracellular organelle;GO:0008146,sulfotransferase activity;GO:0005737,cytoplasm;GO:0003674,molecular_function;GO:0044424,intracellular part;GO:0005623,cell;GO:0005575,cellular_component;GO:0043226,organelle;GO:0043231,intracellular membrane-bounded organelle;GO:0044464,cell part;GO:0005622,intracellular;GO:0003824,catalytic activity;GO:0005764,lysosome;GO:0005773,vacuole;GO:0016782,t…	PF00685	Sulfotransferase domain	PTHR11783
Aqu1.220193	1827	2532	10372	4428	2947	ZN598	Q6PFK1	GO:0005575,cellular_component;GO:0044464,cell part;GO:0005622,intracellular;GO:0046914,transition metal ion binding;GO:0005488,binding;GO:0043167,ion binding;GO:0003674,molecular_function;GO:0043169,cation binding;GO:0046872,metal ion binding;GO:0005515,protein binding;GO:0005623,cell;GO:0008270,zinc ion binding;	PF00097	Zinc finger, C3HC4 type (RING finger)	PTHR22938
Aqu1.220213	1518	47	98	0	28	MFSD7	Q8CE47	GO:0016020,membrane;GO:0005575,cellular_component;GO:0006810,transport;GO:0055085,transmembrane transport;GO:0044464,cell part;GO:0044425,membrane part;GO:0031224,intrinsic to membrane;GO:0005623,cell;GO:0016021,integral to membrane;GO:0051179,localization;GO:0009987,cellular process;GO:0008150,biological_process;GO:0051234,establishment of localization;	PF07690	Major Facilitator Superfamily	PTHR10924
Aqu1.220242	1887	3	73	0	0	HS12A	Q8K0U4	GO:0005524,ATP binding;GO:0032553,ribonucleotide binding;GO:0005488,binding;GO:0001882,nucleoside binding;GO:0003674,molecular_function;GO:0032555,purine ribonucleotide binding;GO:0032559,adenyl ribonucleotide binding;GO:0000166,nucleotide binding;GO:0001883,purine nucleoside binding;GO:0030554,adenyl nucleotide binding;GO:0017076,purine nucleotide binding;
Aqu1.220343	4188	36	117	0	2	PLXA4	Q6BEA0	GO:0016020,membrane;GO:0050794,regulation of cellular process;GO:0032502,developmental process;GO:0031224,intrinsic to membrane;GO:0003674,molecular_function;GO:0005623,cell;GO:0016021,integral to membrane;GO:0032501,multicellular organismal process;GO:0004871,signal transducer activity;GO:0005575,cellular_component;GO:0060089,molecular transducer activity;GO:0007165,signal transduction;GO:000487…	PF01437|PF01437|PF01437|PF01833|PF01833|PF01833|PF01833	Plexin repeat|Plexin repeat|Plexin repeat|IPT/TIG domain|IPT/TIG domain|IPT/TIG domain|IPT/TIG domain	PTHR22625
Aqu1.220387	1483	31	146	25	0				PF00047|PF00047	Immunoglobulin domain|Immunoglobulin domain	PTHR19831
Aqu1.220388	1392	16	79	0	0				PF07686|PF00047|PF00047	Immunoglobulin V-set domain|Immunoglobulin domain|Immunoglobulin domain	PTHR10489
Aqu1.220477	1149	36	98	0	10
Aqu1.220537	1263	171	448	35	13	SCC4	Q9D2X5	GO:0016043,cellular component organization;GO:0048285,organelle fission;GO:0007067,mitosis;GO:0032991,macromolecular complex;GO:0044424,intracellular part;GO:0032116,cohesin loading complex;GO:0005623,cell;GO:0044422,organelle part;GO:0044427,chromosomal part;GO:0043228,non-membrane-bounded organelle;GO:0031974,membrane-enclosed lumen;GO:0005654,nucleoplasm;GO:0070013,intracellular organelle lume…	PF07719|PF07719|PF07719	Tetratricopeptide repeat|Tetratricopeptide repeat|Tetratricopeptide repeat	PTHR21394
Aqu1.220568	606	23	2009	65	126	GST1	O18598	GO:0016765,transferase activity, transferring alkyl or aryl (other than methyl) groups;GO:0004364,glutathione transferase activity;GO:0003674,molecular_function;GO:0016740,transferase activity;GO:0003824,catalytic activity;	PF02798|PF00043	Glutathione S-transferase, N-terminal domain|Glutathione S-transferase, C-terminal domain	PTHR11571
Aqu1.220570	684	479	3765	790	927	GST1	O18598	GO:0016765,transferase activity, transferring alkyl or aryl (other than methyl) groups;GO:0004364,glutathione transferase activity;GO:0003674,molecular_function;GO:0016740,transferase activity;GO:0003824,catalytic activity;	PF02798|PF00043	Glutathione S-transferase, N-terminal domain|Glutathione S-transferase, C-terminal domain	PTHR11571
Aqu1.220598	2673	12	67	25	31	GRM3	Q14832	GO:0016020,membrane;GO:0007166,cell surface receptor linked signaling pathway;GO:0009117,nucleotide metabolic process;GO:0005887,integral to plasma membrane;GO:0009058,biosynthetic process;GO:0005623,cell;GO:0044237,cellular metabolic process;GO:0050877,neurological system process;GO:0008152,metabolic process;GO:0007165,signal transduction;GO:0007154,cell communication;GO:0006753,nucleoside phosp…	PF01094|PF07562|PF00003	Receptor family ligand binding region|Nine Cysteines Domain of family 3 GPCR|7 transmembrane receptor (metabotropic glutamate family)	PTHR11336
Aqu1.220601	789	16	78	6	2
Aqu1.220678	603	1426	3524	1505	1637	RAC1	Q6RUV5	GO:0016020,membrane;GO:0065008,regulation of biological quality;GO:0031090,organelle membrane;GO:0031988,membrane-bounded vesicle;GO:0051674,localization of cell;GO:0005737,cytoplasm;GO:0009891,positive regulation of biosynthetic process;GO:0009058,biosynthetic process;GO:0005623,cell;GO:0044422,organelle part;GO:0044237,cellular metabolic process;GO:0048871,multicellular organismal homeostasis;G…	PF00071|PF08477	Ras family|Miro-like protein	PTHR11708
Aqu1.220799	237	43	136	10	1	POL5	Q8I7P9	GO:0008233,peptidase activity;GO:0006260,DNA replication;GO:0006313,transposition, DNA-mediated;GO:0006259,DNA metabolic process;GO:0003964,RNA-directed DNA polymerase activity;GO:0044424,intracellular part;GO:0009058,biosynthetic process;GO:0016787,hydrolase activity;GO:0005623,cell;GO:0044237,cellular metabolic process;GO:0008152,metabolic process;GO:0044464,cell part;GO:0005622,intracellular;G…			PTHR10178
Aqu1.220845	1629	7544	17185	6188	5729	RO60	P42700	GO:0005575,cellular_component;GO:0003723,RNA binding;GO:0044464,cell part;GO:0005622,intracellular;GO:0005737,cytoplasm;GO:0005488,binding;GO:0003676,nucleic acid binding;GO:0032991,macromolecular complex;GO:0003674,molecular_function;GO:0044424,intracellular part;GO:0030529,ribonucleoprotein complex;GO:0005623,cell;	PF05731	TROVE domain	PTHR14202
Aqu1.220858	401	1004	2022	193	126
Aqu1.220862	1791	81	229	56	3	MKKS	Q5R4T7	GO:0005524,ATP binding;GO:0043283;GO:0034960;GO:0001882,nucleoside binding;GO:0044267,cellular protein metabolic process;GO:0003674,molecular_function;GO:0005515,protein binding;GO:0000166,nucleotide binding;GO:0044238,primary metabolic process;GO:0044237,cellular metabolic process;GO:0008152,metabolic process;GO:0032553,ribonucleotide binding;GO:0005488,binding;GO:0044260,cellular macromolecule …			PTHR11353
Aqu1.220865	801	485	3941	335	213	GSH0	P48508	GO:0051188,cofactor biosynthetic process;GO:0051093,negative regulation of developmental process;GO:0065008,regulation of biological quality;GO:0010941,regulation of cell death;GO:0006518,peptide metabolic process;GO:0005737,cytoplasm;GO:0032991,macromolecular complex;GO:0043523,regulation of neuron apoptosis;GO:0042398,cellular amino acid derivative biosynthetic process;GO:0009058,biosynthetic p…			PTHR13295
Aqu1.220924	2622	7886	17087	6326	9461	FCGBP	Q9Y6R7	GO:0016020,membrane;GO:0000003,reproduction;GO:0035036,sperm-egg recognition;GO:0022414,reproductive process;GO:0007339,binding of sperm to zona pellucida;GO:0019953,sexual reproduction;GO:0003674,molecular_function;GO:0009988,cell-cell recognition;GO:0005515,protein binding;GO:0005623,cell;GO:0005576,extracellular region;GO:0007338,single fertilization;GO:0008037,cell recognition;GO:0005575,cell…
Aqu1.220938	3790	1226	3018	779	734	CTTB2	A0M8T5		PF00023|PF00023|PF00023|PF00023|PF02188	Ankyrin repeat|Ankyrin repeat|Ankyrin repeat|Ankyrin repeat|GoLoco motif	PTHR18958
Aqu1.221110	4287	13174	27921	8290	12495	SORL	Q95209	GO:0016020,membrane;GO:0044421,extracellular region part;GO:0005615,extracellular space;GO:0016043,cellular component organization;GO:0034362,low-density lipoprotein particle;GO:0034358,plasma lipoprotein particle;GO:0006066,alcohol metabolic process;GO:0032991,macromolecular complex;GO:0031224,intrinsic to membrane;GO:0010324,membrane invagination;GO:0044255,cellular lipid metabolic process;GO:0…	PF02012|PF02012|PF02012|PF02012|PF02012|PF02012|PF02012|PF00801|PF00801|PF00801	BNR/Asp-box repeat|BNR/Asp-box repeat|BNR/Asp-box repeat|BNR/Asp-box repeat|BNR/Asp-box repeat|BNR/Asp-box repeat|BNR/Asp-box repeat|PKD domain|PKD domain|PKD domain	PTHR12106
Aqu1.221303	5296	2270	39504	5634	8021	UBR2	Q8IWV8	GO:0051603,proteolysis involved in cellular protein catabolic process;GO:0044257,cellular protein catabolic process;GO:0016874,ligase activity;GO:0044267,cellular protein metabolic process;GO:0044424,intracellular part;GO:0005515,protein binding;GO:0005623,cell;GO:0044237,cellular metabolic process;GO:0008152,metabolic process;GO:0044464,cell part;GO:0005622,intracellular;GO:0003824,catalytic act…			PTHR21497
Aqu1.221306	2296	806	2352	615	803	SCRIB	Q4H4B6	GO:0016020,membrane;GO:0010941,regulation of cell death;GO:0019898,extrinsic to membrane;GO:0051674,localization of cell;GO:0060561,apoptosis involved in morphogenesis;GO:0005737,cytoplasm;GO:0048869,cellular developmental process;GO:0035088,establishment or maintenance of apical/basal cell polarity;GO:0032862,activation of Rho GTPase activity;GO:0032989,cellular component morphogenesis;GO:002200…	PF00651|PF07707|PF00595|PF00595	BTB/POZ domain|BTB And C-terminal Kelch|PDZ domain (Also known as DHR or GLGF)|PDZ domain (Also known as DHR or GLGF)	PTHR23230
Aqu1.221330	1734	14673	36976	12089	9017	PPM1B	P36993	GO:0043687,post-translational protein modification;GO:0016791,phosphatase activity;GO:0004722,protein serine/threonine phosphatase activity;GO:0032991,macromolecular complex;GO:0008287,protein serine/threonine phosphatase complex;GO:0044267,cellular protein metabolic process;GO:0016787,hydrolase activity;GO:0005623,cell;GO:0004721,phosphoprotein phosphatase activity;GO:0044237,cellular metabolic …	PF00481|PF07830	Protein phosphatase 2C|Protein serine/threonine phosphatase 2C, C-terminal domain	PTHR13832
Aqu1.221474	702	40	143	0	1						PTHR21174
Aqu1.221497	360	43	90	0	57	PHS	Q9TZH6	GO:0042559,pteridine and derivative biosynthetic process;GO:0018130,heterocycle biosynthetic process;GO:0006725,cellular aromatic compound metabolic process;GO:0008124,4-alpha-hydroxytetrahydrobiopterin dehydratase activity;GO:0003674,molecular_function;GO:0006807,nitrogen compound metabolic process;GO:0016829,lyase activity;GO:0009058,biosynthetic process;GO:0016836,hydro-lyase activity;GO:00442…	PF01329	Pterin 4 alpha carbinolamine dehydratase	PTHR12599
Aqu1.221564	167	225	893	2	0	COX3	P80439	GO:0016020,membrane;GO:0016310,phosphorylation;GO:0031090,organelle membrane;GO:0006123,mitochondrial electron transport, cytochrome c to oxygen;GO:0042773,ATP synthesis coupled electron transport;GO:0005737,cytoplasm;GO:0031224,intrinsic to membrane;GO:0044424,intracellular part;GO:0022892,substrate-specific transporter activity;GO:0022904,respiratory electron transport chain;GO:0015077,monovale…			PTHR11403
Aqu1.221686	780	212	436	99	125	POLX	P10978	GO:0008233,peptidase activity;GO:0006259,DNA metabolic process;GO:0003964,RNA-directed DNA polymerase activity;GO:0016787,hydrolase activity;GO:0044237,cellular metabolic process;GO:0008152,metabolic process;GO:0006139,nucleobase, nucleoside, nucleotide and nucleic acid metabolic process;GO:0003824,catalytic activity;GO:0005488,binding;GO:0043169,cation binding;GO:0070001,aspartic-type peptidase …			PTHR11439
Aqu1.221758	837	62	216	29	27
Aqu1.221763	555	34	142	2	0	CF035	Q4V8S3	GO:0031224,intrinsic to membrane;GO:0016020,membrane;GO:0005575,cellular_component;GO:0005623,cell;GO:0044464,cell part;GO:0044425,membrane part;GO:0016021,integral to membrane;			PTHR13141
Aqu1.221912	1932	18351	50660	7025	7743	XIAP	A5D8Q0	GO:0051093,negative regulation of developmental process;GO:0010941,regulation of cell death;GO:0005737,cytoplasm;GO:0043028,caspase regulator activity;GO:0005623,cell;GO:0044237,cellular metabolic process;GO:0010466,negative regulation of peptidase activity;GO:0008152,metabolic process;GO:0005622,intracellular;GO:0003824,catalytic activity;GO:0005488,binding;GO:0006915,apoptosis;GO:0043170,macrom…	PF00653|PF00653|PF00653|PF00097	Inhibitor of Apoptosis domain|Inhibitor of Apoptosis domain|Inhibitor of Apoptosis domain|Zinc finger, C3HC4 type (RING finger)	PTHR10044
Aqu1.221982	678	233	658	4	0	DAAM2	Q86T65	GO:0031267,small GTPase binding;GO:0016043,cellular component organization;GO:0017048,Rho GTPase binding;GO:0030036,actin cytoskeleton organization;GO:0008092,cytoskeletal protein binding;GO:0017016,Ras GTPase binding;GO:0006996,organelle organization;GO:0005488,binding;GO:0030029,actin filament-based process;GO:0003674,molecular_function;GO:0003779,actin binding;GO:0005515,protein binding;GO:000…			PTHR20279
Aqu1.222067	1008	1909	5762	1285	1528	S2540	Q6DHC3	GO:0016020,membrane;GO:0031090,organelle membrane;GO:0005737,cytoplasm;GO:0031224,intrinsic to membrane;GO:0044424,intracellular part;GO:0005623,cell;GO:0044422,organelle part;GO:0051234,establishment of localization;GO:0005740,mitochondrial envelope;GO:0044464,cell part;GO:0044425,membrane part;GO:0005622,intracellular;GO:0019866,organelle inner membrane;GO:0005488,binding;GO:0043227,membrane-bo…	PF00153|PF00153|PF00153	Mitochondrial carrier protein|Mitochondrial carrier protein|Mitochondrial carrier protein	PTHR11896
Aqu1.222142	1601	192	538	54	0
Aqu1.222167	3323	2078	16245	7734	7153	ANK2	Q01484	GO:0043229,intracellular organelle;GO:0016323,basolateral plasma membrane;GO:0016020,membrane;GO:0050794,regulation of cellular process;GO:0043232,intracellular non-membrane-bounded organelle;GO:0005737,cytoplasm;GO:0003674,molecular_function;GO:0044424,intracellular part;GO:0005515,protein binding;GO:0005623,cell;GO:0005886,plasma membrane;GO:0043228,non-membrane-bounded organelle;GO:0051234,est…	PF00023|PF00023|PF00023|PF00023|PF00023|PF00023|PF00023|PF00023|PF00023|PF00023|PF00023|PF00023|PF00023|PF00023|PF00023|PF00069|PF07714	Ankyrin repeat|Ankyrin repeat|Ankyrin repeat|Ankyrin repeat|Ankyrin repeat|Ankyrin repeat|Ankyrin repeat|Ankyrin repeat|Ankyrin repeat|Ankyrin repeat|Ankyrin repeat|Ankyrin repeat|Ankyrin repeat|Ankyrin repeat|Ankyrin repeat|Protein kinase domain|Protein tyrosine kinase	PTHR18958
Aqu1.222187	1496	6103	16578	5813	3034	GATL1	Q8CAB8
Aqu1.222393	2094	7864	18506	5122	5524	DHSAB	Q801S2	GO:0016020,membrane;GO:0031090,organelle membrane;GO:0050660,FAD binding;GO:0005737,cytoplasm;GO:0044424,intracellular part;GO:0005623,cell;GO:0044422,organelle part;GO:0044237,cellular metabolic process;GO:0051234,establishment of localization;GO:0005740,mitochondrial envelope;GO:0009055,electron carrier activity;GO:0008152,metabolic process;GO:0044464,cell part;GO:0005622,intracellular;GO:00511…	PF00890|PF02910	FAD binding domain|Fumarate reductase/succinate dehydrogenase flavoprotein C-terminal domain	PTHR11632
Aqu1.222410	1026	1808	22429	5524	7079	UBC12	O74549	GO:0043687,post-translational protein modification;GO:0051603,proteolysis involved in cellular protein catabolic process;GO:0044257,cellular protein catabolic process;GO:0005737,cytoplasm;GO:0060255,regulation of macromolecule metabolic process;GO:0016874,ligase activity;GO:0044267,cellular protein metabolic process;GO:0044424,intracellular part;GO:0005623,cell;GO:0044237,cellular metabolic proce…	PF00179	Ubiquitin-conjugating enzyme	PTHR11621
Aqu1.222465	1623	45	230	2	0	POL2	P20825	GO:0008233,peptidase activity;GO:0006260,DNA replication;GO:0006259,DNA metabolic process;GO:0003964,RNA-directed DNA polymerase activity;GO:0009058,biosynthetic process;GO:0016787,hydrolase activity;GO:0044237,cellular metabolic process;GO:0008152,metabolic process;GO:0006139,nucleobase, nucleoside, nucleotide and nucleic acid metabolic process;GO:0003824,catalytic activity;GO:0005488,binding;GO…	PF00078	Reverse transcriptase (RNA-dependent DNA polymerase)	PTHR10178
Aqu1.222471	264	34	72	0	0	POL	P31792	GO:0006260,DNA replication;GO:0006259,DNA metabolic process;GO:0004521,endoribonuclease activity;GO:0003964,RNA-directed DNA polymerase activity;GO:0009058,biosynthetic process;GO:0016787,hydrolase activity;GO:0044237,cellular metabolic process;GO:0008152,metabolic process;GO:0006139,nucleobase, nucleoside, nucleotide and nucleic acid metabolic process;GO:0003824,catalytic activity;GO:0005488,bin…			PTHR10178:SF14
Aqu1.222555	1278	77358	291292	45940	66914	UBIQ	Q8SWD4	GO:0043231,intracellular membrane-bounded organelle;GO:0043229,intracellular organelle;GO:0043226,organelle;GO:0005575,cellular_component;GO:0005634,nucleus;GO:0044464,cell part;GO:0005622,intracellular;GO:0005737,cytoplasm;GO:0044424,intracellular part;GO:0005623,cell;GO:0043227,membrane-bounded organelle;	PF00240|PF00240|PF00240|PF00240|PF00240	Ubiquitin family|Ubiquitin family|Ubiquitin family|Ubiquitin family|Ubiquitin family	PTHR10666
Aqu1.222688	1066	5917	17191	3465	5303	RAN	P52301	GO:0050794,regulation of cellular process;GO:0046907,intracellular transport;GO:0044424,intracellular part;GO:0016817,hydrolase activity, acting on acid anhydrides;GO:0051169,nuclear transport;GO:0016787,hydrolase activity;GO:0005515,protein binding;GO:0005623,cell;GO:0015031,protein transport;GO:0051234,establishment of localization;GO:0007165,signal transduction;GO:0051649,establishment of loca…	PF00071|PF08477	Ras family|Miro-like protein	PTHR11708
Aqu1.222730	1149	0	82	0	0	YL477	Q5UQE9	GO:0043285;GO:0008233,peptidase activity;GO:0043283;GO:0003674,molecular_function;GO:0008234,cysteine-type peptidase activity;GO:0016787,hydrolase activity;GO:0044238,primary metabolic process;GO:0004175,endopeptidase activity;GO:0008152,metabolic process;GO:0003824,catalytic activity;GO:0030163,protein catabolic process;GO:0009057,macromolecule catabolic process;GO:0070011,peptidase activity, ac…			PTHR12411
Aqu1.222733	459	1896	4887	2099	2168	UBE2A	Q9Z255	GO:0022414,reproductive process;GO:0043009,chordate embryonic development;GO:0005623,cell;GO:0044422,organelle part;GO:0000792,heterochromatin;GO:0044237,cellular metabolic process;GO:0043228,non-membrane-bounded organelle;GO:0008152,metabolic process;GO:0044454,nuclear chromosome part;GO:0005622,intracellular;GO:0003824,catalytic activity;GO:0032553,ribonucleotide binding;GO:0000790,nuclear chro…	PF00179	Ubiquitin-conjugating enzyme	PTHR11621
Aqu1.222915	1047	5	88	0	0						PTHR19446
Aqu1.222955	1335	46	105	0	3	RRP3	Q6CH58	GO:0044085,cellular component biogenesis;GO:0022613,ribonucleoprotein complex biogenesis;GO:0008026,ATP-dependent helicase activity;GO:0044424,intracellular part;GO:0016817,hydrolase activity, acting on acid anhydrides;GO:0016787,hydrolase activity;GO:0005623,cell;GO:0044237,cellular metabolic process;GO:0016887,ATPase activity;GO:0008152,metabolic process;GO:0016462,pyrophosphatase activity;GO:0…	PF00270|PF00271	DEAD/DEAH box helicase|Helicase conserved C-terminal domain	PTHR10967
Aqu1.222982	2346	5822	15143	3532	4464	LIN41	Q1PRL4	GO:0005575,cellular_component;GO:0044464,cell part;GO:0005622,intracellular;GO:0046914,transition metal ion binding;GO:0005737,cytoplasm;GO:0005488,binding;GO:0043167,ion binding;GO:0003674,molecular_function;GO:0044424,intracellular part;GO:0043169,cation binding;GO:0046872,metal ion binding;GO:0005515,protein binding;GO:0005623,cell;GO:0008270,zinc ion binding;	PF00643|PF00643|PF00630|PF01436|PF01436|PF01436|PF01436|PF01436|PF01436	B-box zinc finger|B-box zinc finger|Filamin/ABP280 repeat|NHL repeat|NHL repeat|NHL repeat|NHL repeat|NHL repeat|NHL repeat	PTHR13712
Aqu1.223004	1825	3588	14741	1686	1939	PELI1	Q96FA3	GO:0002694,regulation of leukocyte activation;GO:0045321,leukocyte activation;GO:0032944,regulation of mononuclear cell proliferation;GO:0032270,positive regulation of cellular protein metabolic process;GO:0031347,regulation of defense response;GO:0044237,cellular metabolic process;GO:0009607,response to biotic stimulus;GO:0030888,regulation of B cell proliferation;GO:0008152,metabolic process;GO…	PF04710	Pellino	PTHR12098
Aqu1.223016	1125	3638	130323	9844	7131	ABHD4	Q8TB40	GO:0003674,molecular_function;GO:0016042,lipid catabolic process;GO:0008152,metabolic process;GO:0016787,hydrolase activity;GO:0044238,primary metabolic process;GO:0009056,catabolic process;GO:0003824,catalytic activity;GO:0008150,biological_process;GO:0006629,lipid metabolic process;	PF00561	alpha/beta hydrolase fold	PTHR10992
Aqu1.223023	1609	6711	14185	3029	3976	ATTY	Q8QZR1	GO:0070279,vitamin B6 binding;GO:0006725,cellular aromatic compound metabolic process;GO:0005737,cytoplasm;GO:0044424,intracellular part;GO:0009058,biosynthetic process;GO:0005623,cell;GO:0044237,cellular metabolic process;GO:0030170,pyridoxal phosphate binding;GO:0016847,1-aminocyclopropane-1-carboxylate synthase activity;GO:0005496,steroid binding;GO:0006559,L-phenylalanine catabolic process;GO…	PF00155	Aminotransferase class I and II	PTHR11751
Aqu1.223120	221	7	113	6	0
Aqu1.223149	2227	6900	26728	6471	3309
Aqu1.223206	1406	1927	9702	4705	9020	CATD	O93428	GO:0008233,peptidase activity;GO:0005737,cytoplasm;GO:0044424,intracellular part;GO:0016787,hydrolase activity;GO:0005623,cell;GO:0008152,metabolic process;GO:0044464,cell part;GO:0005622,intracellular;GO:0005764,lysosome;GO:0003824,catalytic activity;GO:0006508,proteolysis;GO:0070001,aspartic-type peptidase activity;GO:0043227,membrane-bounded organelle;GO:0019538,protein metabolic process;GO:00…	PF00026	Eukaryotic aspartyl protease	PTHR13683
Aqu1.223280	1677	2886	9417	1460	1646	TYY1	P25490	GO:0016020,membrane;GO:0009058,biosynthetic process;GO:0005623,cell;GO:0044422,organelle part;GO:0044237,cellular metabolic process;GO:0008152,metabolic process;GO:0005622,intracellular;GO:0005488,binding;GO:0016563,transcription activator activity;GO:0043227,membrane-bounded organelle;GO:0043170,macromolecule metabolic process;GO:0016564,transcription repressor activity;GO:0043233,organelle lume…	PF00096|PF00096|PF00096|PF00096	Zinc finger, C2H2 type|Zinc finger, C2H2 type|Zinc finger, C2H2 type|Zinc finger, C2H2 type	PTHR14003
Aqu1.223297	703	102	922	65	34	TIM23	Q9USM7	GO:0016020,membrane;GO:0046907,intracellular transport;GO:0031090,organelle membrane;GO:0005737,cytoplasm;GO:0015399,primary active transmembrane transporter activity;GO:0032991,macromolecular complex;GO:0031224,intrinsic to membrane;GO:0044424,intracellular part;GO:0022892,substrate-specific transporter activity;GO:0008320,protein transmembrane transporter activity;GO:0005744,mitochondrial inner…	PF02466	Tim17/Tim22/Tim23 family	PTHR15371
Aqu1.223328	698	5751	12806	2681	1933	XPO1	Q80U96	GO:0050658,RNA transport;GO:0005737,cytoplasm;GO:0032991,macromolecular complex;GO:0051169,nuclear transport;GO:0051168,nuclear export;GO:0005623,cell;GO:0044422,organelle part;GO:0015031,protein transport;GO:0043228,non-membrane-bounded organelle;GO:0051234,establishment of localization;GO:0009607,response to biotic stimulus;GO:0006605,protein targeting;GO:0005654,nucleoplasm;GO:0051649,establis…			PTHR11223
Aqu1.223329	3371	11246	27886	4707	3656	XPO1	O14980	GO:0016020,membrane;GO:0050658,RNA transport;GO:0042175,nuclear envelope-endoplasmic reticulum network;GO:0005737,cytoplasm;GO:0051028,mRNA transport;GO:0032991,macromolecular complex;GO:0044424,intracellular part;GO:0005515,protein binding;GO:0016604,nuclear body;GO:0005623,cell;GO:0044422,organelle part;GO:0015030,Cajal body;GO:0051236,establishment of RNA localization;GO:0044427,chromosomal pa…	PF03810|PF08389	Importin-beta N-terminal domain|Exportin 1-like protein	PTHR11223
Aqu1.223334	1155	92	209	0	0
Aqu1.223391	387	0	72	0	0
Aqu1.223433	1132	92	236	14	5	ESPN	Q9ET47	GO:0030425,dendrite;GO:0016020,membrane;GO:0044085,cellular component biogenesis;GO:0051015,actin filament binding;GO:0030046,parallel actin filament bundle assembly;GO:0005737,cytoplasm;GO:0051129,negative regulation of cellular component organization;GO:0032991,macromolecular complex;GO:0005623,cell;GO:0044422,organelle part;GO:0043197,dendritic spine;GO:0050877,neurological system process;GO:0…	PF00023|PF00023|PF00023|PF00023	Ankyrin repeat|Ankyrin repeat|Ankyrin repeat|Ankyrin repeat	PTHR18958
Aqu1.223462	867	32	94	35	48	S1C2A	Q9WUW9	GO:0043229,intracellular organelle;GO:0008146,sulfotransferase activity;GO:0005737,cytoplasm;GO:0003674,molecular_function;GO:0044424,intracellular part;GO:0005623,cell;GO:0005575,cellular_component;GO:0043226,organelle;GO:0043231,intracellular membrane-bounded organelle;GO:0044464,cell part;GO:0005622,intracellular;GO:0003824,catalytic activity;GO:0005764,lysosome;GO:0005773,vacuole;GO:0016782,t…	PF00685	Sulfotransferase domain	PTHR11783
Aqu1.223626	310	16	79	4	2
Aqu1.223683	2196	60	273	2	51	LPHN3	O97827	GO:0016020,membrane;GO:0050794,regulation of cellular process;GO:0007166,cell surface receptor linked signaling pathway;GO:0004930,G-protein coupled receptor activity;GO:0031224,intrinsic to membrane;GO:0003674,molecular_function;GO:0005623,cell;GO:0016021,integral to membrane;GO:0004888,transmembrane receptor activity;GO:0007218,neuropeptide signaling pathway;GO:0004871,signal transducer activit…	PF01825|PF00002	Latrophilin/CL-1-like GPS domain|7 transmembrane receptor (Secretin family)	PTHR12011:SF57
Aqu1.223847	1610	70	611	122	192	MBOA2	Q8R3I2	GO:0016020,membrane;GO:0005783,endoplasmic reticulum;GO:0005737,cytoplasm;GO:0031224,intrinsic to membrane;GO:0008654,phospholipid biosynthetic process;GO:0044424,intracellular part;GO:0044255,cellular lipid metabolic process;GO:0009058,biosynthetic process;GO:0005623,cell;GO:0044237,cellular metabolic process;GO:0008610,lipid biosynthetic process;GO:0016746,transferase activity, transferring acy…	PF03062	MBOAT family	PTHR13906
Aqu1.223849	1752	30270	100874	42261	81764				PF00008	EGF-like domain
Aqu1.223991	570	17	221	2	26	ARF	P91924	GO:0050794,regulation of cellular process;GO:0005737,cytoplasm;GO:0044424,intracellular part;GO:0005623,cell;GO:0007242,intracellular signaling cascade;GO:0015031,protein transport;GO:0051234,establishment of localization;GO:0007165,signal transduction;GO:0044464,cell part;GO:0005622,intracellular;GO:0007154,cell communication;GO:0032553,ribonucleotide binding;GO:0005488,binding;GO:0043227,membra…	PF00025|PF08477	ADP-ribosylation factor family|Miro-like protein	PTHR11711
Aqu1.224064	1598	32075	330463	77820	99674				PF00170|PF07716	bZIP transcription factor|Basic region leucine zipper	PTHR23230
Aqu1.224114	2621	844	2241	440	317	CI005	Q9H330	GO:0031224,intrinsic to membrane;GO:0016020,membrane;GO:0005575,cellular_component;GO:0005623,cell;GO:0044464,cell part;GO:0044425,membrane part;GO:0016021,integral to membrane;			PTHR21716
Aqu1.224115	1497	2326	4922	2084	4132
Aqu1.224134	609	189	431	113	65	RM18	Q9CQL5	GO:0043229,intracellular organelle;GO:0005840,ribosome;GO:0043232,intracellular non-membrane-bounded organelle;GO:0005737,cytoplasm;GO:0032991,macromolecular complex;GO:0044424,intracellular part;GO:0005623,cell;GO:0005739,mitochondrion;GO:0043228,non-membrane-bounded organelle;GO:0005575,cellular_component;GO:0043226,organelle;GO:0043231,intracellular membrane-bounded organelle;GO:0005622,intrac…			PTHR12899
Aqu1.224136	1355	76	160	27	0	NLE1	Q58D20	GO:0043229,intracellular organelle;GO:0043232,intracellular non-membrane-bounded organelle;GO:0044446,intracellular organelle part;GO:0031981,nuclear lumen;GO:0044424,intracellular part;GO:0005730,nucleolus;GO:0005623,cell;GO:0044422,organelle part;GO:0043228,non-membrane-bounded organelle;GO:0005575,cellular_component;GO:0031974,membrane-enclosed lumen;GO:0043226,organelle;GO:0043231,intracellul…	PF08154|PF00400|PF00400|PF00400|PF00400|PF00400|PF00400|PF00400	NLE (NUC135) domain|WD domain, G-beta repeat|WD domain, G-beta repeat|WD domain, G-beta repeat|WD domain, G-beta repeat|WD domain, G-beta repeat|WD domain, G-beta repeat|WD domain, G-beta repeat	PTHR19848
Aqu1.224206	1198	58573	179082	37059	20979				PF00169	PH domain
Aqu1.224235	2179	1386	6607	602	365	TBC15	Q8TC07	GO:0050794,regulation of cellular process;GO:0005097,Rab GTPase activator activity;GO:0005737,cytoplasm;GO:0060589,nucleoside-triphosphatase regulator activity;GO:0030695,GTPase regulator activity;GO:0044424,intracellular part;GO:0046578,regulation of Ras protein signal transduction;GO:0005623,cell;GO:0007242,intracellular signaling cascade;GO:0007165,signal transduction;GO:0010646,regulation of …			PTHR22957
Aqu1.224256	975	296	622	50	1	FICD	B4F6I5	GO:0016020,membrane;GO:0005575,cellular_component;GO:0044464,cell part;GO:0044425,membrane part;GO:0016779,nucleotidyltransferase activity;GO:0070733,protein adenylyltransferase activity;GO:0003824,catalytic activity;GO:0005488,binding;GO:0031224,intrinsic to membrane;GO:0003674,molecular_function;GO:0005623,cell;GO:0016021,integral to membrane;GO:0016740,transferase activity;GO:0016772,transfera…	PF02661	Fic protein family	PTHR13504
Aqu1.224258	5942	384	874	155	257
Aqu1.224276	1413	259	830	303	396
Aqu1.224324	1587	34	78	0	0				PF00041|PF00041|PF00041|PF00041	Fibronectin type III domain|Fibronectin type III domain|Fibronectin type III domain|Fibronectin type III domain	PTHR10489
Aqu1.224398	645	179	1265	8	0				PF00564	PB1 domain
Aqu1.224431	1917	52	120	25	29	TGT	Q4QQY7	GO:0042278,purine nucleoside metabolic process;GO:0009116,nucleoside metabolic process;GO:0046129,purine ribonucleoside biosynthetic process;GO:0009163,nucleoside biosynthetic process;GO:0009058,biosynthetic process;GO:0044237,cellular metabolic process;GO:0009451,RNA modification;GO:0034404,nucleobase, nucleoside and nucleotide biosynthetic process;GO:0008152,metabolic process;GO:0003824,catalyt…	PF01702	Queuine tRNA-ribosyltransferase	PTHR11962
Aqu1.224574	736	793	1623	189	365	NDUV2	P04394	GO:0016020,membrane;GO:0051537,2 iron, 2 sulfur cluster binding;GO:0031090,organelle membrane;GO:0005737,cytoplasm;GO:0050136,NADH dehydrogenase (quinone) activity;GO:0044424,intracellular part;GO:0005623,cell;GO:0044422,organelle part;GO:0044237,cellular metabolic process;GO:0008137,NADH dehydrogenase (ubiquinone) activity;GO:0016655,oxidoreductase activity, acting on NADH or NADPH, quinone or s…	PF01257	Respiratory-chain NADH dehydrogenase 24 Kd subunit	PTHR10371
Aqu1.224585	813	269	3882	1091	1415	CPAS1	Q75J93	GO:0016020,membrane;GO:0031090,organelle membrane;GO:0031988,membrane-bounded vesicle;GO:0005737,cytoplasm;GO:0044433,cytoplasmic vesicle part;GO:0032991,macromolecular complex;GO:0005623,cell;GO:0044422,organelle part;GO:0015031,protein transport;GO:0051234,establishment of localization;GO:0007165,signal transduction;GO:0051649,establishment of localization in cell;GO:0005622,intracellular;GO:00…
Aqu1.224587	1296	604	7922	3448	1943	CPAS1	Q75J93	GO:0016020,membrane;GO:0031090,organelle membrane;GO:0031988,membrane-bounded vesicle;GO:0005737,cytoplasm;GO:0044433,cytoplasmic vesicle part;GO:0032991,macromolecular complex;GO:0005623,cell;GO:0044422,organelle part;GO:0015031,protein transport;GO:0051234,establishment of localization;GO:0007165,signal transduction;GO:0051649,establishment of localization in cell;GO:0005622,intracellular;GO:00…	PF08477|PF00071	Miro-like protein|Ras family	PTHR11708
Aqu1.224624	935	1047	7467	817	472	GTOMC	Q9ZSK1	GO:0009110,vitamin biosynthetic process;GO:0008168,methyltransferase activity;GO:0005737,cytoplasm;GO:0042360,vitamin E metabolic process;GO:0044424,intracellular part;GO:0009058,biosynthetic process;GO:0008171,O-methyltransferase activity;GO:0005623,cell;GO:0044237,cellular metabolic process;GO:0006775,fat-soluble vitamin metabolic process;GO:0006766,vitamin metabolic process;GO:0008152,metaboli…	PF08241|PF08242	Methyltransferase domain|Methyltransferase domain	PTHR10108
Aqu1.224691	1512	2320	5230	1498	2323	CSK2B	Q91398	GO:0050794,regulation of cellular process;GO:0005956,protein kinase CK2 complex;GO:0007166,cell surface receptor linked signaling pathway;GO:0032991,macromolecular complex;GO:0003674,molecular_function;GO:0044424,intracellular part;GO:0005623,cell;GO:0019207,kinase regulator activity;GO:0019887,protein kinase regulator activity;GO:0005575,cellular_component;GO:0007165,signal transduction;GO:00507…	PF01214	Casein kinase II regulatory subunit	PTHR11740
Aqu1.224696	516	50	315	23	34	PTPA	Q28717	GO:0008160,protein tyrosine phosphatase activator activity;GO:0032270,positive regulation of cellular protein metabolic process;GO:0019903,protein phosphatase binding;GO:0019888,protein phosphatase regulator activity;GO:0010923,negative regulation of phosphatase activity;GO:0044237,cellular metabolic process;GO:0031400,negative regulation of protein modification process;GO:0006796,phosphate metab…			PTHR10012
Aqu1.224797	1753	1534	4391	963	639	KPCD	P09215	GO:0005626,insoluble fraction;GO:0010941,regulation of cell death;GO:0016773,phosphotransferase activity, alcohol group as acceptor;GO:0005737,cytoplasm;GO:0004672,protein kinase activity;GO:0009749,response to glucose stimulus;GO:0044237,cellular metabolic process;GO:0009605,response to external stimulus;GO:0008152,metabolic process;GO:0005622,intracellular;GO:0003824,catalytic activity;GO:00328…
Aqu1.224798	2328	4923	11219	4432	3488	KPCD	P09215	GO:0005626,insoluble fraction;GO:0010941,regulation of cell death;GO:0016773,phosphotransferase activity, alcohol group as acceptor;GO:0005737,cytoplasm;GO:0004672,protein kinase activity;GO:0009749,response to glucose stimulus;GO:0044237,cellular metabolic process;GO:0009605,response to external stimulus;GO:0008152,metabolic process;GO:0005622,intracellular;GO:0003824,catalytic activity;GO:00328…	PF00130|PF00130|PF00069|PF07714|PF00433	Phorbol esters/diacylglycerol binding domain (C1 domain)|Phorbol esters/diacylglycerol binding domain (C1 domain)|Protein kinase domain|Protein tyrosine kinase|Protein kinase C terminal domain	PTHR22985
Aqu1.224851	810	117	516	0	3
Aqu1.224859	1231	11	113	4	31	GCST	P48728	GO:0008168,methyltransferase activity;GO:0005737,cytoplasm;GO:0044424,intracellular part;GO:0005623,cell;GO:0006544,glycine metabolic process;GO:0004047,aminomethyltransferase activity;GO:0044237,cellular metabolic process;GO:0006519,cellular amino acid and derivative metabolic process;GO:0044270,cellular nitrogen compound catabolic process;GO:0006546,glycine catabolic process;GO:0008152,metaboli…	PF01571|PF08669	Aminomethyltransferase folate-binding domain|Glycine cleavage T-protein C-terminal barrel domain	PTHR13847
Aqu1.224863	1224	2604	5524	1916	1111	SNX7	Q9CY18	GO:0045184,establishment of protein localization;GO:0006810,transport;GO:0007154,cell communication;GO:0005488,binding;GO:0035091,phosphoinositide binding;GO:0005543,phospholipid binding;GO:0003674,molecular_function;GO:0008289,lipid binding;GO:0051179,localization;GO:0033036,macromolecule localization;GO:0008104,protein localization;GO:0009987,cellular process;GO:0015031,protein transport;GO:000…	PF00787	PX domain
Aqu1.224865	1623	117	291	137	229	DCR1B	Q9H816	GO:0033554,cellular response to stress;GO:0006259,DNA metabolic process;GO:0044424,intracellular part;GO:0016787,hydrolase activity;GO:0005623,cell;GO:0050896,response to stimulus;GO:0044237,cellular metabolic process;GO:0008152,metabolic process;GO:0034984;GO:0044464,cell part;GO:0005622,intracellular;GO:0003824,catalytic activity;GO:0006139,nucleobase, nucleoside, nucleotide and nucleic acid me…	PF07522	DNA repair metallo-beta-lactamase	PTHR23240
Aqu1.224866	915	2954	62038	19319	18296				PF07716|PF00170	Basic region leucine zipper|bZIP transcription factor	PTHR23351
Aqu1.224895	1464	294	648	282	144	S39AC	Q504Y0	GO:0016020,membrane;GO:0030001,metal ion transport;GO:0031224,intrinsic to membrane;GO:0022892,substrate-specific transporter activity;GO:0005623,cell;GO:0051234,establishment of localization;GO:0022891,substrate-specific transmembrane transporter activity;GO:0046873,metal ion transmembrane transporter activity;GO:0000041,transition metal ion transport;GO:0044464,cell part;GO:0044425,membrane par…	PF02535	ZIP Zinc transporter	PTHR16950
Aqu1.224901	558	87	209	2	0
Aqu1.224910	465	12	172	0	0
Aqu1.224946	3789	6257	12596	6296	5971	ANS1B	A5PMU4	GO:0005575,cellular_component;GO:0044424,intracellular part;GO:0005623,cell;GO:0044464,cell part;GO:0005622,intracellular;GO:0005737,cytoplasm;	PF00023|PF00023|PF00023|PF00023|PF00023|PF00023|PF00536|PF07647|PF07647|PF00536|PF00640	Ankyrin repeat|Ankyrin repeat|Ankyrin repeat|Ankyrin repeat|Ankyrin repeat|Ankyrin repeat|SAM domain (Sterile alpha motif)|SAM domain (Sterile alpha motif)|SAM domain (Sterile alpha motif)|SAM domain (Sterile alpha motif)|Phosphotyrosine interaction domain (PTB/PID)	PTHR18958
Aqu1.224955	894	997	3295	659	443	DRAM1	Q6NRS6	GO:0043229,intracellular organelle;GO:0016020,membrane;GO:0016265,death;GO:0005737,cytoplasm;GO:0031224,intrinsic to membrane;GO:0044424,intracellular part;GO:0005623,cell;GO:0016021,integral to membrane;GO:0006914,autophagy;GO:0044237,cellular metabolic process;GO:0043231,intracellular membrane-bounded organelle;GO:0043226,organelle;GO:0005575,cellular_component;GO:0008152,metabolic process;GO:0…			PTHR21324
Aqu1.225017	900	19	87	0	0
Aqu1.225358	2277	522	1065	18	1	LIN41	Q2Q1W2	GO:0032502,developmental process;GO:0005737,cytoplasm;GO:0043167,ion binding;GO:0003674,molecular_function;GO:0044424,intracellular part;GO:0005515,protein binding;GO:0005623,cell;GO:0008270,zinc ion binding;GO:0032501,multicellular organismal process;GO:0005575,cellular_component;GO:0044464,cell part;GO:0046914,transition metal ion binding;GO:0005622,intracellular;GO:0005488,binding;GO:0046872,m…	PF00097|PF00643|PF00643|PF00630|PF01436|PF01436|PF01436|PF01436|PF01436	Zinc finger, C3HC4 type (RING finger)|B-box zinc finger|B-box zinc finger|Filamin/ABP280 repeat|NHL repeat|NHL repeat|NHL repeat|NHL repeat|NHL repeat	PTHR13712
Aqu1.225368	2367	3053	8807	3629	2200	CNNM2	Q5U2P1	GO:0016020,membrane;GO:0005575,cellular_component;GO:0006810,transport;GO:0044464,cell part;GO:0044425,membrane part;GO:0006811,ion transport;GO:0031224,intrinsic to membrane;GO:0005623,cell;GO:0016021,integral to membrane;GO:0051179,localization;GO:0008150,biological_process;GO:0005886,plasma membrane;GO:0051234,establishment of localization;	PF01595|PF00571	Domain of unknown function DUF21|CBS domain pair	PTHR12064
Aqu1.225385	1356	40	94	0	4	NU107	P57740	GO:0016020,membrane;GO:0050658,RNA transport;GO:0046907,intracellular transport;GO:0051028,mRNA transport;GO:0032991,macromolecular complex;GO:0031224,intrinsic to membrane;GO:0044424,intracellular part;GO:0051169,nuclear transport;GO:0051168,nuclear export;GO:0005515,protein binding;GO:0005623,cell;GO:0044422,organelle part;GO:0000777,condensed chromosome kinetochore;GO:0051236,establishment of …			PTHR13003
Aqu1.225388	2409	3698	15675	3206	3298	ATG9A	Q3T904	GO:0043229,intracellular organelle;GO:0016020,membrane;GO:0031410,cytoplasmic vesicle;GO:0031982,vesicle;GO:0005737,cytoplasm;GO:0031224,intrinsic to membrane;GO:0044424,intracellular part;GO:0005623,cell;GO:0016021,integral to membrane;GO:0015031,protein transport;GO:0051234,establishment of localization;GO:0043226,organelle;GO:0006810,transport;GO:0045184,establishment of protein localization;G…	PF04109	Autophagy protein Apg9	PTHR13038
Aqu1.225406	650	1194	4240	1444	1587
Aqu1.225413	2573	22305	65311	20524	12076	SORC1	Q8WY21	GO:0016020,membrane;GO:0050794,regulation of cellular process;GO:0007166,cell surface receptor linked signaling pathway;GO:0031224,intrinsic to membrane;GO:0008188,neuropeptide receptor activity;GO:0005515,protein binding;GO:0005623,cell;GO:0004888,transmembrane receptor activity;GO:0007218,neuropeptide signaling pathway;GO:0004871,signal transducer activity;GO:0007165,signal transduction;GO:0044…	PF02012|PF02012|PF02012|PF02012|PF02012|PF02012	BNR/Asp-box repeat|BNR/Asp-box repeat|BNR/Asp-box repeat|BNR/Asp-box repeat|BNR/Asp-box repeat|BNR/Asp-box repeat	PTHR12106
Aqu1.225424	630	16	85	0	0	YN012	A8MTL3	GO:0046914,transition metal ion binding;GO:0005488,binding;GO:0043167,ion binding;GO:0003674,molecular_function;GO:0043169,cation binding;GO:0046872,metal ion binding;GO:0005515,protein binding;GO:0008270,zinc ion binding;	PF00097	Zinc finger, C3HC4 type (RING finger)	PTHR22663
Aqu1.225427	691	1320	3242	1229	1110
Aqu1.225530	2546	9768	20692	4852	6771	2A5D	Q14738	GO:0050794,regulation of cellular process;GO:0008601,protein phosphatase type 2A regulator activity;GO:0005737,cytoplasm;GO:0019888,protein phosphatase regulator activity;GO:0032991,macromolecular complex;GO:0008287,protein serine/threonine phosphatase complex;GO:0044424,intracellular part;GO:0005515,protein binding;GO:0005623,cell;GO:0000159,protein phosphatase type 2A complex;GO:0007165,signal …
Aqu1.225540	1527	17119	99728	26184	20438	IST1	P53990	GO:0043229,intracellular organelle;GO:0031410,cytoplasmic vesicle;GO:0031988,membrane-bounded vesicle;GO:0016023,cytoplasmic membrane-bounded vesicle;GO:0031982,vesicle;GO:0005737,cytoplasm;GO:0003674,molecular_function;GO:0044424,intracellular part;GO:0005515,protein binding;GO:0005623,cell;GO:0043231,intracellular membrane-bounded organelle;GO:0043226,organelle;GO:0005575,cellular_component;GO:…
Aqu1.225654	1381	3169	11455	1024	1427	GABT	P61922	GO:0001505,regulation of neurotransmitter levels;GO:0065008,regulation of biological quality;GO:0046359,butyrate catabolic process;GO:0005737,cytoplasm;GO:0032991,macromolecular complex;GO:0044255,cellular lipid metabolic process;GO:0005623,cell;GO:0044422,organelle part;GO:0044237,cellular metabolic process;GO:0050877,neurological system process;GO:0005496,steroid binding;GO:0006519,cellular ami…	PF00202	Aminotransferase class-III	PTHR11986
Aqu1.225776	2073	391	3245	636	475	DGLB	Q91WC9	GO:0016020,membrane;GO:0016042,lipid catabolic process;GO:0043167,ion binding;GO:0031224,intrinsic to membrane;GO:0003674,molecular_function;GO:0004091,carboxylesterase activity;GO:0016787,hydrolase activity;GO:0005623,cell;GO:0016021,integral to membrane;GO:0044238,primary metabolic process;GO:0004806,triglyceride lipase activity;GO:0016298,lipase activity;GO:0005886,plasma membrane;GO:0005575,c…	PF01764	Lipase (class 3)	PTHR21493
Aqu1.225824	1036	8756	38450	7147	9879	BI1	P55061	GO:0016020,membrane;GO:0050794,regulation of cellular process;GO:0005783,endoplasmic reticulum;GO:0051093,negative regulation of developmental process;GO:0005626,insoluble fraction;GO:0010941,regulation of cell death;GO:0043069,negative regulation of programmed cell death;GO:0016265,death;GO:0005737,cytoplasm;GO:0031224,intrinsic to membrane;GO:0043067,regulation of programmed cell death;GO:00444…	PF01027	Uncharacterised protein family UPF0005	PTHR23291
Aqu1.225858	1476	955	2392	446	701	HERC1	Q15751	GO:0016020,membrane;GO:0051603,proteolysis involved in cellular protein catabolic process;GO:0019898,extrinsic to membrane;GO:0044257,cellular protein catabolic process;GO:0005086,ARF guanyl-nucleotide exchange factor activity;GO:0005085,guanyl-nucleotide exchange factor activity;GO:0005737,cytoplasm;GO:0060589,nucleoside-triphosphatase regulator activity;GO:0030695,GTPase regulator activity;GO:0…	PF00415|PF00415|PF00415|PF00415	Regulator of chromosome condensation (RCC1)|Regulator of chromosome condensation (RCC1)|Regulator of chromosome condensation (RCC1)|Regulator of chromosome condensation (RCC1)	PTHR22870
Aqu1.225894	807	23	242	27	1	UNC4	P29506	GO:0048869,cellular developmental process;GO:0009058,biosynthetic process;GO:0005623,cell;GO:0044237,cellular metabolic process;GO:0008152,metabolic process;GO:0005622,intracellular;GO:0005488,binding;GO:0043227,membrane-bounded organelle;GO:0043170,macromolecule metabolic process;GO:0008150,biological_process;GO:0032502,developmental process;GO:0007399,nervous system development;GO:0003677,DNA b…	PF00046	Homeobox domain	PTHR19418
Aqu1.226091	1389	1218	6396	1583	1762	PAPD5	Q68ED3	GO:0016043,cellular component organization;GO:0006260,DNA replication;GO:0006259,DNA metabolic process;GO:0048285,organelle fission;GO:0007067,mitosis;GO:0044424,intracellular part;GO:0009058,biosynthetic process;GO:0005623,cell;GO:0044237,cellular metabolic process;GO:0008152,metabolic process;GO:0044464,cell part;GO:0005622,intracellular;GO:0003824,catalytic activity;GO:0006139,nucleobase, nucl…	PF01909|PF03828	Nucleotidyltransferase domain|PAP/25A associated domain	PTHR23092
Aqu1.226151	2483	862	1924	891	1259	MK01	P26696	GO:0043687,post-translational protein modification;GO:0016310,phosphorylation;GO:0016773,phosphotransferase activity, alcohol group as acceptor;GO:0044267,cellular protein metabolic process;GO:0004672,protein kinase activity;GO:0004702,receptor signaling protein serine/threonine kinase activity;GO:0044237,cellular metabolic process;GO:0004871,signal transducer activity;GO:0006796,phosphate metabo…	PF00069|PF00069	Protein kinase domain|Protein kinase domain	PTHR11295
Aqu1.226191	1968	28	221	2	1	HS12B	Q9CZJ2	GO:0005524,ATP binding;GO:0032553,ribonucleotide binding;GO:0005488,binding;GO:0001882,nucleoside binding;GO:0003674,molecular_function;GO:0032555,purine ribonucleotide binding;GO:0032559,adenyl ribonucleotide binding;GO:0000166,nucleotide binding;GO:0001883,purine nucleoside binding;GO:0030554,adenyl nucleotide binding;GO:0017076,purine nucleotide binding;
Aqu1.226372	2952	925	2022	252	452	MA2B1	Q8VHC8	GO:0015923,mannosidase activity;GO:0005737,cytoplasm;GO:0006066,alcohol metabolic process;GO:0044424,intracellular part;GO:0006013,mannose metabolic process;GO:0016787,hydrolase activity;GO:0005623,cell;GO:0008152,metabolic process;GO:0044464,cell part;GO:0005622,intracellular;GO:0005764,lysosome;GO:0003824,catalytic activity;GO:0005488,binding;GO:0005996,monosaccharide metabolic process;GO:00431…	PF01074|PF07748	Glycosyl hydrolases family 38 N-terminal domain|Glycosyl hydrolases family 38 C-terminal domain	PTHR11607
Aqu1.226414	1986	5295	11699	5168	4771	RHG21	Q6DFV3	GO:0016020,membrane;GO:0050794,regulation of cellular process;GO:0031410,cytoplasmic vesicle;GO:0019898,extrinsic to membrane;GO:0030054,cell junction;GO:0031982,vesicle;GO:0005737,cytoplasm;GO:0060589,nucleoside-triphosphatase regulator activity;GO:0030695,GTPase regulator activity;GO:0044424,intracellular part;GO:0005515,protein binding;GO:0005623,cell;GO:0043228,non-membrane-bounded organelle;…	PF00620	RhoGAP domain	PTHR23176
Aqu1.226596	2260	7403	39787	1663	1412
Aqu1.226597	3193	7454	39874	1675	1587	CDK10	Q3UMM4	GO:0043687,post-translational protein modification;GO:0016310,phosphorylation;GO:0016773,phosphotransferase activity, alcohol group as acceptor;GO:0044267,cellular protein metabolic process;GO:0004693,cyclin-dependent protein kinase activity;GO:0004672,protein kinase activity;GO:0044237,cellular metabolic process;GO:0006796,phosphate metabolic process;GO:0008152,metabolic process;GO:0016301,kinas…	PF00069|PF07714|PF00041	Protein kinase domain|Protein tyrosine kinase|Fibronectin type III domain	PTHR11295
Aqu1.226604	933	5230	22444	6325	4961	SNP29	Q9Z2P6	GO:0016020,membrane;GO:0019717,synaptosome;GO:0005626,insoluble fraction;GO:0019898,extrinsic to membrane;GO:0030054,cell junction;GO:0005737,cytoplasm;GO:0003674,molecular_function;GO:0044424,intracellular part;GO:0000267,cell fraction;GO:0005515,protein binding;GO:0005623,cell;GO:0005624,membrane fraction;GO:0045202,synapse;GO:0005886,plasma membrane;GO:0015031,protein transport;GO:0051234,esta…	PF05739|PF05739	SNARE domain|SNARE domain	PTHR19305
Aqu1.226708	1187	7205	18714	7696	4822	DLP1	Q86YH6	GO:0051188,cofactor biosynthetic process;GO:0042375,quinone cofactor metabolic process;GO:0006720,isoprenoid metabolic process;GO:0006744,ubiquinone biosynthetic process;GO:0006733,oxidoreduction coenzyme metabolic process;GO:0046982,protein heterodimerization activity;GO:0046983,protein dimerization activity;GO:0003674,molecular_function;GO:0044255,cellular lipid metabolic process;GO:0009058,bio…			PTHR12001:SF4
Aqu1.227079	3018	2247	7499	1250	1604	FGFR1	Q07407	GO:0065008,regulation of biological quality;GO:0048732,gland development;GO:0016773,phosphotransferase activity, alcohol group as acceptor;GO:0022414,reproductive process;GO:0008078,mesodermal cell migration;GO:0007166,cell surface receptor linked signaling pathway;GO:0008354,germ cell migration;GO:0005007,fibroblast growth factor receptor activity;GO:0032989,cellular component morphogenesis;GO:0…	PF07714|PF00069	Protein tyrosine kinase|Protein kinase domain	PTHR23256
Aqu1.227195	1413	1725	5622	1060	610	HPDL	Q96IR7	GO:0044106,cellular amine metabolic process;GO:0009072,aromatic amino acid family metabolic process;GO:0006725,cellular aromatic compound metabolic process;GO:0003674,molecular_function;GO:0006807,nitrogen compound metabolic process;GO:0044238,primary metabolic process;GO:0044237,cellular metabolic process;GO:0016491,oxidoreductase activity;GO:0006519,cellular amino acid and derivative metabolic …			PTHR11959
Aqu1.227217	336	26	273	4	13
Aqu1.227227	609	227	772	366	300
Aqu1.227359	360	23	76	0	0	PSMG4	Q5JS54
Aqu1.227370	666	612	1389	657	958
Aqu1.227402	2376	2491	8145	2537	1693	AFG32	Q2KJI7	GO:0016020,membrane;GO:0008233,peptidase activity;GO:0031224,intrinsic to membrane;GO:0016817,hydrolase activity, acting on acid anhydrides;GO:0016787,hydrolase activity;GO:0005623,cell;GO:0008152,metabolic process;GO:0016462,pyrophosphatase activity;GO:0044464,cell part;GO:0044425,membrane part;GO:0032553,ribonucleotide binding;GO:0003824,catalytic activity;GO:0005488,binding;GO:0043169,cation b…	PF06480|PF00004|PF01434	FtsH Extracellular|ATPase family associated with various cellular activities (AAA)|Peptidase family M41	PTHR23076
Aqu1.227426	3526	29588	63587	20525	26105	AT2B2	P58165	GO:0016020,membrane;GO:0042625,ATPase activity, coupled to transmembrane movement of ions;GO:0009117,nucleotide metabolic process;GO:0009058,biosynthetic process;GO:0005623,cell;GO:0044237,cellular metabolic process;GO:0051234,establishment of localization;GO:0022891,substrate-specific transmembrane transporter activity;GO:0008152,metabolic process;GO:0019829,cation-transporting ATPase activity;G…	PF00690|PF00122|PF00702|PF00689	Cation transporter/ATPase, N-terminus|E1-E2 ATPase|haloacid dehalogenase-like hydrolase|Cation transporting ATPase, C-terminus	PTHR11939
Aqu1.227451	1683	5674	15926	5565	6504	P2R3B	Q9Y5P8	GO:0043687,post-translational protein modification;GO:0008601,protein phosphatase type 2A regulator activity;GO:0019888,protein phosphatase regulator activity;GO:0016791,phosphatase activity;GO:0004722,protein serine/threonine phosphatase activity;GO:0032991,macromolecular complex;GO:0008287,protein serine/threonine phosphatase complex;GO:0044267,cellular protein metabolic process;GO:0044424,intr…	PF00036	EF hand	PTHR14095
Aqu1.227498	2075	742	20067	8621	14289	RETST	Q5BLE8	GO:0016020,membrane;GO:0005575,cellular_component;GO:0016627,oxidoreductase activity, acting on the CH-CH group of donors;GO:0008152,metabolic process;GO:0019898,extrinsic to membrane;GO:0044464,cell part;GO:0044425,membrane part;GO:0003824,catalytic activity;GO:0055114,oxidation reduction;GO:0003674,molecular_function;GO:0051786,all-trans-retinol 13,14-reductase activity;GO:0005623,cell;GO:00081…			PTHR10668
Aqu1.227508	567	19	146	48	17
Aqu1.227690	1275	1431	7665	1098	1199	NFYC	Q13952	GO:0032991,macromolecular complex;GO:0009058,biosynthetic process;GO:0005623,cell;GO:0044422,organelle part;GO:0044237,cellular metabolic process;GO:0006457,protein folding;GO:0005654,nucleoplasm;GO:0008152,metabolic process;GO:0005622,intracellular;GO:0005488,binding;GO:0016563,transcription activator activity;GO:0043227,membrane-bounded organelle;GO:0043170,macromolecule metabolic process;GO:00…	PF00125|PF00808	Core histone H2A/H2B/H3/H4|Histone-like transcription factor (CBF/NF-Y) and archaeal histone	PTHR10252
Aqu1.227781	1548	94	245	0	39	UD2A2	Q6PDD0	GO:0016020,membrane;GO:0016758,transferase activity, transferring hexosyl groups;GO:0031224,intrinsic to membrane;GO:0003674,molecular_function;GO:0008194,UDP-glycosyltransferase activity;GO:0005623,cell;GO:0016021,integral to membrane;GO:0005575,cellular_component;GO:0008152,metabolic process;GO:0015020,glucuronosyltransferase activity;GO:0044425,membrane part;GO:0044464,cell part;GO:0003824,cat…	PF00201	UDP-glucoronosyl and UDP-glucosyl transferase	PTHR11926
Aqu1.227829	753	10026	23679	1911	3726						PTHR11908
Aqu1.228077	1180	76	183	61	116	TP53B	Q12888	GO:0005737,cytoplasm;GO:0032991,macromolecular complex;GO:0009891,positive regulation of biosynthetic process;GO:0009058,biosynthetic process;GO:0005623,cell;GO:0044422,organelle part;GO:0044237,cellular metabolic process;GO:0043228,non-membrane-bounded organelle;GO:0000793,condensed chromosome;GO:0005654,nucleoplasm;GO:0045941,positive regulation of transcription;GO:0008152,metabolic process;GO:…	PF00533|PF00533	BRCA1 C Terminus (BRCT) domain|BRCA1 C Terminus (BRCT) domain	PTHR15321
Aqu1.228148	1428	1107	2701	1288	1288	ARFP1	P53367	GO:0016020,membrane;GO:0050794,regulation of cellular process;GO:0046907,intracellular transport;GO:0031090,organelle membrane;GO:0005737,cytoplasm;GO:0044424,intracellular part;GO:0051046,regulation of secretion;GO:0005623,cell;GO:0044422,organelle part;GO:0070201,regulation of establishment of protein localization;GO:0015031,protein transport;GO:0060341,regulation of cellular localization;GO:00…	PF06456	Arfaptin-like domain	PTHR12141
Aqu1.228216	753	85	201	0	0				PF05270	Alpha-L-arabinofuranosidase B (ABFB)
Aqu1.228240	306	42	107	0	0	GSTP	P46426	GO:0016765,transferase activity, transferring alkyl or aryl (other than methyl) groups;GO:0004364,glutathione transferase activity;GO:0003674,molecular_function;GO:0008152,metabolic process;GO:0016740,transferase activity;GO:0003824,catalytic activity;GO:0008150,biological_process;	PF00043	Glutathione S-transferase, C-terminal domain	PTHR11571
Aqu1.228272	1845	928	2334	337	461	ANGE2	Q5RGT6		PF03372	Endonuclease/Exonuclease/phosphatase family	PTHR12121
Aqu1.228274	1332	1297	2750	554	474	TRAF5	P70191	GO:0050794,regulation of cellular process;GO:0010941,regulation of cell death;GO:0042127,regulation of cell proliferation;GO:0016265,death;GO:0005737,cytoplasm;GO:0043067,regulation of programmed cell death;GO:0044424,intracellular part;GO:0005515,protein binding;GO:0005623,cell;GO:0004871,signal transducer activity;GO:0007165,signal transduction;GO:0044464,cell part;GO:0005622,intracellular;GO:0…	PF00917	MATH domain	PTHR10131
Aqu1.228385	2109	63	136	25	56	ERG7	P48449	GO:0008203,cholesterol metabolic process;GO:0006066,alcohol metabolic process;GO:0008202,steroid metabolic process;GO:0003674,molecular_function;GO:0044255,cellular lipid metabolic process;GO:0009058,biosynthetic process;GO:0044238,primary metabolic process;GO:0044237,cellular metabolic process;GO:0016125,sterol metabolic process;GO:0044249,cellular biosynthetic process;GO:0008610,lipid biosynthe…	PF00432|PF00432|PF00432|PF00432	Prenyltransferase and squalene oxidase repeat|Prenyltransferase and squalene oxidase repeat|Prenyltransferase and squalene oxidase repeat|Prenyltransferase and squalene oxidase repeat
Aqu1.228419	540	41	91	0	2	SENP1	P59110	GO:0043687,post-translational protein modification;GO:0070646,protein modification by small protein removal;GO:0051603,proteolysis involved in cellular protein catabolic process;GO:0008233,peptidase activity;GO:0044257,cellular protein catabolic process;GO:0005737,cytoplasm;GO:0044267,cellular protein metabolic process;GO:0044424,intracellular part;GO:0008234,cysteine-type peptidase activity;GO:0…	PF02902	Ulp1 protease family, C-terminal catalytic domain	PTHR12606
Aqu1.228445	877	59	878	118	61	ARF1	P61210	GO:0050794,regulation of cellular process;GO:0005737,cytoplasm;GO:0044424,intracellular part;GO:0005623,cell;GO:0007242,intracellular signaling cascade;GO:0015031,protein transport;GO:0051234,establishment of localization;GO:0007165,signal transduction;GO:0044464,cell part;GO:0005622,intracellular;GO:0007154,cell communication;GO:0032553,ribonucleotide binding;GO:0005488,binding;GO:0043227,membra…	PF00025|PF08477	ADP-ribosylation factor family|Miro-like protein	PTHR11711
Aqu1.228475	1443	660	1495	643	1219	CPVL	Q9H3G5	GO:0004180,carboxypeptidase activity;GO:0043285;GO:0008238,exopeptidase activity;GO:0008233,peptidase activity;GO:0043283;GO:0008236,serine-type peptidase activity;GO:0003674,molecular_function;GO:0016787,hydrolase activity;GO:0005515,protein binding;GO:0044238,primary metabolic process;GO:0070008,serine-type exopeptidase activity;GO:0008152,metabolic process;GO:0003824,catalytic activity;GO:0017…	PF00450	Serine carboxypeptidase	PTHR11802
Aqu1.228496	1002	58	139	67	44	DUS16	Q9BY84	GO:0045208,MAPK phosphatase export from nucleus;GO:0005737,cytoplasm;GO:0000188,inactivation of MAPK activity;GO:0016791,phosphatase activity;GO:0051169,nuclear transport;GO:0051168,nuclear export;GO:0005623,cell;GO:0044237,cellular metabolic process;GO:0015031,protein transport;GO:0006796,phosphate metabolic process;GO:0051234,establishment of localization;GO:0006605,protein targeting;GO:0008152…	PF00782	Dual specificity phosphatase, catalytic domain	PTHR10159
Aqu1.228539	1689	918	2232	1051	1421	STK24	Q9Y6E0	GO:0050794,regulation of cellular process;GO:0043687,post-translational protein modification;GO:0016310,phosphorylation;GO:0016773,phosphotransferase activity, alcohol group as acceptor;GO:0005737,cytoplasm;GO:0044267,cellular protein metabolic process;GO:0044424,intracellular part;GO:0005623,cell;GO:0004672,protein kinase activity;GO:0044422,organelle part;GO:0044237,cellular metabolic process;G…	PF00069|PF07714	Protein kinase domain|Protein tyrosine kinase	PTHR22986
Aqu1.228569	1119	137	978	124	113	WNT7B	P56706	GO:0050794,regulation of cellular process;GO:0032502,developmental process;GO:0044421,extracellular region part;GO:0007166,cell surface receptor linked signaling pathway;GO:0003674,molecular_function;GO:0007223,Wnt receptor signaling pathway, calcium modulating pathway;GO:0005576,extracellular region;GO:0032501,multicellular organismal process;GO:0004871,signal transducer activity;GO:0031012,extr…	PF00110	wnt family	PTHR12027:SF22
Aqu1.228718	855	23386	59653	20560	21895	FRIS	P42577	GO:0006879,cellular iron ion homeostasis;GO:0016722,oxidoreductase activity, oxidizing metal ions;GO:0065008,regulation of biological quality;GO:0016724,oxidoreductase activity, oxidizing metal ions, oxygen as acceptor;GO:0005737,cytoplasm;GO:0030001,metal ion transport;GO:0030003,cellular cation homeostasis;GO:0044424,intracellular part;GO:0055072,iron ion homeostasis;GO:0015674,di-, tri-valent …
Aqu1.228719	857	23757	62246	21085	22889	FRIS	P42577	GO:0006879,cellular iron ion homeostasis;GO:0016722,oxidoreductase activity, oxidizing metal ions;GO:0065008,regulation of biological quality;GO:0016724,oxidoreductase activity, oxidizing metal ions, oxygen as acceptor;GO:0005737,cytoplasm;GO:0030001,metal ion transport;GO:0030003,cellular cation homeostasis;GO:0044424,intracellular part;GO:0055072,iron ion homeostasis;GO:0015674,di-, tri-valent …
Aqu1.228742	965	776	63898	4555	4361	GSTO1	P78417	GO:0005575,cellular_component;GO:0004364,glutathione transferase activity;GO:0016651,oxidoreductase activity, acting on NADH or NADPH;GO:0044464,cell part;GO:0005622,intracellular;GO:0003824,catalytic activity;GO:0005737,cytoplasm;GO:0016656,monodehydroascorbate reductase (NADH) activity;GO:0016765,transferase activity, transferring alkyl or aryl (other than methyl) groups;GO:0003674,molecular_fu…	PF02798|PF00462	Glutathione S-transferase, N-terminal domain|Glutaredoxin	PTHR11260
Aqu1.228744	969	54741	115857	55866	60043
Aqu1.228772	1556	1808	8928	1536	1077	ARI1	Q9Y4X5	GO:0051603,proteolysis involved in cellular protein catabolic process;GO:0044257,cellular protein catabolic process;GO:0005737,cytoplasm;GO:0016874,ligase activity;GO:0032991,macromolecular complex;GO:0044267,cellular protein metabolic process;GO:0044424,intracellular part;GO:0005515,protein binding;GO:0005623,cell;GO:0044237,cellular metabolic process;GO:0008152,metabolic process;GO:0044464,cell…	PF00097|PF01485	Zinc finger, C3HC4 type (RING finger)|IBR domain	PTHR11685
Aqu1.228870	3147	31347	80223	6545	11290	CNTN5	Q90W79	GO:0016020,membrane;GO:0005575,cellular_component;GO:0022610,biological adhesion;GO:0044464,cell part;GO:0044425,membrane part;GO:0031225,anchored to membrane;GO:0005488,binding;GO:0031224,intrinsic to membrane;GO:0003674,molecular_function;GO:0007155,cell adhesion;GO:0005515,protein binding;GO:0005623,cell;GO:0009987,cellular process;GO:0005886,plasma membrane;GO:0008150,biological_process;	PF07679|PF07686|PF00047|PF00047|PF07679|PF07686|PF00047|PF07679|PF00047|PF07686|PF00047|PF00041	Immunoglobulin I-set domain|Immunoglobulin V-set domain|Immunoglobulin domain|Immunoglobulin domain|Immunoglobulin I-set domain|Immunoglobulin V-set domain|Immunoglobulin domain|Immunoglobulin I-set domain|Immunoglobulin domain|Immunoglobulin V-set domain|Immunoglobulin domain|Fibronectin type III domain	PTHR10489
Aqu1.228873	1222	0	88	2	0
Aqu1.228931	1374	554	8004	2759	2728	ITIH3	Q9GLY5	GO:0043283;GO:0003674,molecular_function;GO:0006807,nitrogen compound metabolic process;GO:0005576,extracellular region;GO:0044238,primary metabolic process;GO:0004857,enzyme inhibitor activity;GO:0005975,carbohydrate metabolic process;GO:0004866,endopeptidase inhibitor activity;GO:0030203,glycosaminoglycan metabolic process;GO:0005575,cellular_component;GO:0004867,serine-type endopeptidase inhib…	PF00092	von Willebrand factor type A domain	PTHR10166
Aqu1.229124	2659	33	87	18	0						PTHR22954
Aqu1.229240	2201	29	113	54	68	RPC5	Q9NVU0	GO:0034062,RNA polymerase activity;GO:0044424,intracellular part;GO:0009058,biosynthetic process;GO:0005623,cell;GO:0044237,cellular metabolic process;GO:0008152,metabolic process;GO:0044464,cell part;GO:0005622,intracellular;GO:0003824,catalytic activity;GO:0006139,nucleobase, nucleoside, nucleotide and nucleic acid metabolic process;GO:0003899,DNA-directed RNA polymerase activity;GO:0043227,mem…	PF04801	Sin-like protein conserved region	PTHR12069
Aqu1.229309	498	21	99	0	1	MED11	Q68EW7	GO:0032991,macromolecular complex;GO:0009058,biosynthetic process;GO:0005623,cell;GO:0044422,organelle part;GO:0044237,cellular metabolic process;GO:0005654,nucleoplasm;GO:0008152,metabolic process;GO:0005622,intracellular;GO:0043227,membrane-bounded organelle;GO:0043170,macromolecule metabolic process;GO:0044451,nucleoplasm part;GO:0043233,organelle lumen;GO:0008150,biological_process;GO:0010468…			PTHR22890
Aqu1.229328	1508	1288	3769	955	926	HIF1N	P59723	GO:0050794,regulation of cellular process;GO:0060255,regulation of macromolecule metabolic process;GO:0019219,regulation of nucleobase, nucleoside, nucleotide and nucleic acid metabolic process;GO:0044424,intracellular part;GO:0009058,biosynthetic process;GO:0005623,cell;GO:0016706,oxidoreductase activity, acting on paired donors, with incorporation or reduction of molecular oxygen, 2-oxoglutarat…			PTHR12461
Aqu1.229344	2965	2331	29846	4696	4514	CPAS1	Q75J93	GO:0016020,membrane;GO:0031090,organelle membrane;GO:0031988,membrane-bounded vesicle;GO:0005737,cytoplasm;GO:0044433,cytoplasmic vesicle part;GO:0032991,macromolecular complex;GO:0005623,cell;GO:0044422,organelle part;GO:0015031,protein transport;GO:0051234,establishment of localization;GO:0007165,signal transduction;GO:0051649,establishment of localization in cell;GO:0005622,intracellular;GO:00…			PTHR13803
Aqu1.229368	1614	4314	13475	3037	3645	TM1L2	Q68FJ8	GO:0046907,intracellular transport;GO:0005623,cell;GO:0015031,protein transport;GO:0051641,cellular localization;GO:0051234,establishment of localization;GO:0006810,transport;GO:0045184,establishment of protein localization;GO:0005575,cellular_component;GO:0070727,cellular macromolecule localization;GO:0051649,establishment of localization in cell;GO:0044464,cell part;GO:0005622,intracellular;GO:…	PF00790|PF03127	VHS domain|GAT domain	PTHR13856
Aqu1.229445	1203	3184	57086	15095	7915	ACT	Q9P4D1	GO:0043229,intracellular organelle;GO:0005524,ATP binding;GO:0043232,intracellular non-membrane-bounded organelle;GO:0005737,cytoplasm;GO:0001882,nucleoside binding;GO:0003674,molecular_function;GO:0044424,intracellular part;GO:0005515,protein binding;GO:0005623,cell;GO:0000166,nucleotide binding;GO:0043228,non-membrane-bounded organelle;GO:0043226,organelle;GO:0005856,cytoskeleton;GO:0005575,cel…	PF00022	Actin	PTHR11937
Aqu1.229475	255	17	67	0	0	IFT80	Q66HB3	GO:0043229,intracellular organelle;GO:0005929,cilium;GO:0042995,cell projection;GO:0043232,intracellular non-membrane-bounded organelle;GO:0044430,cytoskeletal part;GO:0044446,intracellular organelle part;GO:0005737,cytoplasm;GO:0044424,intracellular part;GO:0035085,cilium axoneme;GO:0044463,cell projection part;GO:0005623,cell;GO:0044422,organelle part;GO:0043228,non-membrane-bounded organelle;G…			PTHR13712:SF3
Aqu1.229649	663	34	329	67	57	PIRL	Q9SEE4	GO:0043231,intracellular membrane-bounded organelle;GO:0043229,intracellular organelle;GO:0043226,organelle;GO:0005575,cellular_component;GO:0005634,nucleus;GO:0044464,cell part;GO:0005622,intracellular;GO:0044424,intracellular part;GO:0005623,cell;GO:0043227,membrane-bounded organelle;	PF02678|PF05726	Pirin|Pirin C-terminal cupin domain	PTHR13903
Aqu1.229674	600	36	463	27	3
Aqu1.229794	3236	5046	17081	5316	5926	AGO2	Q6DCX2	GO:0000339,RNA cap binding;GO:0040033,negative regulation of translation, ncRNA-mediated;GO:0005737,cytoplasm;GO:0010608,posttranscriptional regulation of gene expression;GO:0032991,macromolecular complex;GO:0035194,posttranscriptional gene silencing by RNA;GO:0004521,endoribonuclease activity;GO:0034518,RNA cap binding complex;GO:0009058,biosynthetic process;GO:0005623,cell;GO:0044237,cellular m…	PF02170|PF02171	PAZ domain|Piwi domain	PTHR22891
Aqu1.229797	726	946	2102	1049	813	PLS2	Q3ZBG9	GO:0016020,membrane;GO:0005575,cellular_component;GO:0044464,cell part;GO:0044425,membrane part;GO:0005488,binding;GO:0043167,ion binding;GO:0031224,intrinsic to membrane;GO:0003674,molecular_function;GO:0043169,cation binding;GO:0046872,metal ion binding;GO:0005509,calcium ion binding;GO:0005623,cell;GO:0016021,integral to membrane;	PF03803	Scramblase	PTHR23248
Aqu1.229822	1242	8	131	0	0	SMAD9	Q9JIW5	GO:0007166,cell surface receptor linked signaling pathway;GO:0005737,cytoplasm;GO:0007420,brain development;GO:0032991,macromolecular complex;GO:0009058,biosynthetic process;GO:0005623,cell;GO:0044422,organelle part;GO:0044237,cellular metabolic process;GO:0005654,nucleoplasm;GO:0008152,metabolic process;GO:0007165,signal transduction;GO:0005622,intracellular;GO:0007154,cell communication;GO:0030…	PF03165|PF03166	MH1 domain|MH2 domain	PTHR13703
Aqu1.229847	1983	10530	38958	15794	9542	DUS10	Q9Y6W6	GO:0050794,regulation of cellular process;GO:0043687,post-translational protein modification;GO:0033554,cellular response to stress;GO:0005737,cytoplasm;GO:0016791,phosphatase activity;GO:0044267,cellular protein metabolic process;GO:0017017,MAP kinase tyrosine/serine/threonine phosphatase activity;GO:0044424,intracellular part;GO:0016787,hydrolase activity;GO:0005623,cell;GO:0004721,phosphoprote…	PF00581|PF00782	Rhodanese-like domain|Dual specificity phosphatase, catalytic domain	PTHR10159
Aqu1.229950	1296	2535	8233	1661	2335	ABHD6	Q9BV23	GO:0016020,membrane;GO:0005575,cellular_component;GO:0044464,cell part;GO:0044425,membrane part;GO:0003824,catalytic activity;GO:0016788,hydrolase activity, acting on ester bonds;GO:0031224,intrinsic to membrane;GO:0003674,molecular_function;GO:0004091,carboxylesterase activity;GO:0016787,hydrolase activity;GO:0005623,cell;GO:0016021,integral to membrane;GO:0016298,lipase activity;GO:0047372,acyl…	PF00561	alpha/beta hydrolase fold	PTHR10992
Aqu1.230076	1866	5057	16850	3830	2889	SERC1	Q7TNK0	GO:0016020,membrane;GO:0032329,serine transport;GO:0031090,organelle membrane;GO:0046486,glycerolipid metabolic process;GO:0015179,L-amino acid transmembrane transporter activity;GO:0005737,cytoplasm;GO:0006643,membrane lipid metabolic process;GO:0008654,phospholipid biosynthetic process;GO:0044255,cellular lipid metabolic process;GO:0009058,biosynthetic process;GO:0005623,cell;GO:0044422,organel…
Aqu1.200069	418	428	952	225	848	VMHV1	Q90ZI3	GO:0065008,regulation of biological quality;GO:0007596,blood coagulation;GO:0008233,peptidase activity;GO:0016265,death;GO:0016504,peptidase activator activity;GO:0016787,hydrolase activity;GO:0005515,protein binding;GO:0050896,response to stimulus;GO:0007599,hemostasis;GO:0009611,response to wounding;GO:0022610,biological adhesion;GO:0009605,response to external stimulus;GO:0008152,metabolic pro…	PF01421	Reprolysin (M12B) family zinc metalloprotease	PTHR11905
Aqu1.200303	239	31434	102766	8821	22296
Aqu1.200307	705	55	177	54	378	LOXL2	P58022	GO:0016020,membrane;GO:0044421,extracellular region part;GO:0005615,extracellular space;GO:0055114,oxidation reduction;GO:0043167,ion binding;GO:0003674,molecular_function;GO:0005044,scavenger receptor activity;GO:0005623,cell;GO:0005507,copper ion binding;GO:0005576,extracellular region;GO:0004888,transmembrane receptor activity;GO:0004871,signal transducer activity;GO:0016491,oxidoreductase act…	PF00530	Scavenger receptor cysteine-rich domain	PTHR19331
Aqu1.200435	240	47	244	86	296						PTHR19384
Aqu1.200652	540	31	222	2	85	UDB17	O75795	GO:0016020,membrane;GO:0005783,endoplasmic reticulum;GO:0005626,insoluble fraction;GO:0005737,cytoplasm;GO:0031224,intrinsic to membrane;GO:0044424,intracellular part;GO:0008194,UDP-glycosyltransferase activity;GO:0042598,vesicular fraction;GO:0000267,cell fraction;GO:0044255,cellular lipid metabolic process;GO:0009058,biosynthetic process;GO:0005623,cell;GO:0044237,cellular metabolic process;GO:…			PTHR11926
Aqu1.201258	686	229	513	71	304	LMLN	Q29AK2	GO:0016020,membrane;GO:0045842,positive regulation of mitotic metaphase/anaphase transition;GO:0007444,imaginal disc development;GO:0007098,centrosome cycle;GO:0008233,peptidase activity;GO:0051674,localization of cell;GO:0022414,reproductive process;GO:0005737,cytoplasm;GO:0008354,germ cell migration;GO:0007420,brain development;GO:0007067,mitosis;GO:0051785,positive regulation of nuclear divisi…			PTHR10942
Aqu1.201287	619	40	108	0	899	GRM	P91685	GO:0016020,membrane;GO:0007528,neuromuscular junction development;GO:0016597,amino acid binding;GO:0048747,muscle fiber development;GO:0007166,cell surface receptor linked signaling pathway;GO:0048869,cellular developmental process;GO:0005623,cell;GO:0004871,signal transducer activity;GO:0050877,neurological system process;GO:0007270,nerve-nerve synaptic transmission;GO:0005496,steroid binding;GO…			PTHR11336
Aqu1.201564	737	78	293	23	143	ANK1	P16157		PF00023|PF00023|PF00023|PF00023|PF00023	Ankyrin repeat|Ankyrin repeat|Ankyrin repeat|Ankyrin repeat|Ankyrin repeat	PTHR18958
Aqu1.201851	491	532	1117	387	1472	PLCG1	P08487	GO:0050794,regulation of cellular process;GO:0043009,chordate embryonic development;GO:0044255,cellular lipid metabolic process;GO:0016787,hydrolase activity;GO:0044237,cellular metabolic process;GO:0007242,intracellular signaling cascade;GO:0004871,signal transducer activity;GO:0009395,phospholipid catabolic process;GO:0004434,inositol or phosphatidylinositol phosphodiesterase activity;GO:000815…
Aqu1.201989	538	51	128	46	460	PHLP1	Q8CHE4	GO:0016020,membrane;GO:0019898,extrinsic to membrane;GO:0016265,death;GO:0005737,cytoplasm;GO:0016791,phosphatase activity;GO:0044424,intracellular part;GO:0005515,protein binding;GO:0016787,hydrolase activity;GO:0005623,cell;GO:0004721,phosphoprotein phosphatase activity;GO:0044464,cell part;GO:0044425,membrane part;GO:0005622,intracellular;GO:0003824,catalytic activity;GO:0005488,binding;GO:000…	PF00560|PF00560|PF00560|PF00560|PF00560	Leucine Rich Repeat|Leucine Rich Repeat|Leucine Rich Repeat|Leucine Rich Repeat|Leucine Rich Repeat	PTHR23154
Aqu1.202165	671	53	181	71	390	FRRS1	Q6INU7	GO:0016020,membrane;GO:0004500,dopamine beta-monooxygenase activity;GO:0031224,intrinsic to membrane;GO:0005623,cell;GO:0044237,cellular metabolic process;GO:0051234,establishment of localization;GO:0006519,cellular amino acid and derivative metabolic process;GO:0044270,cellular nitrogen compound catabolic process;GO:0008152,metabolic process;GO:0006520,cellular amino acid metabolic process;GO:00…			PTHR23130
Aqu1.202336	276	150	728	46	101	SODC	P80566	GO:0004784,superoxide dismutase activity;GO:0016721,oxidoreductase activity, acting on superoxide radicals as acceptor;GO:0055114,oxidation reduction;GO:0043167,ion binding;GO:0003674,molecular_function;GO:0016209,antioxidant activity;GO:0005507,copper ion binding;GO:0008270,zinc ion binding;GO:0016491,oxidoreductase activity;GO:0008152,metabolic process;GO:0046914,transition metal ion binding;GO…	PF00080	Copper/zinc superoxide dismutase (SODC)	PTHR10003
Aqu1.202568	717	61	254	63	680	GUAD	Q86AW9	GO:0008892,guanine deaminase activity;GO:0016814,hydrolase activity, acting on carbon-nitrogen (but not peptide) bonds, in cyclic amidines;GO:0046914,transition metal ion binding;GO:0003824,catalytic activity;GO:0005488,binding;GO:0043167,ion binding;GO:0003674,molecular_function;GO:0046872,metal ion binding;GO:0043169,cation binding;GO:0019239,deaminase activity;GO:0016787,hydrolase activity;GO:…	PF01979	Amidohydrolase family	PTHR11271
Aqu1.202749	921	16	4171	107	904	PIRL	Q9SEE4	GO:0043231,intracellular membrane-bounded organelle;GO:0043229,intracellular organelle;GO:0043226,organelle;GO:0005575,cellular_component;GO:0005634,nucleus;GO:0044464,cell part;GO:0005622,intracellular;GO:0044424,intracellular part;GO:0005623,cell;GO:0043227,membrane-bounded organelle;	PF02678|PF05726	Pirin|Pirin C-terminal cupin domain	PTHR13903
Aqu1.202818	513	20	113	16	303	SCP48	Q56WF8	GO:0004180,carboxypeptidase activity;GO:0043285;GO:0008238,exopeptidase activity;GO:0008233,peptidase activity;GO:0043283;GO:0008236,serine-type peptidase activity;GO:0003674,molecular_function;GO:0016787,hydrolase activity;GO:0005576,extracellular region;GO:0044238,primary metabolic process;GO:0070008,serine-type exopeptidase activity;GO:0005575,cellular_component;GO:0008152,metabolic process;GO…			PTHR11802
Aqu1.202855	819	155	389	16	529	MKS3	Q5HYA8	GO:0016020,membrane;GO:0005575,cellular_component;GO:0044464,cell part;GO:0044425,membrane part;GO:0031224,intrinsic to membrane;GO:0005623,cell;GO:0016021,integral to membrane;GO:0005886,plasma membrane;			PTHR21274:SF4
Aqu1.202982	1022	640	2092	46	770	GARL3	A5PF44	GO:0050794,regulation of cellular process;GO:0060589,nucleoside-triphosphatase regulator activity;GO:0030695,GTPase regulator activity;GO:0003674,molecular_function;GO:0005623,cell;GO:0007264,small GTPase mediated signal transduction;GO:0007242,intracellular signaling cascade;GO:0005575,cellular_component;GO:0007165,signal transduction;GO:0010646,regulation of cell communication;GO:0050789,regula…	PF02145	Rap/ran-GAP	PTHR15711
Aqu1.203045	549	224	584	2	653	LMLN	Q9VH19	GO:0016020,membrane;GO:0045842,positive regulation of mitotic metaphase/anaphase transition;GO:0007444,imaginal disc development;GO:0007098,centrosome cycle;GO:0008233,peptidase activity;GO:0051674,localization of cell;GO:0022414,reproductive process;GO:0005737,cytoplasm;GO:0008354,germ cell migration;GO:0007420,brain development;GO:0007067,mitosis;GO:0051785,positive regulation of nuclear divisi…
Aqu1.203082	1389	284	4299	103	316	CPAS1	Q75J93	GO:0016020,membrane;GO:0031090,organelle membrane;GO:0031988,membrane-bounded vesicle;GO:0005737,cytoplasm;GO:0044433,cytoplasmic vesicle part;GO:0032991,macromolecular complex;GO:0005623,cell;GO:0044422,organelle part;GO:0015031,protein transport;GO:0051234,establishment of localization;GO:0007165,signal transduction;GO:0051649,establishment of localization in cell;GO:0005622,intracellular;GO:00…
Aqu1.203263	927	308	1173	307	693	FCSD2	Q3USJ8	GO:0003674,molecular_function;GO:0005515,protein binding;GO:0005488,binding;	PF00611	Fes/CIP4 homology domain	PTHR15735
Aqu1.203395	841	23	73	0	138						PTHR12385
Aqu1.203437	393	78	198	6	232	CT030	Q8CIB6	GO:0031224,intrinsic to membrane;GO:0016020,membrane;GO:0005575,cellular_component;GO:0005623,cell;GO:0044464,cell part;GO:0044425,membrane part;GO:0016021,integral to membrane;	PF05915	Eukaryotic protein of unknown function (DUF872)	PTHR15664
Aqu1.203455	476	23	67	0	169	TOP1	Q7YR26	GO:0006268,DNA unwinding during replication;GO:0032392,DNA geometric change;GO:0009058,biosynthetic process;GO:0005623,cell;GO:0044422,organelle part;GO:0044237,cellular metabolic process;GO:0006265,DNA topological change;GO:0043228,non-membrane-bounded organelle;GO:0005654,nucleoplasm;GO:0008152,metabolic process;GO:0005622,intracellular;GO:0032553,ribonucleotide binding;GO:0003824,catalytic act…			PTHR10290
Aqu1.203578	271	530	1089	499	1582	MVP	Q90405	GO:0005575,cellular_component;GO:0044464,cell part;GO:0005622,intracellular;GO:0005737,cytoplasm;GO:0032991,macromolecular complex;GO:0044424,intracellular part;GO:0005623,cell;GO:0030529,ribonucleoprotein complex;			PTHR14165
Aqu1.203688	1375	14	81	2	300	CGAT2	Q8N6G5	GO:0016020,membrane;GO:0031090,organelle membrane;GO:0005737,cytoplasm;GO:0008194,UDP-glycosyltransferase activity;GO:0009058,biosynthetic process;GO:0005623,cell;GO:0044422,organelle part;GO:0044237,cellular metabolic process;GO:0044272,sulfur compound biosynthetic process;GO:0044264,cellular polysaccharide metabolic process;GO:0030166,proteoglycan biosynthetic process;GO:0031301,integral to org…	PF05679	Chondroitin N-acetylgalactosaminyltransferase	PTHR12369
Aqu1.203799	537	84	580	2	105						PTHR23050
Aqu1.203869	555	107	440	97	457	FTHFD	Q6GNL7	GO:0016645,oxidoreductase activity, acting on the CH-NH group of donors;GO:0006752,group transfer coenzyme metabolic process;GO:0008168,methyltransferase activity;GO:0006725,cellular aromatic compound metabolic process;GO:0009258,10-formyltetrahydrofolate catabolic process;GO:0005737,cytoplasm;GO:0044424,intracellular part;GO:0022892,substrate-specific transporter activity;GO:0009058,biosynthetic…			PTHR11699
Aqu1.203935	556	118	300	25	507	EXT1	Q9V730	GO:0016020,membrane;GO:0030210,heparin biosynthetic process;GO:0030201,heparan sulfate proteoglycan metabolic process;GO:0031090,organelle membrane;GO:0051674,localization of cell;GO:0022414,reproductive process;GO:0007166,cell surface receptor linked signaling pathway;GO:0005737,cytoplasm;GO:0008354,germ cell migration;GO:0006066,alcohol metabolic process;GO:0006024,glycosaminoglycan biosyntheti…			PTHR11062
Aqu1.204145	542	50	120	0	182	VAB1	O61460	GO:0016020,membrane;GO:0050794,regulation of cellular process;GO:0043687,post-translational protein modification;GO:0016310,phosphorylation;GO:0016773,phosphotransferase activity, alcohol group as acceptor;GO:0007166,cell surface receptor linked signaling pathway;GO:0031224,intrinsic to membrane;GO:0044267,cellular protein metabolic process;GO:0004713,protein tyrosine kinase activity;GO:0005887,i…	PF07714	Protein tyrosine kinase	PTHR23256
Aqu1.204148	1422	29	140	12	238	TECTA	O75443	GO:0016020,membrane;GO:0044421,extracellular region part;GO:0007600,sensory perception;GO:0003008,system process;GO:0031225,anchored to membrane;GO:0031224,intrinsic to membrane;GO:0005623,cell;GO:0005576,extracellular region;GO:0032501,multicellular organismal process;GO:0005886,plasma membrane;GO:0050877,neurological system process;GO:0031012,extracellular matrix;GO:0005575,cellular_component;G…			PTHR13802
Aqu1.204190	118	137	902	267	919
Aqu1.204502	2438	15	76	4	139	PATS1	Q55E58	GO:0016773,phosphotransferase activity, alcohol group as acceptor;GO:0016791,phosphatase activity;GO:0005623,cell;GO:0004672,protein kinase activity;GO:0044422,organelle part;GO:0044237,cellular metabolic process;GO:0006796,phosphate metabolic process;GO:0043228,non-membrane-bounded organelle;GO:0008152,metabolic process;GO:0007165,signal transduction;GO:0005622,intracellular;GO:0007154,cell comm…
Aqu1.204650	219	276	821	139	793	MKS3	Q5HYA8	GO:0016020,membrane;GO:0005575,cellular_component;GO:0044464,cell part;GO:0044425,membrane part;GO:0031224,intrinsic to membrane;GO:0005623,cell;GO:0016021,integral to membrane;GO:0005886,plasma membrane;			PTHR21274:SF4
Aqu1.204939	348	23	67	12	116	ABCD3	P16970	GO:0016020,membrane;GO:0031090,organelle membrane;GO:0005737,cytoplasm;GO:0044438,microbody part;GO:0005623,cell;GO:0044422,organelle part;GO:0005778,peroxisomal membrane;GO:0051234,establishment of localization;GO:0005622,intracellular;GO:0015718,monocarboxylic acid transport;GO:0032553,ribonucleotide binding;GO:0003824,catalytic activity;GO:0043492,ATPase activity, coupled to movement of substa…			PTHR11384
Aqu1.204979	945	11	98	8	164	TO401	Q9U4L6	GO:0016020,membrane;GO:0019867,outer membrane;GO:0031090,organelle membrane;GO:0005737,cytoplasm;GO:0017038,protein import;GO:0006839,mitochondrial transport;GO:0005623,cell;GO:0044422,organelle part;GO:0015031,protein transport;GO:0051234,establishment of localization;GO:0022891,substrate-specific transmembrane transporter activity;GO:0006605,protein targeting;GO:0051649,establishment of localiz…	PF01459	Eukaryotic porin	PTHR10802
Aqu1.204981	2016	68	395	120	817	YL477	Q5UQE9	GO:0043285;GO:0008233,peptidase activity;GO:0043283;GO:0003674,molecular_function;GO:0008234,cysteine-type peptidase activity;GO:0016787,hydrolase activity;GO:0044238,primary metabolic process;GO:0004175,endopeptidase activity;GO:0008152,metabolic process;GO:0003824,catalytic activity;GO:0030163,protein catabolic process;GO:0009057,macromolecule catabolic process;GO:0070011,peptidase activity, ac…			PTHR12411
Aqu1.205155	429	94	268	29	119	GFPT1	Q06210	GO:0016051,carbohydrate biosynthetic process;GO:0005737,cytoplasm;GO:0006066,alcohol metabolic process;GO:0006541,glutamine metabolic process;GO:0044424,intracellular part;GO:0009058,biosynthetic process;GO:0006002,fructose 6-phosphate metabolic process;GO:0005623,cell;GO:0006112,energy reserve metabolic process;GO:0044237,cellular metabolic process;GO:0006519,cellular amino acid and derivative m…	PF00310	Glutamine amidotransferases class-II	PTHR10937
Aqu1.205887	506	67	1362	400	5951	PIRL	Q9SEE4	GO:0043231,intracellular membrane-bounded organelle;GO:0043229,intracellular organelle;GO:0043226,organelle;GO:0005575,cellular_component;GO:0005634,nucleus;GO:0044464,cell part;GO:0005622,intracellular;GO:0044424,intracellular part;GO:0005623,cell;GO:0043227,membrane-bounded organelle;	PF02678	Pirin	PTHR13903
Aqu1.206128	538	193	402	65	500
Aqu1.206149	735	222	1176	12	99	MRP3	B2RX12	GO:0016020,membrane;GO:0015399,primary active transmembrane transporter activity;GO:0031224,intrinsic to membrane;GO:0016817,hydrolase activity, acting on acid anhydrides;GO:0005887,integral to plasma membrane;GO:0016787,hydrolase activity;GO:0005623,cell;GO:0051234,establishment of localization;GO:0016887,ATPase activity;GO:0016462,pyrophosphatase activity;GO:0044464,cell part;GO:0044425,membran…			PTHR19242
Aqu1.206316	428	26	113	38	209				PF02985|PF02985	HEAT repeat|HEAT repeat
Aqu1.206387	393	89	233	2	172
Aqu1.206468	1565	7	117	0	122
Aqu1.206474	1502	48	162	19	74	FPS	P00530	GO:0043687,post-translational protein modification;GO:0016310,phosphorylation;GO:0016773,phosphotransferase activity, alcohol group as acceptor;GO:0044267,cellular protein metabolic process;GO:0018212,peptidyl-tyrosine modification;GO:0004713,protein tyrosine kinase activity;GO:0005515,protein binding;GO:0004672,protein kinase activity;GO:0044237,cellular metabolic process;GO:0006796,phosphate me…	PF00788|PF00169	Ras association (RalGDS/AF-6) domain|PH domain	PTHR23256
Aqu1.206768	1113	132	311	71	554
Aqu1.206979	3948	23	187	0	1091	LBA1	Q8BV79	GO:0003674,molecular_function;GO:0005488,binding;
Aqu1.207018	948	135	162544	8965	25913	SQSTM	O08623	GO:0044085,cellular component biogenesis;GO:0032270,positive regulation of cellular protein metabolic process;GO:0005737,cytoplasm;GO:0048869,cellular developmental process;GO:0005623,cell;GO:0044237,cellular metabolic process;GO:0006796,phosphate metabolic process;GO:0032182,small conjugating protein binding;GO:0008152,metabolic process;GO:0007165,signal transduction;GO:0010646,regulation of cel…	PF00564|PF00569	PB1 domain|Zinc finger, ZZ type	PTHR15090
Aqu1.207402	1761	5	201	27	1752	ASTE1	Q2TB18	GO:0051716,cellular response to stimulus;GO:0033554,cellular response to stress;GO:0043283;GO:0006950,response to stress;GO:0034960;GO:0006259,DNA metabolic process;GO:0003674,molecular_function;GO:0006807,nitrogen compound metabolic process;GO:0016787,hydrolase activity;GO:0050896,response to stimulus;GO:0044238,primary metabolic process;GO:0044237,cellular metabolic process;GO:0006974,response …			PTHR15665:SF2
Aqu1.207486	1920	16	81	14	146	PATS1	Q55E58	GO:0016773,phosphotransferase activity, alcohol group as acceptor;GO:0016791,phosphatase activity;GO:0005623,cell;GO:0004672,protein kinase activity;GO:0044422,organelle part;GO:0044237,cellular metabolic process;GO:0006796,phosphate metabolic process;GO:0043228,non-membrane-bounded organelle;GO:0008152,metabolic process;GO:0007165,signal transduction;GO:0005622,intracellular;GO:0007154,cell comm…
Aqu1.207505	2262	38	305	29	85	LZTR1	Q9CQ33	GO:0003674,molecular_function;GO:0005515,protein binding;GO:0005488,binding;	PF01344|PF07646|PF01344|PF07646|PF01344|PF07646|PF01344|PF07646|PF01344|PF07646|PF01344|PF07646|PF00651|PF00651	Kelch motif|Kelch motif|Kelch motif|Kelch motif|Kelch motif|Kelch motif|Kelch motif|Kelch motif|Kelch motif|Kelch motif|Kelch motif|Kelch motif|BTB/POZ domain|BTB/POZ domain	PTHR23244
Aqu1.207658	1473	28	130	0	1992	ARSB	P50429	GO:0043229,intracellular organelle;GO:0004065,arylsulfatase activity;GO:0005737,cytoplasm;GO:0043167,ion binding;GO:0003674,molecular_function;GO:0044424,intracellular part;GO:0016787,hydrolase activity;GO:0005623,cell;GO:0043231,intracellular membrane-bounded organelle;GO:0043226,organelle;GO:0005575,cellular_component;GO:0008484,sulfuric ester hydrolase activity;GO:0044464,cell part;GO:0005622,…	PF00884	Sulfatase	PTHR10342
Aqu1.207712	4395	40	126	0	374	PR285	Q9BYK8	GO:0009058,biosynthetic process;GO:0005623,cell;GO:0044237,cellular metabolic process;GO:0008152,metabolic process;GO:0005622,intracellular;GO:0032553,ribonucleotide binding;GO:0003824,catalytic activity;GO:0016563,transcription activator activity;GO:0005488,binding;GO:0043227,membrane-bounded organelle;GO:0043170,macromolecule metabolic process;GO:0032559,adenyl ribonucleotide binding;GO:0030554…	PF00773|PF01035	RNB-like protein|6-O-methylguanine DNA methyltransferase, DNA binding domain	PTHR10887
Aqu1.208522	1068	340	702	6	361
Aqu1.208526	1053	110	900	0	308				PF01697	Domain of unknown function	PTHR21461
Aqu1.208921	4365	25	130	0	277	Y381	Q4UMH6	GO:0042278,purine nucleoside metabolic process;GO:0033865,nucleoside bisphosphate metabolic process;GO:0009116,nucleoside metabolic process;GO:0009117,nucleotide metabolic process;GO:0006807,nitrogen compound metabolic process;GO:0044238,primary metabolic process;GO:0044237,cellular metabolic process;GO:0046128,purine ribonucleoside metabolic process;GO:0008152,metabolic process;GO:0015969,guanos…	PF00023|PF00023|PF00023|PF00023|PF00023|PF00023|PF00023|PF00023|PF00023|PF00023|PF00023	Ankyrin repeat|Ankyrin repeat|Ankyrin repeat|Ankyrin repeat|Ankyrin repeat|Ankyrin repeat|Ankyrin repeat|Ankyrin repeat|Ankyrin repeat|Ankyrin repeat|Ankyrin repeat	PTHR18958
Aqu1.208936	2220	72	163	0	498				PF00047|PF00047|PF00047|PF00047|PF00047|PF00047	Immunoglobulin domain|Immunoglobulin domain|Immunoglobulin domain|Immunoglobulin domain|Immunoglobulin domain|Immunoglobulin domain
Aqu1.208956	1596	191	395	164	1564
Aqu1.209443	914	1294	4363	312	645	LONF3	Q496Y0	GO:0043285;GO:0008233,peptidase activity;GO:0043283;GO:0043167,ion binding;GO:0003674,molecular_function;GO:0016817,hydrolase activity, acting on acid anhydrides;GO:0005515,protein binding;GO:0016787,hydrolase activity;GO:0044238,primary metabolic process;GO:0017111,nucleoside-triphosphatase activity;GO:0008270,zinc ion binding;GO:0004176,ATP-dependent peptidase activity;GO:0016887,ATPase activit…	PF02190	ATP-dependent protease La (LON) domain	PTHR23327
Aqu1.209693	6291	8	76	0	445
Aqu1.209895	2428	145	346	6	709	ANK1	P16157	GO:0016020,membrane;GO:0005737,cytoplasm;GO:0048869,cellular developmental process;GO:0035088,establishment or maintenance of apical/basal cell polarity;GO:0032989,cellular component morphogenesis;GO:0016528,sarcoplasm;GO:0005623,cell;GO:0043228,non-membrane-bounded organelle;GO:0051234,establishment of localization;GO:0007165,signal transduction;GO:0051649,establishment of localization in cell;G…	PF00023|PF00023|PF00023|PF00023|PF00023|PF00023|PF00023|PF00023|PF08477	Ankyrin repeat|Ankyrin repeat|Ankyrin repeat|Ankyrin repeat|Ankyrin repeat|Ankyrin repeat|Ankyrin repeat|Ankyrin repeat|Miro-like protein	PTHR18958
Aqu1.210054	804	8	64	0	350	SESN	Q9W1K5	GO:0043229,intracellular organelle;GO:0007050,cell cycle arrest;GO:0003674,molecular_function;GO:0044424,intracellular part;GO:0005515,protein binding;GO:0005623,cell;GO:0005575,cellular_component;GO:0043226,organelle;GO:0043231,intracellular membrane-bounded organelle;GO:0005634,nucleus;GO:0044464,cell part;GO:0005622,intracellular;GO:0005488,binding;GO:0022402,cell cycle process;GO:0043227,memb…			PTHR12474
Aqu1.210397	1137	28	73	0	110
Aqu1.210402	1188	179	379	29	292
Aqu1.210429	789	31	66	14	84	MVP	Q6P3L0	GO:0005575,cellular_component;GO:0044464,cell part;GO:0005622,intracellular;GO:0005737,cytoplasm;GO:0032991,macromolecular complex;GO:0044424,intracellular part;GO:0005623,cell;GO:0030529,ribonucleoprotein complex;			PTHR14165
Aqu1.210510	450	73	149	31	158	ANR50	Q9ULJ7	GO:0005575,cellular_component;GO:0044424,intracellular part;GO:0005623,cell;GO:0044464,cell part;GO:0005622,intracellular;GO:0005737,cytoplasm;	PF00023	Ankyrin repeat	PTHR18958
Aqu1.210771	2769	14	137	14	91
Aqu1.210956	1500	29	143	2	11940	SPHM	P51688	GO:0016250,N-sulfoglucosamine sulfohydrolase activity;GO:0005737,cytoplasm;GO:0044424,intracellular part;GO:0016787,hydrolase activity;GO:0005623,cell;GO:0044237,cellular metabolic process;GO:0008152,metabolic process;GO:0044464,cell part;GO:0005622,intracellular;GO:0005764,lysosome;GO:0003824,catalytic activity;GO:0005488,binding;GO:0043169,cation binding;GO:0043227,membrane-bounded organelle;GO…	PF00884	Sulfatase	PTHR10342
Aqu1.210957	2266	8280	30459	8587	20370	PPM1D	O15297	GO:0050794,regulation of cellular process;GO:0043687,post-translational protein modification;GO:0042127,regulation of cell proliferation;GO:0009628,response to abiotic stimulus;GO:0016791,phosphatase activity;GO:0004722,protein serine/threonine phosphatase activity;GO:0032991,macromolecular complex;GO:0008287,protein serine/threonine phosphatase complex;GO:0044267,cellular protein metabolic proce…	PF00481	Protein phosphatase 2C	PTHR13832
Aqu1.211016	5547	31	91	0	705				PF02368|PF02368|PF02368|PF02368	Bacterial Ig-like domain (group 2)|Bacterial Ig-like domain (group 2)|Bacterial Ig-like domain (group 2)|Bacterial Ig-like domain (group 2)
Aqu1.211086	1365	189	500	10	119	KALRN	O60229	GO:0010941,regulation of cell death;GO:0016773,phosphotransferase activity, alcohol group as acceptor;GO:0005085,guanyl-nucleotide exchange factor activity;GO:0005737,cytoplasm;GO:0060589,nucleoside-triphosphatase regulator activity;GO:0030695,GTPase regulator activity;GO:0005623,cell;GO:0004672,protein kinase activity;GO:0006917,induction of apoptosis;GO:0044237,cellular metabolic process;GO:000…	PF00169|PF00621	PH domain|RhoGEF domain	PTHR22826
Aqu1.211129	1137	90	218	35	629	FOXE1	O00358	GO:0065008,regulation of biological quality;GO:0048732,gland development;GO:0030878,thyroid gland development;GO:0009891,positive regulation of biosynthetic process;GO:0044237,cellular metabolic process;GO:0045941,positive regulation of transcription;GO:0008152,metabolic process;GO:0060022,hard palate development;GO:0005622,intracellular;GO:0048562,embryonic organ morphogenesis;GO:0005488,binding…	PF00250	Fork head domain	PTHR11829
Aqu1.211157	357	132	353	57	221	USP9X	P70398	GO:0070646,protein modification by small protein removal;GO:0008233,peptidase activity;GO:0007166,cell surface receptor linked signaling pathway;GO:0005737,cytoplasm;GO:0007067,mitosis;GO:0005623,cell;GO:0044237,cellular metabolic process;GO:0008152,metabolic process;GO:0007165,signal transduction;GO:0005622,intracellular;GO:0007154,cell communication;GO:0030509,BMP signaling pathway;GO:0007178,t…			PTHR10420:SF15
Aqu1.211588	990	1155	2602	137	1910
Aqu1.211759	1635	2813	16248	2363	6945	TESK1	Q63572	GO:0043687,post-translational protein modification;GO:0000003,reproduction;GO:0016310,phosphorylation;GO:0016773,phosphotransferase activity, alcohol group as acceptor;GO:0022414,reproductive process;GO:0044267,cellular protein metabolic process;GO:0004713,protein tyrosine kinase activity;GO:0004672,protein kinase activity;GO:0044237,cellular metabolic process;GO:0006796,phosphate metabolic proce…
Aqu1.211858	930	60	198	40	161	YKM6	Q9C0Y8	GO:0043231,intracellular membrane-bounded organelle;GO:0043229,intracellular organelle;GO:0043226,organelle;GO:0005575,cellular_component;GO:0005634,nucleus;GO:0044464,cell part;GO:0005622,intracellular;GO:0005737,cytoplasm;GO:0044424,intracellular part;GO:0005623,cell;GO:0005829,cytosol;GO:0043227,membrane-bounded organelle;GO:0044444,cytoplasmic part;	PF08538	Protein of unknown function (DUF1749)	PTHR10992:SF17
Aqu1.212174	1830	20	183	2	4647	CATZ	P05689	GO:0008233,peptidase activity;GO:0005737,cytoplasm;GO:0044424,intracellular part;GO:0008234,cysteine-type peptidase activity;GO:0016787,hydrolase activity;GO:0005623,cell;GO:0008152,metabolic process;GO:0044464,cell part;GO:0005622,intracellular;GO:0005764,lysosome;GO:0003824,catalytic activity;GO:0006508,proteolysis;GO:0043227,membrane-bounded organelle;GO:0004197,cysteine-type endopeptidase act…	PF00112|PF00112	Papain family cysteine protease|Papain family cysteine protease	PTHR12411
Aqu1.212266	5235	103	408	151	561	KNTC1	P50748	GO:0044085,cellular component biogenesis;GO:0005737,cytoplasm;GO:0007067,mitosis;GO:0032991,macromolecular complex;GO:0005623,cell;GO:0044422,organelle part;GO:0010564,regulation of cell cycle process;GO:0043228,non-membrane-bounded organelle;GO:0000793,condensed chromosome;GO:0051783,regulation of nuclear division;GO:0005622,intracellular;GO:0022607,cellular component assembly;GO:0065003,macromo…			PTHR15688
Aqu1.212551	3762	211	434	84	253	PTPRF	A4IFW2	GO:0016020,membrane;GO:0043687,post-translational protein modification;GO:0016791,phosphatase activity;GO:0031224,intrinsic to membrane;GO:0044267,cellular protein metabolic process;GO:0005515,protein binding;GO:0016787,hydrolase activity;GO:0005623,cell;GO:0004721,phosphoprotein phosphatase activity;GO:0044237,cellular metabolic process;GO:0004871,signal transducer activity;GO:0006796,phosphate …	PF00041|PF00041|PF07679|PF00102|PF00102	Fibronectin type III domain|Fibronectin type III domain|Immunoglobulin I-set domain|Protein-tyrosine phosphatase|Protein-tyrosine phosphatase	PTHR19134
Aqu1.212593	1275	19	96	0	209	KMO	Q1RLY6	GO:0016020,membrane;GO:0051188,cofactor biosynthetic process;GO:0019867,outer membrane;GO:0009110,vitamin biosynthetic process;GO:0031090,organelle membrane;GO:0019362,pyridine nucleotide metabolic process;GO:0005737,cytoplasm;GO:0009117,nucleotide metabolic process;GO:0004502,kynurenine 3-monooxygenase activity;GO:0009058,biosynthetic process;GO:0005623,cell;GO:0019363,pyridine nucleotide biosyn…			PTHR13789
Aqu1.212725	375	19	67	0	100	COFI	P78929	GO:0016043,cellular component organization;GO:0005938,cell cortex;GO:0005737,cytoplasm;GO:0030863,cortical cytoskeleton;GO:0044424,intracellular part;GO:0030864,cortical actin cytoskeleton;GO:0030479,actin cortical patch;GO:0007015,actin filament organization;GO:0005515,protein binding;GO:0005623,cell;GO:0044422,organelle part;GO:0043228,non-membrane-bounded organelle;GO:0043241,protein complex d…	PF00241	Cofilin/tropomyosin-type actin-binding protein	PTHR11913
Aqu1.212948	1298	31	130	33	90
Aqu1.213018	672	22	72	6	120	DDX21	Q9NR30	GO:0008026,ATP-dependent helicase activity;GO:0044424,intracellular part;GO:0016817,hydrolase activity, acting on acid anhydrides;GO:0016787,hydrolase activity;GO:0005515,protein binding;GO:0005623,cell;GO:0044422,organelle part;GO:0043228,non-membrane-bounded organelle;GO:0016887,ATPase activity;GO:0031974,membrane-enclosed lumen;GO:0070013,intracellular organelle lumen;GO:0016462,pyrophosphatas…	PF08152	GUCT (NUC152) domain
Aqu1.213051	2637	153	328	80	198	MANBA	Q95327	GO:0043229,intracellular organelle;GO:0015923,mannosidase activity;GO:0005737,cytoplasm;GO:0043167,ion binding;GO:0003674,molecular_function;GO:0044424,intracellular part;GO:0004553,hydrolase activity, hydrolyzing O-glycosyl compounds;GO:0016787,hydrolase activity;GO:0005623,cell;GO:0044238,primary metabolic process;GO:0005975,carbohydrate metabolic process;GO:0043231,intracellular membrane-bound…			PTHR10066
Aqu1.213213	1250	5591	12400	5712	16016				PF06031	SERTA motif
Aqu1.213289	467	237	663	63	440
Aqu1.213314	2920	218	555	250	15474	GSO2	Q9FIZ3	GO:0043687,post-translational protein modification;GO:0016310,phosphorylation;GO:0016773,phosphotransferase activity, alcohol group as acceptor;GO:0044267,cellular protein metabolic process;GO:0005515,protein binding;GO:0048229,gametophyte development;GO:0004672,protein kinase activity;GO:0044237,cellular metabolic process;GO:0004871,signal transducer activity;GO:0006796,phosphate metabolic proce…	PF00560|PF00560|PF00560|PF00560|PF00560|PF00560|PF00560|PF00560|PF00560|PF00560|PF00560|PF00560|PF00560|PF00560|PF00560|PF00560|PF00560|PF00560|PF00560|PF00560|PF00560|PF00560|PF00560|PF00560|PF00560|PF01437	Leucine Rich Repeat|Leucine Rich Repeat|Leucine Rich Repeat|Leucine Rich Repeat|Leucine Rich Repeat|Leucine Rich Repeat|Leucine Rich Repeat|Leucine Rich Repeat|Leucine Rich Repeat|Leucine Rich Repeat|Leucine Rich Repeat|Leucine Rich Repeat|Leucine Rich Repeat|Leucine Rich Repeat|Leucine Rich Repeat|Leucine Rich Repeat|Leucine Rich Repeat|Leucine Rich Repeat|Leucine Rich Repeat|Leucine Rich Repeat…	PTHR23258
Aqu1.213337	1854	38	122	2	1925	FUCO	P04066	GO:0005737,cytoplasm;GO:0006066,alcohol metabolic process;GO:0004560,alpha-L-fucosidase activity;GO:0006026,aminoglycan catabolic process;GO:0044424,intracellular part;GO:0016787,hydrolase activity;GO:0005623,cell;GO:0030203,glycosaminoglycan metabolic process;GO:0008152,metabolic process;GO:0044464,cell part;GO:0005622,intracellular;GO:0005764,lysosome;GO:0003824,catalytic activity;GO:0005976,po…	PF01120	Alpha-L-fucosidase	PTHR10030
Aqu1.213627	582	7	64	4	135	MYPH	Q24799	GO:0032502,developmental process;GO:0048513,organ development;GO:0007517,muscle organ development;GO:0048731,system development;GO:0007275,multicellular organismal development;GO:0032501,multicellular organismal process;GO:0048856,anatomical structure development;GO:0008150,biological_process;	PF00307|PF00402	Calponin homology (CH) domain|Calponin family repeat	PTHR18959
Aqu1.213682	1209	28	66	27	2827	EPSN	Q795J3	GO:0070279,vitamin B6 binding;GO:0016051,carbohydrate biosynthetic process;GO:0000271,polysaccharide biosynthetic process;GO:0009058,biosynthetic process;GO:0044237,cellular metabolic process;GO:0030170,pyridoxal phosphate binding;GO:0005496,steroid binding;GO:0008152,metabolic process;GO:0042180,cellular ketone metabolic process;GO:0003824,catalytic activity;GO:0005488,binding;GO:0016830,carbon-…	PF01041	DegT/DnrJ/EryC1/StrS aminotransferase family	PTHR11751
Aqu1.213738	1343	39	137	57	1123	SCP49	P32826	GO:0008233,peptidase activity;GO:0005737,cytoplasm;GO:0008236,serine-type peptidase activity;GO:0044424,intracellular part;GO:0016787,hydrolase activity;GO:0005623,cell;GO:0070008,serine-type exopeptidase activity;GO:0008152,metabolic process;GO:0044464,cell part;GO:0005622,intracellular;GO:0003824,catalytic activity;GO:0006508,proteolysis;GO:0043227,membrane-bounded organelle;GO:0043170,macromol…	PF00450	Serine carboxypeptidase	PTHR11802
Aqu1.213750	855	16	66	12	93	UPP1	P52624	GO:0009116,nucleoside metabolic process;GO:0005737,cytoplasm;GO:0009117,nucleotide metabolic process;GO:0044424,intracellular part;GO:0005623,cell;GO:0044237,cellular metabolic process;GO:0008152,metabolic process;GO:0044464,cell part;GO:0005622,intracellular;GO:0046483,heterocycle metabolic process;GO:0006213,pyrimidine nucleoside metabolic process;GO:0003824,catalytic activity;GO:0006139,nucleo…			PTHR21234
Aqu1.213766	968	1333	4674	375	1203	AZOB	Q8KU07	GO:0006808,regulation of nitrogen utilization;GO:0030528,transcription regulator activity;GO:0055114,oxidation reduction;GO:0003674,molecular_function;GO:0006807,nitrogen compound metabolic process;GO:0019740,nitrogen utilization;GO:0016491,oxidoreductase activity;GO:0008152,metabolic process;GO:0050789,regulation of biological process;GO:0003824,catalytic activity;GO:0005488,binding;GO:0019222,r…	PF05368	NmrA-like family	PTHR14194
Aqu1.213784	779	3	200	50	10824
Aqu1.213832	9294	145	326	115	285	HELZ	Q6NYU2	GO:0009058,biosynthetic process;GO:0005623,cell;GO:0044237,cellular metabolic process;GO:0008152,metabolic process;GO:0005622,intracellular;GO:0032553,ribonucleotide binding;GO:0003824,catalytic activity;GO:0005488,binding;GO:0043227,membrane-bounded organelle;GO:0043170,macromolecule metabolic process;GO:0032559,adenyl ribonucleotide binding;GO:0030554,adenyl nucleotide binding;GO:0008150,biolog…	PF00773|PF01035	RNB-like protein|6-O-methylguanine DNA methyltransferase, DNA binding domain	PTHR10887
Aqu1.214033	3348	36	84	2	552	ANK3	Q12955	GO:0043229,intracellular organelle;GO:0016323,basolateral plasma membrane;GO:0016020,membrane;GO:0050794,regulation of cellular process;GO:0043232,intracellular non-membrane-bounded organelle;GO:0005737,cytoplasm;GO:0003674,molecular_function;GO:0044424,intracellular part;GO:0005515,protein binding;GO:0005623,cell;GO:0005886,plasma membrane;GO:0043228,non-membrane-bounded organelle;GO:0051234,est…	PF00023|PF00023|PF00023|PF00023|PF00023|PF00023|PF00023|PF00023|PF00023|PF00023|PF00023|PF00023|PF00023|PF00023|PF00023|PF00023|PF00023|PF00023|PF00023|PF00023|PF00023|PF00023|PF00023|PF00023|PF00023	Ankyrin repeat|Ankyrin repeat|Ankyrin repeat|Ankyrin repeat|Ankyrin repeat|Ankyrin repeat|Ankyrin repeat|Ankyrin repeat|Ankyrin repeat|Ankyrin repeat|Ankyrin repeat|Ankyrin repeat|Ankyrin repeat|Ankyrin repeat|Ankyrin repeat|Ankyrin repeat|Ankyrin repeat|Ankyrin repeat|Ankyrin repeat|Ankyrin repeat|Ankyrin repeat|Ankyrin repeat|Ankyrin repeat|Ankyrin repeat|Ankyrin repeat	PTHR18958
Aqu1.214103	993	39	154	21	274	AK1A1	P51635	GO:0016614,oxidoreductase activity, acting on CH-OH group of donors;GO:0016616,oxidoreductase activity, acting on the CH-OH group of donors, NAD or NADP as acceptor;GO:0008152,metabolic process;GO:0003824,catalytic activity;GO:0055114,oxidation reduction;GO:0008106,alcohol dehydrogenase (NADP+) activity;GO:0003674,molecular_function;GO:0004033,aldo-keto reductase activity;GO:0008150,biological_pr…	PF00248	Aldo/keto reductase family	PTHR11732
Aqu1.214127	276	221	1031	99	812
Aqu1.214271	930	36	134	4	112	RTEL1	P0C928	GO:0033554,cellular response to stress;GO:0006259,DNA metabolic process;GO:0008026,ATP-dependent helicase activity;GO:0044424,intracellular part;GO:0016817,hydrolase activity, acting on acid anhydrides;GO:0016787,hydrolase activity;GO:0005623,cell;GO:0050896,response to stimulus;GO:0044237,cellular metabolic process;GO:0016887,ATPase activity;GO:0034984;GO:0008152,metabolic process;GO:0016462,pyr…			PTHR11472
Aqu1.214346	1256	16	151	4	81
Aqu1.214397	1588	1167	2436	1098	2874	OPSD1	O15973	GO:0016020,membrane;GO:0050794,regulation of cellular process;GO:0043687,post-translational protein modification;GO:0009581,detection of external stimulus;GO:0007601,visual perception;GO:0007166,cell surface receptor linked signaling pathway;GO:0009628,response to abiotic stimulus;GO:0031224,intrinsic to membrane;GO:0044267,cellular protein metabolic process;GO:0005623,cell;GO:0050896,response to…	PF00001	7 transmembrane receptor (rhodopsin family)	PTHR19264
Aqu1.214423	897	43	99	0	155	YTFG	P39315	GO:0006808,regulation of nitrogen utilization;GO:0030528,transcription regulator activity;GO:0055114,oxidation reduction;GO:0003674,molecular_function;GO:0006807,nitrogen compound metabolic process;GO:0019740,nitrogen utilization;GO:0016491,oxidoreductase activity;GO:0008152,metabolic process;GO:0050789,regulation of biological process;GO:0003824,catalytic activity;GO:0005488,binding;GO:0019222,r…	PF05368	NmrA-like family	PTHR14194
Aqu1.214430	1365	114	745	189	555	DOPO	P09172	GO:0016020,membrane;GO:0005626,insoluble fraction;GO:0031988,membrane-bounded vesicle;GO:0005737,cytoplasm;GO:0044433,cytoplasmic vesicle part;GO:0004500,dopamine beta-monooxygenase activity;GO:0005623,cell;GO:0044422,organelle part;GO:0044237,cellular metabolic process;GO:0006519,cellular amino acid and derivative metabolic process;GO:0008152,metabolic process;GO:0006520,cellular amino acid meta…	PF01082|PF03712	Copper type II ascorbate-dependent monooxygenase, N-terminal domain|Copper type II ascorbate-dependent monooxygenase, C-terminal domain	PTHR10157
Aqu1.214463	1386	76	302	0	219	ITLN2	Q8WWU7	GO:0005575,cellular_component;GO:0050794,regulation of cellular process;GO:0007165,signal transduction;GO:0050789,regulation of biological process;GO:0005529,sugar binding;GO:0007154,cell communication;GO:0005102,receptor binding;GO:0005488,binding;GO:0003674,molecular_function;GO:0030246,carbohydrate binding;GO:0005515,protein binding;GO:0005576,extracellular region;GO:0009987,cellular process;G…
Aqu1.214630	761	8	75	0	691
Aqu1.214699	3591	38	142	18	90				PF00531|PF00531	Death domain|Death domain
Aqu1.214706	2244	359	1103	200	1571	ADA10	O35598	GO:0016020,membrane;GO:0008233,peptidase activity;GO:0031988,membrane-bounded vesicle;GO:0007166,cell surface receptor linked signaling pathway;GO:0005737,cytoplasm;GO:0043009,chordate embryonic development;GO:0051169,nuclear transport;GO:0005623,cell;GO:0016485,protein processing;GO:0044422,organelle part;GO:0044237,cellular metabolic process;GO:0006796,phosphate metabolic process;GO:0043228,non…	PF00200	Disintegrin	PTHR11905
Aqu1.215040	2046	1055	10343	1743	6837	PHC2	Q8IXK0	GO:0043229,intracellular organelle;GO:0032502,developmental process;GO:0003677,DNA binding;GO:0043167,ion binding;GO:0003674,molecular_function;GO:0044424,intracellular part;GO:0005515,protein binding;GO:0005623,cell;GO:0008270,zinc ion binding;GO:0032501,multicellular organismal process;GO:0043231,intracellular membrane-bounded organelle;GO:0043226,organelle;GO:0005575,cellular_component;GO:0005…	PF02178|PF02008|PF07647|PF00536	AT hook motif|CXXC zinc finger|SAM domain (Sterile alpha motif)|SAM domain (Sterile alpha motif)	PTHR12247
Aqu1.215244	624	36	84	0	465
Aqu1.215257	1284	12	78	33	2678	NETR	Q5G267	GO:0016020,membrane;GO:0005575,cellular_component;GO:0060089,molecular transducer activity;GO:0004872,receptor activity;GO:0044464,cell part;GO:0003674,molecular_function;GO:0005044,scavenger receptor activity;GO:0005623,cell;GO:0004888,transmembrane receptor activity;GO:0004871,signal transducer activity;	PF00530	Scavenger receptor cysteine-rich domain	PTHR19331
Aqu1.215263	1277	257	833	387	7998	NETR	O08762	GO:0030425,dendrite;GO:0016020,membrane;GO:0044421,extracellular region part;GO:0008233,peptidase activity;GO:0031410,cytoplasmic vesicle;GO:0031982,vesicle;GO:0005737,cytoplasm;GO:0008236,serine-type peptidase activity;GO:0044424,intracellular part;GO:0016787,hydrolase activity;GO:0005044,scavenger receptor activity;GO:0005623,cell;GO:0016485,protein processing;GO:0044420,extracellular matrix pa…	PF00530|PF00530|PF02162|PF02162|PF02162|PF02162	Scavenger receptor cysteine-rich domain|Scavenger receptor cysteine-rich domain|XYPPX repeat|XYPPX repeat|XYPPX repeat|XYPPX repeat	PTHR19331
Aqu1.215264	1203	6	174	0	155	NETR	Q5G267	GO:0016020,membrane;GO:0005575,cellular_component;GO:0060089,molecular transducer activity;GO:0004872,receptor activity;GO:0044464,cell part;GO:0003674,molecular_function;GO:0005044,scavenger receptor activity;GO:0005623,cell;GO:0004888,transmembrane receptor activity;GO:0004871,signal transducer activity;	PF00530|PF00530	Scavenger receptor cysteine-rich domain|Scavenger receptor cysteine-rich domain	PTHR19331
Aqu1.215293	846	99	491	78	600	SC5D	O88822	GO:0016020,membrane;GO:0005783,endoplasmic reticulum;GO:0016053,organic acid biosynthetic process;GO:0005737,cytoplasm;GO:0006066,alcohol metabolic process;GO:0031224,intrinsic to membrane;GO:0044424,intracellular part;GO:0044255,cellular lipid metabolic process;GO:0009058,biosynthetic process;GO:0005623,cell;GO:0070704,sterol desaturase activity;GO:0044237,cellular metabolic process;GO:0016125,s…	PF01598	Sterol desaturase	PTHR11863
Aqu1.215337	939	5	82	2	1288	TRAF4	Q9BUZ4	GO:0050794,regulation of cellular process;GO:0010941,regulation of cell death;GO:0016265,death;GO:0005737,cytoplasm;GO:0043067,regulation of programmed cell death;GO:0044424,intracellular part;GO:0005515,protein binding;GO:0005623,cell;GO:0007165,signal transduction;GO:0044464,cell part;GO:0005622,intracellular;GO:0007154,cell communication;GO:0005488,binding;GO:0006915,apoptosis;GO:0043169,catio…	PF02176|PF00917	TRAF-type zinc finger|MATH domain	PTHR10131
Aqu1.215373	1459	88	334	6	429	PHR	Q28811	GO:0043687,post-translational protein modification;GO:0033554,cellular response to stress;GO:0006259,DNA metabolic process;GO:0044267,cellular protein metabolic process;GO:0050896,response to stimulus;GO:0044237,cellular metabolic process;GO:0003904,deoxyribodipyrimidine photo-lyase activity;GO:0034984;GO:0008152,metabolic process;GO:0003824,catalytic activity;GO:0006139,nucleobase, nucleoside, n…	PF00875|PF03441	DNA photolyase|FAD binding domain of DNA photolyase	PTHR10211
Aqu1.215449	2376	456	1549	535	1859	LR16A	Q6EDY6	GO:0005575,cellular_component;GO:0044424,intracellular part;GO:0005623,cell;GO:0044464,cell part;GO:0005622,intracellular;GO:0005737,cytoplasm;	PF00560|PF00560|PF00560|PF00560|PF00560|PF00560	Leucine Rich Repeat|Leucine Rich Repeat|Leucine Rich Repeat|Leucine Rich Repeat|Leucine Rich Repeat|Leucine Rich Repeat	PTHR13824
Aqu1.215481	582	451	1357	524	1049
Aqu1.215482	2058	54	250	0	1131
Aqu1.215510	810	22	93	0	88	EPRA1	O05485	GO:0043285;GO:0008233,peptidase activity;GO:0004222,metalloendopeptidase activity;GO:0043283;GO:0043167,ion binding;GO:0003674,molecular_function;GO:0008237,metallopeptidase activity;GO:0016787,hydrolase activity;GO:0044238,primary metabolic process;GO:0008270,zinc ion binding;GO:0004175,endopeptidase activity;GO:0008152,metabolic process;GO:0046914,transition metal ion binding;GO:0003824,catalyt…
Aqu1.215670	1209	409	1063	406	3118	PTGR1	Q3SZJ4	GO:0016628,oxidoreductase activity, acting on the CH-CH group of donors, NAD or NADP as acceptor;GO:0005737,cytoplasm;GO:0055114,oxidation reduction;GO:0043167,ion binding;GO:0003674,molecular_function;GO:0044424,intracellular part;GO:0005623,cell;GO:0008270,zinc ion binding;GO:0016491,oxidoreductase activity;GO:0005575,cellular_component;GO:0016627,oxidoreductase activity, acting on the CH-CH gr…	PF00107	Zinc-binding dehydrogenase	PTHR11695
Aqu1.215679	756	533	1367	96	363	ASHR1	Q7XJS0	GO:0016043,cellular component organization;GO:0008757,S-adenosylmethionine-dependent methyltransferase activity;GO:0008168,methyltransferase activity;GO:0016279,protein-lysine N-methyltransferase activity;GO:0044424,intracellular part;GO:0005623,cell;GO:0018024,histone-lysine N-methyltransferase activity;GO:0044464,cell part;GO:0005622,intracellular;GO:0008276,protein methyltransferase activity;G…	PF01753	MYND finger	PTHR13244
Aqu1.215822	2619	171	1708	744	10038	FRRS1	A4QP81	GO:0016020,membrane;GO:0004500,dopamine beta-monooxygenase activity;GO:0031224,intrinsic to membrane;GO:0005623,cell;GO:0044237,cellular metabolic process;GO:0051234,establishment of localization;GO:0006519,cellular amino acid and derivative metabolic process;GO:0044270,cellular nitrogen compound catabolic process;GO:0008152,metabolic process;GO:0006520,cellular amino acid metabolic process;GO:00…	PF03351|PF03351	DOMON domain|DOMON domain	PTHR23130
Aqu1.216027	1375	1522	3250	370	1470	KAPCA	P25321	GO:0043687,post-translational protein modification;GO:0016310,phosphorylation;GO:0016773,phosphotransferase activity, alcohol group as acceptor;GO:0005737,cytoplasm;GO:0044267,cellular protein metabolic process;GO:0044424,intracellular part;GO:0005623,cell;GO:0004672,protein kinase activity;GO:0044237,cellular metabolic process;GO:0006796,phosphate metabolic process;GO:0008152,metabolic process;G…	PF00069|PF07714	Protein kinase domain|Protein tyrosine kinase	PTHR22985
Aqu1.216152	720	193	733	356	2197				PF00335	Tetraspanin family	PTHR19282
Aqu1.216296	2329	731	1516	526	17996				PF07974|PF03351|PF03351	EGF-like domain|DOMON domain|DOMON domain
Aqu1.216416	252	2556	5791	577	1358	ELOF1	P60003	GO:0050794,regulation of cellular process;GO:0060255,regulation of macromolecule metabolic process;GO:0019219,regulation of nucleobase, nucleoside, nucleotide and nucleic acid metabolic process;GO:0044424,intracellular part;GO:0009058,biosynthetic process;GO:0005623,cell;GO:0044237,cellular metabolic process;GO:0008152,metabolic process;GO:0044464,cell part;GO:0005622,intracellular;GO:0006139,nuc…	PF05129	Transcription elongation factor Elf1 like	PTHR20934
Aqu1.216598	1091	158	568	23	301
Aqu1.216669	3561	105	238	92	555				PF02415|PF02415|PF02415|PF02415	Chlamydia polymorphic membrane protein (Chlamydia_PMP)|Chlamydia polymorphic membrane protein (Chlamydia_PMP)|Chlamydia polymorphic membrane protein (Chlamydia_PMP)|Chlamydia polymorphic membrane protein (Chlamydia_PMP)
Aqu1.216693	633	26	113	10	296	WBS27	Q8N6F8	GO:0003674,molecular_function;GO:0016741,transferase activity, transferring one-carbon groups;GO:0008152,metabolic process;GO:0008168,methyltransferase activity;GO:0016740,transferase activity;GO:0003824,catalytic activity;GO:0008150,biological_process;	PF08241|PF08242	Methyltransferase domain|Methyltransferase domain	PTHR10108
Aqu1.216909	936	29	81	2	268
Aqu1.216957	429	11	101	40	290	TPPC1	Q2KMM2	GO:0043229,intracellular organelle;GO:0005783,endoplasmic reticulum;GO:0046907,intracellular transport;GO:0005737,cytoplasm;GO:0016192,vesicle-mediated transport;GO:0044424,intracellular part;GO:0048193,Golgi vesicle transport;GO:0005623,cell;GO:0051641,cellular localization;GO:0051234,establishment of localization;GO:0043231,intracellular membrane-bounded organelle;GO:0043226,organelle;GO:000681…	PF04099	Sybindin-like family	PTHR23249
Aqu1.217009	822	25	64	23	205	HUS1	O60921	GO:0050794,regulation of cellular process;GO:0033554,cellular response to stress;GO:0006260,DNA replication;GO:0005737,cytoplasm;GO:0006259,DNA metabolic process;GO:0044424,intracellular part;GO:0009058,biosynthetic process;GO:0005515,protein binding;GO:0005623,cell;GO:0050896,response to stimulus;GO:0044237,cellular metabolic process;GO:0007242,intracellular signaling cascade;GO:0034984;GO:00081…	PF04005	Hus1-like protein	PTHR12900
Aqu1.217231	3945	116	282	18	2459	PKN1	Q822R1	GO:0043687,post-translational protein modification;GO:0016310,phosphorylation;GO:0016773,phosphotransferase activity, alcohol group as acceptor;GO:0044267,cellular protein metabolic process;GO:0004672,protein kinase activity;GO:0044237,cellular metabolic process;GO:0006796,phosphate metabolic process;GO:0008152,metabolic process;GO:0016301,kinase activity;GO:0006468,protein amino acid phosphoryla…	PF03781|PF03781|PF08242	Domain of unknown function (DUF323)|Domain of unknown function (DUF323)|Methyltransferase domain	PTHR23150
Aqu1.217270	1482	11	76	4	300	NRDC	P47245	GO:0008233,peptidase activity;GO:0005737,cytoplasm;GO:0044424,intracellular part;GO:0016787,hydrolase activity;GO:0005515,protein binding;GO:0005623,cell;GO:0008152,metabolic process;GO:0044464,cell part;GO:0005622,intracellular;GO:0003824,catalytic activity;GO:0005488,binding;GO:0043169,cation binding;GO:0006508,proteolysis;GO:0043227,membrane-bounded organelle;GO:0043170,macromolecule metabolic…	PF00675|PF05193	Insulinase (Peptidase family M16)|Peptidase M16 inactive domain	PTHR11851
Aqu1.217333	930	107	385	156	598	XYLS	Q9P999	GO:0008152,metabolic process;GO:0003824,catalytic activity;GO:0016798,hydrolase activity, acting on glycosyl bonds;GO:0003674,molecular_function;GO:0004553,hydrolase activity, hydrolyzing O-glycosyl compounds;GO:0016787,hydrolase activity;GO:0044238,primary metabolic process;GO:0005975,carbohydrate metabolic process;GO:0008150,biological_process;			PTHR22762
Aqu1.217348	2808	143	465	73	7327	ACBG2	Q7ZYC4	GO:0005737,cytoplasm;GO:0016874,ligase activity;GO:0044424,intracellular part;GO:0044255,cellular lipid metabolic process;GO:0016877,ligase activity, forming carbon-sulfur bonds;GO:0005623,cell;GO:0044237,cellular metabolic process;GO:0008152,metabolic process;GO:0044464,cell part;GO:0005622,intracellular;GO:0042180,cellular ketone metabolic process;GO:0003824,catalytic activity;GO:0032553,ribonu…	PF00501	AMP-binding enzyme	PTHR11968
Aqu1.217416	1608	42	85	0	73	PA2G6	P97819	GO:0016042,lipid catabolic process;GO:0008152,metabolic process;GO:0044238,primary metabolic process;GO:0009056,catabolic process;GO:0008150,biological_process;GO:0006629,lipid metabolic process;	PF00023|PF00023|PF01734	Ankyrin repeat|Ankyrin repeat|Patatin-like phospholipase	PTHR18958
Aqu1.217454	3312	170	652	78	2021	MYO3A	Q8NEV4	GO:0060002,plus-end directed microfilament motor activity;GO:0003774,motor activity;GO:0016773,phosphotransferase activity, alcohol group as acceptor;GO:0007601,visual perception;GO:0005737,cytoplasm;GO:0032991,macromolecular complex;GO:0005623,cell;GO:0004672,protein kinase activity;GO:0044422,organelle part;GO:0044237,cellular metabolic process;GO:0050877,neurological system process;GO:0006796,…	PF00069|PF07714|PF00063|PF00612	Protein kinase domain|Protein tyrosine kinase|Myosin head (motor domain)|IQ calmodulin-binding motif	PTHR13140
Aqu1.217486	583	105	811	92	257
Aqu1.217590	2166	43	232	109	468	PRTGA	Q2EY14	GO:0016020,membrane;GO:0005575,cellular_component;GO:0032502,developmental process;GO:0044464,cell part;GO:0044425,membrane part;GO:0031224,intrinsic to membrane;GO:0007275,multicellular organismal development;GO:0005623,cell;GO:0016021,integral to membrane;GO:0032501,multicellular organismal process;GO:0008150,biological_process;	PF00041|PF00041	Fibronectin type III domain|Fibronectin type III domain	PTHR10489
Aqu1.217702	1173	5004	11373	1823	8470
Aqu1.217760	518	116	1597	643	1528
Aqu1.217762	1224	59	178	4	122	TM144	Q8VEH0	GO:0031224,intrinsic to membrane;GO:0016020,membrane;GO:0005575,cellular_component;GO:0005623,cell;GO:0044464,cell part;GO:0044425,membrane part;GO:0016021,integral to membrane;	PF07857	CEO family (DUF1632)
Aqu1.217772	843	246	1828	598	2799	RBM15	Q96T37	GO:0043229,intracellular organelle;GO:0003723,RNA binding;GO:0003674,molecular_function;GO:0044424,intracellular part;GO:0005515,protein binding;GO:0005623,cell;GO:0000166,nucleotide binding;GO:0051704,multi-organism process;GO:0043231,intracellular membrane-bounded organelle;GO:0005575,cellular_component;GO:0043226,organelle;GO:0005634,nucleus;GO:0044464,cell part;GO:0005622,intracellular;GO:000…	PF07744	SPOC domain	PTHR23189
Aqu1.218077	798	19	90	2	550	LANC3	Q8CD19	GO:0003674,molecular_function;GO:0003824,catalytic activity;			PTHR12736
Aqu1.218146	2127	22	81	2	1275	PLD2	P97813	GO:0016020,membrane;GO:0019898,extrinsic to membrane;GO:0031623,receptor internalization;GO:0009968,negative regulation of signal transduction;GO:0007166,cell surface receptor linked signaling pathway;GO:0070290,NAPE-specific phospholipase D activity;GO:0005623,cell;GO:0044237,cellular metabolic process;GO:0051234,establishment of localization;GO:0008152,metabolic process;GO:0007165,signal transd…	PF00614|PF00614	Phospholipase D Active site motif|Phospholipase D Active site motif	PTHR18896
Aqu1.218147	366	10	93	2	84	NUP54	P70582	GO:0016020,membrane;GO:0050658,RNA transport;GO:0046907,intracellular transport;GO:0051028,mRNA transport;GO:0032991,macromolecular complex;GO:0031224,intrinsic to membrane;GO:0044424,intracellular part;GO:0051169,nuclear transport;GO:0005515,protein binding;GO:0005623,cell;GO:0044422,organelle part;GO:0051236,establishment of RNA localization;GO:0015031,protein transport;GO:0051234,establishment…			PTHR13000:SF6
Aqu1.218224	717	1022	2430	784	1616	DAPP1	Q9UN19	GO:0016020,membrane;GO:0050794,regulation of cellular process;GO:0043687,post-translational protein modification;GO:0019898,extrinsic to membrane;GO:0005737,cytoplasm;GO:0016791,phosphatase activity;GO:0044267,cellular protein metabolic process;GO:0044424,intracellular part;GO:0016787,hydrolase activity;GO:0005515,protein binding;GO:0005623,cell;GO:0004721,phosphoprotein phosphatase activity;GO:0…	PF00017	SH2 domain	PTHR10155
Aqu1.218270	2958	193	981	425	5065	LYAG	P70699	GO:0065008,regulation of biological quality;GO:0003012,muscle system process;GO:0005737,cytoplasm;GO:0005623,cell;GO:0044237,cellular metabolic process;GO:0050877,neurological system process;GO:0044264,cellular polysaccharide metabolic process;GO:0007610,behavior;GO:0005980,glycogen catabolic process;GO:0008152,metabolic process;GO:0005622,intracellular;GO:0006091,generation of precursor metaboli…	PF01055	Glycosyl hydrolases family 31	PTHR22762
Aqu1.218271	985	1726	5998	50	3718
Aqu1.218372	5604	72	168	42	423	ZNFX1	Q8R151	GO:0050794,regulation of cellular process;GO:0060255,regulation of macromolecule metabolic process;GO:0019219,regulation of nucleobase, nucleoside, nucleotide and nucleic acid metabolic process;GO:0044424,intracellular part;GO:0009058,biosynthetic process;GO:0005623,cell;GO:0044237,cellular metabolic process;GO:0003700,transcription factor activity;GO:0008152,metabolic process;GO:0044464,cell par…			PTHR10887
Aqu1.218416	1695	189	439	196	1696	CDC16	Q13042	GO:0051444,negative regulation of ubiquitin-protein ligase activity;GO:0005737,cytoplasm;GO:0051443,positive regulation of ubiquitin-protein ligase activity;GO:0007067,mitosis;GO:0032991,macromolecular complex;GO:0005623,cell;GO:0044422,organelle part;GO:0044237,cellular metabolic process;GO:0010564,regulation of cell cycle process;GO:0043228,non-membrane-bounded organelle;GO:0005654,nucleoplasm;…	PF07719|PF07719|PF00515|PF07719|PF00515|PF07719|PF00515|PF07719|PF00515|PF07719|PF00515|PF07719|PF00515|PF07719|PF00515	Tetratricopeptide repeat|Tetratricopeptide repeat|Tetratricopeptide repeat|Tetratricopeptide repeat|Tetratricopeptide repeat|Tetratricopeptide repeat|Tetratricopeptide repeat|Tetratricopeptide repeat|Tetratricopeptide repeat|Tetratricopeptide repeat|Tetratricopeptide repeat|Tetratricopeptide repeat|Tetratricopeptide repeat|Tetratricopeptide repeat|Tetratricopeptide repeat	PTHR12558
Aqu1.218479	981	51	149	10	114	GP161	B2RPY5	GO:0016020,membrane;GO:0050794,regulation of cellular process;GO:0032502,developmental process;GO:0007166,cell surface receptor linked signaling pathway;GO:0004930,G-protein coupled receptor activity;GO:0031224,intrinsic to membrane;GO:0003674,molecular_function;GO:0005623,cell;GO:0016021,integral to membrane;GO:0004888,transmembrane receptor activity;GO:0032501,multicellular organismal process;G…	PF00001	7 transmembrane receptor (rhodopsin family)	PTHR19264
Aqu1.218572	795	523	1939	295	4082	TSN9	Q6GMK6	GO:0031224,intrinsic to membrane;GO:0016020,membrane;GO:0005575,cellular_component;GO:0005623,cell;GO:0044464,cell part;GO:0044425,membrane part;GO:0016021,integral to membrane;	PF00335	Tetraspanin family	PTHR19282
Aqu1.218638	684	1563	3717	0	1524	LEG7	P47929	GO:0043229,intracellular organelle;GO:0044421,extracellular region part;GO:0005615,extracellular space;GO:0016265,death;GO:0005737,cytoplasm;GO:0003674,molecular_function;GO:0044424,intracellular part;GO:0005623,cell;GO:0005576,extracellular region;GO:0043231,intracellular membrane-bounded organelle;GO:0043226,organelle;GO:0005575,cellular_component;GO:0005634,nucleus;GO:0022610,biological adhesi…	PF00337	Galactoside-binding lectin	PTHR11346
Aqu1.218704	3534	141	315	103	1346	ANK1	P16157	GO:0016020,membrane;GO:0005737,cytoplasm;GO:0048869,cellular developmental process;GO:0035088,establishment or maintenance of apical/basal cell polarity;GO:0032989,cellular component morphogenesis;GO:0016528,sarcoplasm;GO:0005623,cell;GO:0043228,non-membrane-bounded organelle;GO:0051234,establishment of localization;GO:0007165,signal transduction;GO:0051649,establishment of localization in cell;G…	PF00023|PF00023|PF00023|PF00023|PF00023|PF00023|PF00023|PF00023|PF00023|PF00023|PF00023	Ankyrin repeat|Ankyrin repeat|Ankyrin repeat|Ankyrin repeat|Ankyrin repeat|Ankyrin repeat|Ankyrin repeat|Ankyrin repeat|Ankyrin repeat|Ankyrin repeat|Ankyrin repeat	PTHR18958
Aqu1.218706	1383	2759	33550	2093	8454	RN217	Q4KLT0	GO:0016020,membrane;GO:0051603,proteolysis involved in cellular protein catabolic process;GO:0044257,cellular protein catabolic process;GO:0016874,ligase activity;GO:0031224,intrinsic to membrane;GO:0044267,cellular protein metabolic process;GO:0005515,protein binding;GO:0005623,cell;GO:0044237,cellular metabolic process;GO:0008152,metabolic process;GO:0044464,cell part;GO:0044425,membrane part;G…	PF01485	IBR domain	PTHR11685
Aqu1.218778	2478	187	614	210	1445	HACE1	Q6DCL5	GO:0005783,endoplasmic reticulum;GO:0051603,proteolysis involved in cellular protein catabolic process;GO:0044257,cellular protein catabolic process;GO:0005737,cytoplasm;GO:0016874,ligase activity;GO:0044267,cellular protein metabolic process;GO:0044424,intracellular part;GO:0005623,cell;GO:0044237,cellular metabolic process;GO:0008152,metabolic process;GO:0044464,cell part;GO:0005622,intracellul…	PF00023|PF00023|PF00023|PF00023|PF00023|PF00632	Ankyrin repeat|Ankyrin repeat|Ankyrin repeat|Ankyrin repeat|Ankyrin repeat|HECT-domain (ubiquitin-transferase)	PTHR11254
Aqu1.218828	4412	3941	9871	843	3318	HMCN1	Q96RW7	GO:0043687,post-translational protein modification;GO:0044421,extracellular region part;GO:0007601,visual perception;GO:0044267,cellular protein metabolic process;GO:0044420,extracellular matrix part;GO:0050896,response to stimulus;GO:0044237,cellular metabolic process;GO:0050877,neurological system process;GO:0005604,basement membrane;GO:0008152,metabolic process;GO:0005488,binding;GO:0018298,pr…	PF07679|PF08205|PF00047|PF00047|PF07686|PF07679|PF07686|PF07679|PF00047|PF07679|PF08205|PF00047|PF01825	Immunoglobulin I-set domain|CD80-like C2-set immunoglobulin domain|Immunoglobulin domain|Immunoglobulin domain|Immunoglobulin V-set domain|Immunoglobulin I-set domain|Immunoglobulin V-set domain|Immunoglobulin I-set domain|Immunoglobulin domain|Immunoglobulin I-set domain|CD80-like C2-set immunoglobulin domain|Immunoglobulin domain|Latrophilin/CL-1-like GPS domain	PTHR10489
Aqu1.218830	2088	367	2055	139	3640	DCW1	P36091	GO:0016020,membrane;GO:0044085,cellular component biogenesis;GO:0000003,reproduction;GO:0008496,mannan endo-1,6-alpha-mannosidase activity;GO:0016043,cellular component organization;GO:0005626,insoluble fraction;GO:0007114,cell budding;GO:0015923,mannosidase activity;GO:0022414,reproductive process;GO:0031224,intrinsic to membrane;GO:0000267,cell fraction;GO:0005515,protein binding;GO:0016787,hyd…	PF01033	Somatomedin B domain
Aqu1.218832	1959	69	352	61	564	DCW1	Q6FLP9	GO:0016020,membrane;GO:0008496,mannan endo-1,6-alpha-mannosidase activity;GO:0016043,cellular component organization;GO:0030312,external encapsulating structure;GO:0015923,mannosidase activity;GO:0031225,anchored to membrane;GO:0004559,alpha-mannosidase activity;GO:0031224,intrinsic to membrane;GO:0003674,molecular_function;GO:0070882,cellular cell wall organization or biogenesis;GO:0004553,hydro…	PF01033|PF01033	Somatomedin B domain|Somatomedin B domain
Aqu1.218947	1746	426	955	38	328	ASTE1	Q5RCY5	GO:0051716,cellular response to stimulus;GO:0033554,cellular response to stress;GO:0043283;GO:0006950,response to stress;GO:0034960;GO:0006259,DNA metabolic process;GO:0003674,molecular_function;GO:0006807,nitrogen compound metabolic process;GO:0016787,hydrolase activity;GO:0050896,response to stimulus;GO:0044238,primary metabolic process;GO:0044237,cellular metabolic process;GO:0006974,response …			PTHR15665:SF3
Aqu1.219086	390	114	296	44	260	BOLL	Q8N9W6	GO:0043229,intracellular organelle;GO:0032502,developmental process;GO:0000003,reproduction;GO:0003723,RNA binding;GO:0048232,male gamete generation;GO:0022414,reproductive process;GO:0005737,cytoplasm;GO:0007283,spermatogenesis;GO:0048869,cellular developmental process;GO:0019953,sexual reproduction;GO:0003674,molecular_function;GO:0044424,intracellular part;GO:0005623,cell;GO:0000166,nucleotide…	PF00076	RNA recognition motif. (a.k.a. RRM, RBD, or RNP domain)	PTHR10432
Aqu1.219219	1182	31	73	12	354	NU205	Q92621	GO:0016020,membrane;GO:0050658,RNA transport;GO:0044085,cellular component biogenesis;GO:0017038,protein import;GO:0032991,macromolecular complex;GO:0051169,nuclear transport;GO:0005623,cell;GO:0044422,organelle part;GO:0015031,protein transport;GO:0051234,establishment of localization;GO:0006605,protein targeting;GO:0051649,establishment of localization in cell;GO:0005622,intracellular;GO:005065…
Aqu1.219286	783	25	184	40	81
Aqu1.219295	5973	43	168	69	1017	GP112	Q8IZF6	GO:0016020,membrane;GO:0050794,regulation of cellular process;GO:0007166,cell surface receptor linked signaling pathway;GO:0004930,G-protein coupled receptor activity;GO:0031224,intrinsic to membrane;GO:0003674,molecular_function;GO:0005623,cell;GO:0016021,integral to membrane;GO:0004888,transmembrane receptor activity;GO:0007218,neuropeptide signaling pathway;GO:0004871,signal transducer activit…	PF07686|PF00047|PF00047|PF00047|PF07686|PF00047|PF00047|PF00047|PF00041|PF00041|PF00041|PF02793|PF01825|PF00002	Immunoglobulin V-set domain|Immunoglobulin domain|Immunoglobulin domain|Immunoglobulin domain|Immunoglobulin V-set domain|Immunoglobulin domain|Immunoglobulin domain|Immunoglobulin domain|Fibronectin type III domain|Fibronectin type III domain|Fibronectin type III domain|Hormone receptor domain|Latrophilin/CL-1-like GPS domain|7 transmembrane receptor (Secretin family)	PTHR10489
Aqu1.219344	924	23	70	0	1197
Aqu1.219358	3603	587	1517	491	2183	TTC28	Q96AY4	GO:0003674,molecular_function;GO:0005488,binding;	PF00515|PF07719|PF00515|PF07719|PF00515|PF07719|PF00515|PF07719|PF00515|PF07719|PF00515|PF07719	Tetratricopeptide repeat|Tetratricopeptide repeat|Tetratricopeptide repeat|Tetratricopeptide repeat|Tetratricopeptide repeat|Tetratricopeptide repeat|Tetratricopeptide repeat|Tetratricopeptide repeat|Tetratricopeptide repeat|Tetratricopeptide repeat|Tetratricopeptide repeat|Tetratricopeptide repeat	PTHR10098
Aqu1.219422	1168	268	667	149	559
Aqu1.219428	1008	95	195	75	1023
Aqu1.219602	2081	1783	7224	1117	2374	USF2	Q63665	GO:0003690,double-stranded DNA binding;GO:0046983,protein dimerization activity;GO:0044424,intracellular part;GO:0009058,biosynthetic process;GO:0005515,protein binding;GO:0005623,cell;GO:0044237,cellular metabolic process;GO:0003700,transcription factor activity;GO:0008152,metabolic process;GO:0042802,identical protein binding;GO:0044464,cell part;GO:0005622,intracellular;GO:0006139,nucleobase, …	PF00010	Helix-loop-helix DNA-binding domain	PTHR12565
Aqu1.219622	502	292	925	134	587	PPAC3	Q8NBV4	GO:0016020,membrane;GO:0005575,cellular_component;GO:0044464,cell part;GO:0044425,membrane part;GO:0003824,catalytic activity;GO:0003674,molecular_function;GO:0031224,intrinsic to membrane;GO:0016787,hydrolase activity;GO:0005623,cell;GO:0016021,integral to membrane;	PF01569	PAP2 superfamily	PTHR14969
Aqu1.219664	1718	484	2419	116	886	PXDN	Q9VZZ4	GO:0033554,cellular response to stress;GO:0016043,cellular component organization;GO:0010324,membrane invagination;GO:0005515,protein binding;GO:0050896,response to stimulus;GO:0044237,cellular metabolic process;GO:0070301,cellular response to hydrogen peroxide;GO:0051234,establishment of localization;GO:0006909,phagocytosis;GO:0020037,heme binding;GO:0008152,metabolic process;GO:0042743,hydrogen…	PF00560|PF00560|PF00560|PF00560|PF00560|PF00560|PF07686|PF07679|PF00047	Leucine Rich Repeat|Leucine Rich Repeat|Leucine Rich Repeat|Leucine Rich Repeat|Leucine Rich Repeat|Leucine Rich Repeat|Immunoglobulin V-set domain|Immunoglobulin I-set domain|Immunoglobulin domain	PTHR23154
Aqu1.219829	1176	968	2214	326	1385	SELI	Q80TA1	GO:0016020,membrane;GO:0031224,intrinsic to membrane;GO:0008654,phospholipid biosynthetic process;GO:0044255,cellular lipid metabolic process;GO:0009058,biosynthetic process;GO:0005623,cell;GO:0044237,cellular metabolic process;GO:0008610,lipid biosynthetic process;GO:0008152,metabolic process;GO:0044464,cell part;GO:0044425,membrane part;GO:0003824,catalytic activity;GO:0017169,CDP-alcohol phosp…	PF01066	CDP-alcohol phosphatidyltransferase	PTHR10414
Aqu1.219839	3384	23	110	0	374	PLXA1	P70206	GO:0016020,membrane;GO:0050794,regulation of cellular process;GO:0002009,morphogenesis of an epithelium;GO:0005626,insoluble fraction;GO:0048732,gland development;GO:0031224,intrinsic to membrane;GO:0017154,semaphorin receptor activity;GO:0007431,salivary gland development;GO:0000267,cell fraction;GO:0005515,protein binding;GO:0005623,cell;GO:0004888,transmembrane receptor activity;GO:0004871,sig…	PF01437|PF01437|PF01437|PF01833|PF01833|PF01833|PF01833	Plexin repeat|Plexin repeat|Plexin repeat|IPT/TIG domain|IPT/TIG domain|IPT/TIG domain|IPT/TIG domain	PTHR22625
Aqu1.219982	1794	1255	62577	8893	31497	HSP7C	P63018	GO:0031410,cytoplasmic vesicle;GO:0031988,membrane-bounded vesicle;GO:0016023,cytoplasmic membrane-bounded vesicle;GO:0031982,vesicle;GO:0005737,cytoplasm;GO:0032991,macromolecular complex;GO:0044424,intracellular part;GO:0005623,cell;GO:0050896,response to stimulus;GO:0048770,pigment granule;GO:0044464,cell part;GO:0005622,intracellular;GO:0032553,ribonucleotide binding;GO:0005488,binding;GO:004…	PF00012	Hsp70 protein	PTHR19375
Aqu1.219983	1143	3397	132526	13745	42211	HSP7C	P63018	GO:0031410,cytoplasmic vesicle;GO:0031988,membrane-bounded vesicle;GO:0016023,cytoplasmic membrane-bounded vesicle;GO:0031982,vesicle;GO:0005737,cytoplasm;GO:0032991,macromolecular complex;GO:0044424,intracellular part;GO:0005623,cell;GO:0050896,response to stimulus;GO:0048770,pigment granule;GO:0044464,cell part;GO:0005622,intracellular;GO:0032553,ribonucleotide binding;GO:0005488,binding;GO:004…	PF00012	Hsp70 protein	PTHR19375
Aqu1.219984	1767	272	13292	847	5208	HSP7C	P63018	GO:0031410,cytoplasmic vesicle;GO:0031988,membrane-bounded vesicle;GO:0016023,cytoplasmic membrane-bounded vesicle;GO:0031982,vesicle;GO:0005737,cytoplasm;GO:0032991,macromolecular complex;GO:0044424,intracellular part;GO:0005623,cell;GO:0050896,response to stimulus;GO:0048770,pigment granule;GO:0044464,cell part;GO:0005622,intracellular;GO:0032553,ribonucleotide binding;GO:0005488,binding;GO:004…	PF00012	Hsp70 protein	PTHR19375
Aqu1.220192	234	105	325	6	158
Aqu1.220228	690	60	137	12	490	UBE2S	A7SE05	GO:0051443,positive regulation of ubiquitin-protein ligase activity;GO:0032991,macromolecular complex;GO:0005623,cell;GO:0044422,organelle part;GO:0044237,cellular metabolic process;GO:0051351,positive regulation of ligase activity;GO:0008152,metabolic process;GO:0005622,intracellular;GO:0003824,catalytic activity;GO:0044093,positive regulation of molecular function;GO:0043227,membrane-bounded or…	PF00179	Ubiquitin-conjugating enzyme	PTHR11621
Aqu1.220446	1476	62	219	10	274
Aqu1.220557	735	70	684	0	500	Y3893	Q54QG5	GO:0051603,proteolysis involved in cellular protein catabolic process;GO:0044257,cellular protein catabolic process;GO:0016874,ligase activity;GO:0044267,cellular protein metabolic process;GO:0044237,cellular metabolic process;GO:0008152,metabolic process;GO:0003824,catalytic activity;GO:0005488,binding;GO:0044248,cellular catabolic process;GO:0043169,cation binding;GO:0006508,proteolysis;GO:0043…	PF02207|PF02207|PF02207	Putative zinc finger in N-recognin (UBR box)|Putative zinc finger in N-recognin (UBR box)|Putative zinc finger in N-recognin (UBR box)	PTHR21725
Aqu1.220562	800	728	2238	741	4129	PTGD2	O73888	GO:0033559,unsaturated fatty acid metabolic process;GO:0016053,organic acid biosynthetic process;GO:0005737,cytoplasm;GO:0044424,intracellular part;GO:0044255,cellular lipid metabolic process;GO:0009058,biosynthetic process;GO:0005623,cell;GO:0044237,cellular metabolic process;GO:0001516,prostaglandin biosynthetic process;GO:0008610,lipid biosynthetic process;GO:0046456,icosanoid biosynthetic pro…	PF02798|PF00043	Glutathione S-transferase, N-terminal domain|Glutathione S-transferase, C-terminal domain	PTHR11571
Aqu1.220566	716	234	1018	143	624	GST1	O18598	GO:0016765,transferase activity, transferring alkyl or aryl (other than methyl) groups;GO:0004364,glutathione transferase activity;GO:0003674,molecular_function;GO:0016740,transferase activity;GO:0003824,catalytic activity;	PF02798|PF00043	Glutathione S-transferase, N-terminal domain|Glutathione S-transferase, C-terminal domain	PTHR11571
Aqu1.220567	606	88	1376	46	627	GST	P46428	GO:0016765,transferase activity, transferring alkyl or aryl (other than methyl) groups;GO:0004364,glutathione transferase activity;GO:0003674,molecular_function;GO:0016740,transferase activity;GO:0003824,catalytic activity;	PF02798|PF00043	Glutathione S-transferase, N-terminal domain|Glutathione S-transferase, C-terminal domain	PTHR11571
Aqu1.220638	436	141	484	61	145
Aqu1.220644	515	59	151	52	482
Aqu1.220649	1527	14	165	23	1242	BZW1A	Q6PD83	GO:0050794,regulation of cellular process;GO:0060255,regulation of macromolecule metabolic process;GO:0019219,regulation of nucleobase, nucleoside, nucleotide and nucleic acid metabolic process;GO:0009058,biosynthetic process;GO:0044237,cellular metabolic process;GO:0008152,metabolic process;GO:0006139,nucleobase, nucleoside, nucleotide and nucleic acid metabolic process;GO:0005488,binding;GO:000…	PF02020	eIF4-gamma/eIF5/eIF2-epsilon	PTHR14208
Aqu1.220700	2268	17930	36720	4236	22169
Aqu1.220740	759	94	204	67	137	KI21B	O75037	GO:0005874,microtubule;GO:0003774,motor activity;GO:0005737,cytoplasm;GO:0044424,intracellular part;GO:0016817,hydrolase activity, acting on acid anhydrides;GO:0016787,hydrolase activity;GO:0005623,cell;GO:0044422,organelle part;GO:0043228,non-membrane-bounded organelle;GO:0005856,cytoskeleton;GO:0015630,microtubule cytoskeleton;GO:0016462,pyrophosphatase activity;GO:0044464,cell part;GO:0005622,…	PF00400|PF00400|PF00400|PF00400	WD domain, G-beta repeat|WD domain, G-beta repeat|WD domain, G-beta repeat|WD domain, G-beta repeat	PTHR22844
Aqu1.220834	2497	9699	21077	2852	6651	NPAS2	Q99743	GO:0032991,macromolecular complex;GO:0009891,positive regulation of biosynthetic process;GO:0009058,biosynthetic process;GO:0005623,cell;GO:0044422,organelle part;GO:0044237,cellular metabolic process;GO:0004871,signal transducer activity;GO:0005654,nucleoplasm;GO:0045941,positive regulation of transcription;GO:0008152,metabolic process;GO:0007165,signal transduction;GO:0005622,intracellular;GO:0…	PF00010|PF00989|PF08447	Helix-loop-helix DNA-binding domain|PAS fold|PAS fold	PTHR23042
Aqu1.220925	2430	138	395	50	519	K1797	A2AKG8	GO:0016020,membrane;GO:0005575,cellular_component;GO:0044464,cell part;GO:0044425,membrane part;GO:0005488,binding;GO:0003674,molecular_function;GO:0031224,intrinsic to membrane;GO:0005623,cell;GO:0016021,integral to membrane;
Aqu1.220984	1617	34	87	0	91	NAGTA	Q8VCV9	GO:0016020,membrane;GO:0030001,metal ion transport;GO:0031402,sodium ion binding;GO:0031224,intrinsic to membrane;GO:0005623,cell;GO:0051234,establishment of localization;GO:0044464,cell part;GO:0044425,membrane part;GO:0006812,cation transport;GO:0005488,binding;GO:0008643,carbohydrate transport;GO:0043169,cation binding;GO:0031420,alkali metal ion binding;GO:0009987,cellular process;GO:0008150,…	PF07690	Major Facilitator Superfamily	PTHR10074
Aqu1.221152	2662	84	317	145	1197	GLCM	Q2KHZ8	GO:0016020,membrane;GO:0016043,cellular component organization;GO:0019898,extrinsic to membrane;GO:0005737,cytoplasm;GO:0006643,membrane lipid metabolic process;GO:0044424,intracellular part;GO:0044255,cellular lipid metabolic process;GO:0016787,hydrolase activity;GO:0005623,cell;GO:0044237,cellular metabolic process;GO:0008152,metabolic process;GO:0044464,cell part;GO:0044425,membrane part;GO:00…	PF02055	O-Glycosyl hydrolase family 30	PTHR11069
Aqu1.221174	1785	3905	8315	1165	4736	GXCDD	Q1ZXH8	GO:0016020,membrane;GO:0005626,insoluble fraction;GO:0019898,extrinsic to membrane;GO:0048365,Rac GTPase binding;GO:0031988,membrane-bounded vesicle;GO:0032011,ARF protein signal transduction;GO:0022414,reproductive process;GO:0005085,guanyl-nucleotide exchange factor activity;GO:0005737,cytoplasm;GO:0060589,nucleoside-triphosphatase regulator activity;GO:0030695,GTPase regulator activity;GO:0075…	PF00621	RhoGEF domain	PTHR12673
Aqu1.221215	849	47	102	0	90	BST1	Q10588	GO:0016020,membrane;GO:0032502,developmental process;GO:0019898,extrinsic to membrane;GO:0031225,anchored to membrane;GO:0031224,intrinsic to membrane;GO:0003674,molecular_function;GO:0006959,humoral immune response;GO:0016787,hydrolase activity;GO:0002376,immune system process;GO:0005623,cell;GO:0050896,response to stimulus;GO:0032501,multicellular organismal process;GO:0005886,plasma membrane;G…			PTHR10912
Aqu1.221312	1755	63	283	4	262	TITIN	Q8WZ42	GO:0044085,cellular component biogenesis;GO:0051015,actin filament binding;GO:0016773,phosphotransferase activity, alcohol group as acceptor;GO:0005085,guanyl-nucleotide exchange factor activity;GO:0005737,cytoplasm;GO:0060415,muscle tissue morphogenesis;GO:0030695,GTPase regulator activity;GO:0032989,cellular component morphogenesis;GO:0004672,protein kinase activity;GO:0031674,I band;GO:0044237…	PF00047|PF07686|PF07679|PF00047|PF07686|PF07679|PF00047|PF00047|PF07686|PF00047	Immunoglobulin domain|Immunoglobulin V-set domain|Immunoglobulin I-set domain|Immunoglobulin domain|Immunoglobulin V-set domain|Immunoglobulin I-set domain|Immunoglobulin domain|Immunoglobulin domain|Immunoglobulin V-set domain|Immunoglobulin domain	PTHR10489
Aqu1.221440	1716	373	926	404	1388	FRRS1	A4QP81	GO:0016020,membrane;GO:0004500,dopamine beta-monooxygenase activity;GO:0031224,intrinsic to membrane;GO:0005623,cell;GO:0044237,cellular metabolic process;GO:0051234,establishment of localization;GO:0006519,cellular amino acid and derivative metabolic process;GO:0044270,cellular nitrogen compound catabolic process;GO:0008152,metabolic process;GO:0006520,cellular amino acid metabolic process;GO:00…			PTHR23130
Aqu1.221442	1416	123	509	65	1124	FRRS1	A4QP81	GO:0016020,membrane;GO:0004500,dopamine beta-monooxygenase activity;GO:0031224,intrinsic to membrane;GO:0005623,cell;GO:0044237,cellular metabolic process;GO:0051234,establishment of localization;GO:0006519,cellular amino acid and derivative metabolic process;GO:0044270,cellular nitrogen compound catabolic process;GO:0008152,metabolic process;GO:0006520,cellular amino acid metabolic process;GO:00…	PF03351	DOMON domain
Aqu1.221490	753	213	1537	194	934	CASP2	Q98943	GO:0050794,regulation of cellular process;GO:0010941,regulation of cell death;GO:0008233,peptidase activity;GO:0016265,death;GO:0043067,regulation of programmed cell death;GO:0016787,hydrolase activity;GO:0005515,protein binding;GO:0008234,cysteine-type peptidase activity;GO:0005623,cell;GO:0008152,metabolic process;GO:0044464,cell part;GO:0005622,intracellular;GO:0003824,catalytic activity;GO:00…	PF00656	Caspase domain	PTHR10454
Aqu1.221494	1542	30	181	18	1368	NRDC	P47245	GO:0043285;GO:0008233,peptidase activity;GO:0004222,metalloendopeptidase activity;GO:0043283;GO:0043167,ion binding;GO:0003674,molecular_function;GO:0008237,metallopeptidase activity;GO:0016787,hydrolase activity;GO:0044238,primary metabolic process;GO:0008270,zinc ion binding;GO:0004175,endopeptidase activity;GO:0008152,metabolic process;GO:0046914,transition metal ion binding;GO:0003824,catalyt…	PF00675|PF05193	Insulinase (Peptidase family M16)|Peptidase M16 inactive domain	PTHR11851
Aqu1.221613	1614	541	1141	535	2878	ELOV6	Q5ZJR8	GO:0043231,intracellular membrane-bounded organelle;GO:0043229,intracellular organelle;GO:0043226,organelle;GO:0005575,cellular_component;GO:0044464,cell part;GO:0005622,intracellular;GO:0005737,cytoplasm;GO:0044424,intracellular part;GO:0005623,cell;GO:0043227,membrane-bounded organelle;GO:0005739,mitochondrion;GO:0044444,cytoplasmic part;	PF01151|PF01151	GNS1/SUR4 family|GNS1/SUR4 family	PTHR11157
Aqu1.221657	606	34	73	35	71	CA057	Q9CQA9	GO:0005524,ATP binding;GO:0001882,nucleoside binding;GO:0003674,molecular_function;GO:0016817,hydrolase activity, acting on acid anhydrides;GO:0016787,hydrolase activity;GO:0000166,nucleotide binding;GO:0017111,nucleoside-triphosphatase activity;GO:0016462,pyrophosphatase activity;GO:0003824,catalytic activity;GO:0032553,ribonucleotide binding;GO:0005488,binding;GO:0032555,purine ribonucleotide b…	PF03266	Protein of unknown function, DUF265	PTHR20953
Aqu1.221788	1221	242	780	0	74
Aqu1.221797	1062	34	84	8	140
Aqu1.221889	2880	3493	12750	2538	84935	ANKR6	Q9Y2G4	GO:0003674,molecular_function;GO:0005515,protein binding;GO:0005488,binding;	PF00023|PF00023|PF00023|PF00023	Ankyrin repeat|Ankyrin repeat|Ankyrin repeat|Ankyrin repeat	PTHR18958
Aqu1.221970	3756	7	134	6	67
Aqu1.222001	727	1775	4633	2067	4936	ATP9	Q9U505	GO:0016020,membrane;GO:0005737,cytoplasm;GO:0009117,nucleotide metabolic process;GO:0032991,macromolecular complex;GO:0009058,biosynthetic process;GO:0015077,monovalent inorganic cation transmembrane transporter activity;GO:0005623,cell;GO:0044237,cellular metabolic process;GO:0015078,hydrogen ion transmembrane transporter activity;GO:0006796,phosphate metabolic process;GO:0051234,establishment o…	PF00137	ATP synthase subunit C	PTHR10031
Aqu1.222026	1422	251	820	109	383	SMOX	Q9NWM0	GO:0005575,cellular_component;GO:0016647,oxidoreductase activity, acting on the CH-NH group of donors, oxygen as acceptor;GO:0016645,oxidoreductase activity, acting on the CH-NH group of donors;GO:0008152,metabolic process;GO:0044464,cell part;GO:0005622,intracellular;GO:0003824,catalytic activity;GO:0005737,cytoplasm;GO:0055114,oxidation reduction;GO:0003674,molecular_function;GO:0044424,intrace…	PF01593	Flavin containing amine oxidoreductase	PTHR10742
Aqu1.222027	1023	55	125	2	248	DHDH	Q642M9	GO:0016627,oxidoreductase activity, acting on the CH-CH group of donors;GO:0016614,oxidoreductase activity, acting on CH-OH group of donors;GO:0016616,oxidoreductase activity, acting on the CH-OH group of donors, NAD or NADP as acceptor;GO:0008152,metabolic process;GO:0047115,trans-1,2-dihydrobenzene-1,2-diol dehydrogenase activity;GO:0016628,oxidoreductase activity, acting on the CH-CH group of …	PF01408|PF02894	Oxidoreductase family, NAD-binding Rossmann fold|Oxidoreductase family, C-terminal alpha/beta domain	PTHR22604
Aqu1.222090	819	36	107	21	8691	ZCH24	B2RVL6	GO:0046914,transition metal ion binding;GO:0005488,binding;GO:0043167,ion binding;GO:0003676,nucleic acid binding;GO:0003674,molecular_function;GO:0043169,cation binding;GO:0046872,metal ion binding;GO:0008270,zinc ion binding;
Aqu1.222177	561	141	899	18	708	DFRA	P51108	GO:0045552,dihydrokaempferol 4-reductase activity;GO:0009813,flavonoid biosynthetic process;GO:0006725,cellular aromatic compound metabolic process;GO:0055114,oxidation reduction;GO:0003674,molecular_function;GO:0042398,cellular amino acid derivative biosynthetic process;GO:0009699,phenylpropanoid biosynthetic process;GO:0009058,biosynthetic process;GO:0044238,primary metabolic process;GO:0044237…			PTHR10366
Aqu1.222178	1287	170	31813	720	3457	YGD9	P53183	GO:0006725,cellular aromatic compound metabolic process;GO:0005737,cytoplasm;GO:0055114,oxidation reduction;GO:0003674,molecular_function;GO:0044424,intracellular part;GO:0005515,protein binding;GO:0005623,cell;GO:0044237,cellular metabolic process;GO:0048037,cofactor binding;GO:0016491,oxidoreductase activity;GO:0005575,cellular_component;GO:0016614,oxidoreductase activity, acting on CH-OH group…	PF01370|PF07993	NAD dependent epimerase/dehydratase family|Male sterility protein	PTHR10366
Aqu1.222182	1110	366	16743	959	2570	YGP7	P53111	GO:0043229,intracellular organelle;GO:0005737,cytoplasm;GO:0055114,oxidation reduction;GO:0003674,molecular_function;GO:0044424,intracellular part;GO:0005623,cell;GO:0044237,cellular metabolic process;GO:0048037,cofactor binding;GO:0016491,oxidoreductase activity;GO:0043231,intracellular membrane-bounded organelle;GO:0043226,organelle;GO:0016614,oxidoreductase activity, acting on CH-OH group of d…	PF01370	NAD dependent epimerase/dehydratase family	PTHR10366
Aqu1.222194	987	25	146	63	1099
Aqu1.222203	624	1744	3602	965	5117	VATO	Q2TA24	GO:0033179,proton-transporting V-type ATPase, V0 domain;GO:0016020,membrane;GO:0005737,cytoplasm;GO:0009117,nucleotide metabolic process;GO:0032991,macromolecular complex;GO:0033176,proton-transporting V-type ATPase complex;GO:0009058,biosynthetic process;GO:0015077,monovalent inorganic cation transmembrane transporter activity;GO:0005623,cell;GO:0044237,cellular metabolic process;GO:0015078,hydr…	PF00137|PF00137	ATP synthase subunit C|ATP synthase subunit C	PTHR10263
Aqu1.222249	375	832	2538	1115	4867	ETV1	P50549	GO:0050794,regulation of cellular process;GO:0060255,regulation of macromolecule metabolic process;GO:0019219,regulation of nucleobase, nucleoside, nucleotide and nucleic acid metabolic process;GO:0044424,intracellular part;GO:0009058,biosynthetic process;GO:0005623,cell;GO:0044237,cellular metabolic process;GO:0003700,transcription factor activity;GO:0008152,metabolic process;GO:0044464,cell par…	PF00178	Ets-domain	PTHR11849
Aqu1.222281	1005	73	181	59	4861	MMAA	Q8IVH4	GO:0043229,intracellular organelle;GO:0005524,ATP binding;GO:0005737,cytoplasm;GO:0001882,nucleoside binding;GO:0003674,molecular_function;GO:0044424,intracellular part;GO:0016817,hydrolase activity, acting on acid anhydrides;GO:0016787,hydrolase activity;GO:0005623,cell;GO:0000166,nucleotide binding;GO:0017111,nucleoside-triphosphatase activity;GO:0005739,mitochondrion;GO:0043231,intracellular m…	PF03308|PF01926	ArgK protein|GTPase of unknown function	PTHR23408
Aqu1.222282	1101	48	111	4	297
Aqu1.222285	795	14322	28942	3962	24982	TBA1	P18258	GO:0044085,cellular component biogenesis;GO:0016043,cellular component organization;GO:0005874,microtubule;GO:0044424,intracellular part;GO:0016817,hydrolase activity, acting on acid anhydrides;GO:0016787,hydrolase activity;GO:0005623,cell;GO:0044422,organelle part;GO:0010926,anatomical structure formation;GO:0043228,non-membrane-bounded organelle;GO:0005856,cytoskeleton;GO:0015630,microtubule cy…	PF00091	Tubulin/FtsZ family, GTPase domain	PTHR11588
Aqu1.222354	9546	31	90	2	920	DMBT1	Q9UGM3	GO:0016020,membrane;GO:0031090,organelle membrane;GO:0031988,membrane-bounded vesicle;GO:0005737,cytoplasm;GO:0044433,cytoplasmic vesicle part;GO:0048869,cellular developmental process;GO:0005623,cell;GO:0044422,organelle part;GO:0043152,induction of bacterial agglutination;GO:0004871,signal transducer activity;GO:0015031,protein transport;GO:0051234,establishment of localization;GO:0009607,respo…	PF00530|PF00530|PF00530|PF00530|PF00530|PF00530|PF00530|PF00530|PF00530|PF00530|PF00530|PF00530|PF00530|PF00530|PF00530|PF00530|PF00530|PF00530|PF00530|PF00530|PF01833|PF00094|PF00008|PF07974|PF00008|PF07974	Scavenger receptor cysteine-rich domain|Scavenger receptor cysteine-rich domain|Scavenger receptor cysteine-rich domain|Scavenger receptor cysteine-rich domain|Scavenger receptor cysteine-rich domain|Scavenger receptor cysteine-rich domain|Scavenger receptor cysteine-rich domain|Scavenger receptor cysteine-rich domain|Scavenger receptor cysteine-rich domain|Scavenger receptor cysteine-rich domain…	PTHR19331
Aqu1.222373	3696	403	1685	37	2291				PF02415|PF02415|PF02415	Chlamydia polymorphic membrane protein (Chlamydia_PMP)|Chlamydia polymorphic membrane protein (Chlamydia_PMP)|Chlamydia polymorphic membrane protein (Chlamydia_PMP)
Aqu1.222390	752	634	1525	484	1438
Aqu1.222397	549	286	596	33	1090	EFHC1	Q5JVL4	GO:0043229,intracellular organelle;GO:0042995,cell projection;GO:0043025,neuronal cell body;GO:0043167,ion binding;GO:0003674,molecular_function;GO:0044424,intracellular part;GO:0005515,protein binding;GO:0044463,cell projection part;GO:0005623,cell;GO:0044422,organelle part;GO:0043231,intracellular membrane-bounded organelle;GO:0005575,cellular_component;GO:0043226,organelle;GO:0044464,cell part…	PF06565	Repeat of unknown function (DUF1126)	PTHR12086
Aqu1.222403	972	720	1594	253	2179	EFHC1	Q9D9T8	GO:0050794,regulation of cellular process;GO:0065008,regulation of biological quality;GO:0010941,regulation of cell death;GO:0016265,death;GO:0043025,neuronal cell body;GO:0030003,cellular cation homeostasis;GO:0043067,regulation of programmed cell death;GO:0044424,intracellular part;GO:0043065,positive regulation of apoptosis;GO:0005515,protein binding;GO:0005623,cell;GO:0030005,cellular di-, tr…	PF06565|PF06565	Repeat of unknown function (DUF1126)|Repeat of unknown function (DUF1126)	PTHR12086
Aqu1.222554	572	100	218	40	400	LSM2	O35900	GO:0019901,protein kinase binding;GO:0032991,macromolecular complex;GO:0044424,intracellular part;GO:0005515,protein binding;GO:0005623,cell;GO:0044422,organelle part;GO:0044237,cellular metabolic process;GO:0008152,metabolic process;GO:0044464,cell part;GO:0005622,intracellular;GO:0006139,nucleobase, nucleoside, nucleotide and nucleic acid metabolic process;GO:0005488,binding;GO:0043227,membrane…	PF01423	LSM domain	PTHR13829
Aqu1.222580	927	653	1583	560	3382	BCL10	Q9QYN5	GO:0044085,cellular component biogenesis;GO:0065008,regulation of biological quality;GO:0010941,regulation of cell death;GO:0032270,positive regulation of cellular protein metabolic process;GO:0031625,ubiquitin protein ligase binding;GO:0042108,positive regulation of cytokine biosynthetic process;GO:0007166,cell surface receptor linked signaling pathway;GO:0005737,cytoplasm;GO:0043009,chordate em…	PF00619	Caspase recruitment domain
Aqu1.222628	2580	198	459	4	105	GRM3	Q14832	GO:0016020,membrane;GO:0007166,cell surface receptor linked signaling pathway;GO:0009117,nucleotide metabolic process;GO:0005887,integral to plasma membrane;GO:0009058,biosynthetic process;GO:0005623,cell;GO:0044237,cellular metabolic process;GO:0050877,neurological system process;GO:0008152,metabolic process;GO:0007165,signal transduction;GO:0007154,cell communication;GO:0006753,nucleoside phosp…	PF01094|PF00003	Receptor family ligand binding region|7 transmembrane receptor (metabotropic glutamate family)	PTHR11336
Aqu1.222637	1305	69	155	37	149	HDAC3	P56520	GO:0005737,cytoplasm;GO:0032991,macromolecular complex;GO:0009058,biosynthetic process;GO:0005623,cell;GO:0044422,organelle part;GO:0044237,cellular metabolic process;GO:0005654,nucleoplasm;GO:0008152,metabolic process;GO:0005622,intracellular;GO:0003824,catalytic activity;GO:0005488,binding;GO:0043227,membrane-bounded organelle;GO:0043170,macromolecule metabolic process;GO:0019538,protein metabo…	PF00850	Histone deacetylase domain	PTHR10625
Aqu1.222712	1293	466	1159	356	1188	SSRP1	Q04678	GO:0050794,regulation of cellular process;GO:0033554,cellular response to stress;GO:0006260,DNA replication;GO:0060255,regulation of macromolecule metabolic process;GO:0006259,DNA metabolic process;GO:0019219,regulation of nucleobase, nucleoside, nucleotide and nucleic acid metabolic process;GO:0044424,intracellular part;GO:0009058,biosynthetic process;GO:0005623,cell;GO:0050896,response to stimu…	PF03531|PF08512	Structure-specific recognition protein (SSRP1)|Histone chaperone Rttp106-like	PTHR13711
Aqu1.222866	552	169	410	0	159	MLL5	Q8IZD2	GO:0065008,regulation of biological quality;GO:0045321,leukocyte activation;GO:0009891,positive regulation of biosynthetic process;GO:0016279,protein-lysine N-methyltransferase activity;GO:0044237,cellular metabolic process;GO:0033189,response to vitamin A;GO:0005654,nucleoplasm;GO:0009605,response to external stimulus;GO:0045941,positive regulation of transcription;GO:0008213,protein amino acid …	PF00628	PHD-finger
Aqu1.222950	567	29	148	0	171						PTHR10519
Aqu1.222985	561	9313	22320	2173	5023	MSRA	P08761	GO:0035070,salivary gland histolysis;GO:0048732,gland development;GO:0016265,death;GO:0007431,salivary gland development;GO:0009791,post-embryonic development;GO:0044237,cellular metabolic process;GO:0000096,sulfur amino acid metabolic process;GO:0006519,cellular amino acid and derivative metabolic process;GO:0009653,anatomical structure morphogenesis;GO:0008152,metabolic process;GO:0006520,cellu…	PF01625	Peptide methionine sulfoxide reductase	PTHR10173
Aqu1.223018	885	229	2543	271	624	RGN	Q6TLF6	GO:0050794,regulation of cellular process;GO:0065008,regulation of biological quality;GO:0005737,cytoplasm;GO:0030003,cellular cation homeostasis;GO:0044424,intracellular part;GO:0005623,cell;GO:0030005,cellular di-, tri-valent inorganic cation homeostasis;GO:0007242,intracellular signaling cascade;GO:0055082,cellular chemical homeostasis;GO:0042592,homeostatic process;GO:0007165,signal transduct…	PF08450	SMP-30/Gluconolaconase/LRE-like region	PTHR10907
Aqu1.223024	1647	81	248	0	823	UN93A	Q6DDL7	GO:0016020,membrane;GO:0005575,cellular_component;GO:0006810,transport;GO:0055085,transmembrane transport;GO:0044464,cell part;GO:0044425,membrane part;GO:0031224,intrinsic to membrane;GO:0005623,cell;GO:0016021,integral to membrane;GO:0051179,localization;GO:0009987,cellular process;GO:0008150,biological_process;GO:0051234,establishment of localization;	PF07690	Major Facilitator Superfamily	PTHR19444
Aqu1.223034	697	58	158	21	3264
Aqu1.223065	1377	6723	16172	2900	26044	TNIP1	Q15025	GO:0000003,reproduction;GO:0019079,viral genome replication;GO:0022414,reproductive process;GO:0005737,cytoplasm;GO:0019058,viral infectious cycle;GO:0044267,cellular protein metabolic process;GO:0044424,intracellular part;GO:0009058,biosynthetic process;GO:0005515,protein binding;GO:0005623,cell;GO:0048519,negative regulation of biological process;GO:0050896,response to stimulus;GO:0044237,cellu…
Aqu1.223158	1429	377	1184	151	1594	PRKX	P51817	GO:0043687,post-translational protein modification;GO:0016310,phosphorylation;GO:0016773,phosphotransferase activity, alcohol group as acceptor;GO:0044267,cellular protein metabolic process;GO:0004672,protein kinase activity;GO:0044237,cellular metabolic process;GO:0006796,phosphate metabolic process;GO:0008152,metabolic process;GO:0016301,kinase activity;GO:0006468,protein amino acid phosphoryla…	PF00069|PF07714	Protein kinase domain|Protein tyrosine kinase	PTHR22985
Aqu1.223185	2688	81	238	52	461	MDC1	Q767L8	GO:0043229,intracellular organelle;GO:0051716,cellular response to stimulus;GO:0033554,cellular response to stress;GO:0043283;GO:0006950,response to stress;GO:0034960;GO:0006259,DNA metabolic process;GO:0044424,intracellular part;GO:0006807,nitrogen compound metabolic process;GO:0005623,cell;GO:0050896,response to stimulus;GO:0044238,primary metabolic process;GO:0044237,cellular metabolic process…	PF00533|PF00533	BRCA1 C Terminus (BRCT) domain|BRCA1 C Terminus (BRCT) domain	PTHR23196:SF1
Aqu1.223219	489	29	140	14	408	CBR1	P47844	GO:0042375,quinone cofactor metabolic process;GO:0005737,cytoplasm;GO:0055114,oxidation reduction;GO:0017144,drug metabolic process;GO:0042373,vitamin K metabolic process;GO:0003674,molecular_function;GO:0044424,intracellular part;GO:0050221,prostaglandin-E2 9-reductase activity;GO:0005623,cell;GO:0044237,cellular metabolic process;GO:0047021,15-hydroxyprostaglandin dehydrogenase (NADP+) activity…			PTHR19410
Aqu1.223286	666	1052	10798	1492	4828				PF03171	2OG-Fe(II) oxygenase superfamily
Aqu1.223593	700	705	1469	263	1062	NETR	Q5G271	GO:0016020,membrane;GO:0005575,cellular_component;GO:0060089,molecular transducer activity;GO:0004872,receptor activity;GO:0044464,cell part;GO:0003674,molecular_function;GO:0005044,scavenger receptor activity;GO:0005623,cell;GO:0004888,transmembrane receptor activity;GO:0004871,signal transducer activity;	PF00530	Scavenger receptor cysteine-rich domain	PTHR19331
Aqu1.223711	933	56	868	90	1039	ASB13	Q8VBX0	GO:0050794,regulation of cellular process;GO:0043632,modification-dependent macromolecule catabolic process;GO:0043285;GO:0051603,proteolysis involved in cellular protein catabolic process;GO:0044265,cellular macromolecule catabolic process;GO:0044257,cellular protein catabolic process;GO:0043283;GO:0034960;GO:0019941,modification-dependent protein catabolic process;GO:0044267,cellular protein me…	PF00023|PF00023|PF07525	Ankyrin repeat|Ankyrin repeat|SOCS box	PTHR18958
Aqu1.223712	1080	30	149	2	715	PIGA	Q64323	GO:0016020,membrane;GO:0031090,organelle membrane;GO:0046486,glycerolipid metabolic process;GO:0005737,cytoplasm;GO:0032991,macromolecular complex;GO:0008654,phospholipid biosynthetic process;GO:0044255,cellular lipid metabolic process;GO:0009058,biosynthetic process;GO:0005623,cell;GO:0044422,organelle part;GO:0044237,cellular metabolic process;GO:0042157,lipoprotein metabolic process;GO:0008610…	PF08288|PF00534	PIGA (GPI anchor biosynthesis)|Glycosyl transferases group 1	PTHR12526
Aqu1.223717	1707	97	200	0	209	CP073	Q4R8G6				PTHR21166:SF3
Aqu1.223825	1386	28	308	0	3562	FADS2	Q9DEX7	GO:0016020,membrane;GO:0005783,endoplasmic reticulum;GO:0016053,organic acid biosynthetic process;GO:0005737,cytoplasm;GO:0016717,oxidoreductase activity, acting on paired donors, with oxidation of a pair of donors resulting in the reduction of molecular oxygen to two molecules of water;GO:0031224,intrinsic to membrane;GO:0044424,intracellular part;GO:0044255,cellular lipid metabolic process;GO:0…	PF00173|PF00487	Cytochrome b5-like Heme/Steroid binding domain|Fatty acid desaturase	PTHR19353
Aqu1.223878	1117	81	981	139	23845	ARSB	P33727	GO:0043229,intracellular organelle;GO:0005737,cytoplasm;GO:0043167,ion binding;GO:0003674,molecular_function;GO:0044424,intracellular part;GO:0016787,hydrolase activity;GO:0005623,cell;GO:0043231,intracellular membrane-bounded organelle;GO:0043226,organelle;GO:0005575,cellular_component;GO:0008152,metabolic process;GO:0008484,sulfuric ester hydrolase activity;GO:0044464,cell part;GO:0005622,intra…	PF00884	Sulfatase	PTHR10342
Aqu1.223887	1374	104	349	8	1448	FUCO2	Q6AYS4	GO:0006066,alcohol metabolic process;GO:0004560,alpha-L-fucosidase activity;GO:0043167,ion binding;GO:0003674,molecular_function;GO:0004553,hydrolase activity, hydrolyzing O-glycosyl compounds;GO:0016787,hydrolase activity;GO:0005576,extracellular region;GO:0044238,primary metabolic process;GO:0005975,carbohydrate metabolic process;GO:0006004,fucose metabolic process;GO:0005575,cellular_component…	PF01120	Alpha-L-fucosidase	PTHR10030
Aqu1.223890	1062	22	200	0	420	PAR14	Q2EMV9	GO:0050794,regulation of cellular process;GO:0005737,cytoplasm;GO:0060255,regulation of macromolecule metabolic process;GO:0019219,regulation of nucleobase, nucleoside, nucleotide and nucleic acid metabolic process;GO:0044424,intracellular part;GO:0009058,biosynthetic process;GO:0005515,protein binding;GO:0005623,cell;GO:0044237,cellular metabolic process;GO:0008152,metabolic process;GO:0044464,c…	PF00644	Poly(ADP-ribose) polymerase catalytic domain	PTHR14453
Aqu1.223909	897	48	183	42	153	UBIA1	Q9V3R8	GO:0016020,membrane;GO:0051188,cofactor biosynthetic process;GO:0042375,quinone cofactor metabolic process;GO:0009233,menaquinone metabolic process;GO:0004659,prenyltransferase activity;GO:0009110,vitamin biosynthetic process;GO:0031224,intrinsic to membrane;GO:0009058,biosynthetic process;GO:0005515,protein binding;GO:0005623,cell;GO:0044237,cellular metabolic process;GO:0009234,menaquinone bios…	PF01040	UbiA prenyltransferase family	PTHR13929
Aqu1.223912	2094	29	155	0	503	LIN41	Q1PSW8	GO:0032502,developmental process;GO:0005737,cytoplasm;GO:0043167,ion binding;GO:0003674,molecular_function;GO:0044424,intracellular part;GO:0005515,protein binding;GO:0005623,cell;GO:0008270,zinc ion binding;GO:0032501,multicellular organismal process;GO:0005575,cellular_component;GO:0044464,cell part;GO:0046914,transition metal ion binding;GO:0005622,intracellular;GO:0005488,binding;GO:0046872,m…	PF00097|PF00643|PF01436|PF01436|PF01436|PF01436|PF01436|PF01436	Zinc finger, C3HC4 type (RING finger)|B-box zinc finger|NHL repeat|NHL repeat|NHL repeat|NHL repeat|NHL repeat|NHL repeat	PTHR13712
Aqu1.224055	1583	175	421	0	2138	ARSB	P50429	GO:0043229,intracellular organelle;GO:0004065,arylsulfatase activity;GO:0005737,cytoplasm;GO:0043167,ion binding;GO:0003674,molecular_function;GO:0044424,intracellular part;GO:0016787,hydrolase activity;GO:0005623,cell;GO:0043231,intracellular membrane-bounded organelle;GO:0043226,organelle;GO:0005575,cellular_component;GO:0008484,sulfuric ester hydrolase activity;GO:0044464,cell part;GO:0005622,…	PF00884	Sulfatase	PTHR10342
Aqu1.224060	4701	471	1146	375	1484	DICER	Q6TUI4	GO:0044085,cellular component biogenesis;GO:0022613,ribonucleoprotein complex biogenesis;GO:0022618,ribonucleoprotein complex assembly;GO:0005737,cytoplasm;GO:0010608,posttranscriptional regulation of gene expression;GO:0008026,ATP-dependent helicase activity;GO:0032991,macromolecular complex;GO:0035194,posttranscriptional gene silencing by RNA;GO:0004521,endoribonuclease activity;GO:0005623,cell…	PF04851|PF00270|PF00271|PF03368|PF00035|PF00636|PF00636|PF00035	Type III restriction enzyme, res subunit|DEAD/DEAH box helicase|Helicase conserved C-terminal domain|Domain of unknown function|Double-stranded RNA binding motif|RNase3 domain|RNase3 domain|Double-stranded RNA binding motif	PTHR14950
Aqu1.224194	552	32	108	2	1401
Aqu1.224234	1778	4191	9302	2390	5686	TS101	Q99816	GO:0016020,membrane;GO:0019898,extrinsic to membrane;GO:0022414,reproductive process;GO:0005737,cytoplasm;GO:0005623,cell;GO:0044422,organelle part;GO:0044237,cellular metabolic process;GO:0015031,protein transport;GO:0032182,small conjugating protein binding;GO:0043228,non-membrane-bounded organelle;GO:0051234,establishment of localization;GO:0008152,metabolic process;GO:0005622,intracellular;GO…	PF05743	UEV domain	PTHR23306
Aqu1.224253	1798	60	155	48	1986	PA2G6	P97819	GO:0016020,membrane;GO:0019898,extrinsic to membrane;GO:0046486,glycerolipid metabolic process;GO:0016265,death;GO:0005737,cytoplasm;GO:0008654,phospholipid biosynthetic process;GO:0044424,intracellular part;GO:0044255,cellular lipid metabolic process;GO:0009058,biosynthetic process;GO:0005623,cell;GO:0044422,organelle part;GO:0044237,cellular metabolic process;GO:0043228,non-membrane-bounded org…	PF00023|PF00023|PF01734	Ankyrin repeat|Ankyrin repeat|Patatin-like phospholipase	PTHR18958
Aqu1.224333	5628	114	280	14	840	PTPRF	A4IFW2	GO:0016020,membrane;GO:0043687,post-translational protein modification;GO:0016791,phosphatase activity;GO:0031224,intrinsic to membrane;GO:0044267,cellular protein metabolic process;GO:0005515,protein binding;GO:0016787,hydrolase activity;GO:0005623,cell;GO:0004721,phosphoprotein phosphatase activity;GO:0044237,cellular metabolic process;GO:0004871,signal transducer activity;GO:0006796,phosphate …	PF00047|PF00041|PF00041|PF00041|PF00041|PF00041|PF00047|PF07686|PF00047|PF00047|PF00041|PF00041|PF00047|PF00041|PF00041|PF00041	Immunoglobulin domain|Fibronectin type III domain|Fibronectin type III domain|Fibronectin type III domain|Fibronectin type III domain|Fibronectin type III domain|Immunoglobulin domain|Immunoglobulin V-set domain|Immunoglobulin domain|Immunoglobulin domain|Fibronectin type III domain|Fibronectin type III domain|Immunoglobulin domain|Fibronectin type III domain|Fibronectin type III domain|Fibronect…	PTHR19134
Aqu1.224351	5568	114	261	21	123	ITPR1	Q14643				PTHR13715
Aqu1.224581	3772	1003	2349	952	2161	YM54	Q04336	GO:0005575,cellular_component;GO:0044464,cell part;GO:0005622,intracellular;GO:0003824,catalytic activity;GO:0005737,cytoplasm;GO:0005488,binding;GO:0003674,molecular_function;GO:0044424,intracellular part;GO:0005515,protein binding;GO:0005623,cell;
Aqu1.224611	1451	1503	63969	2967	6376	ADPRH	P54923	GO:0043687,post-translational protein modification;GO:0000287,magnesium ion binding;GO:0003875,ADP-ribosylarginine hydrolase activity;GO:0043283;GO:0034960;GO:0043167,ion binding;GO:0044267,cellular protein metabolic process;GO:0003674,molecular_function;GO:0016787,hydrolase activity;GO:0044238,primary metabolic process;GO:0044237,cellular metabolic process;GO:0051725,protein amino acid de-ADP-ri…	PF03747	ADP-ribosylglycohydrolase	PTHR22957
Aqu1.224615	816	2270	27241	2310	7267	CEBPB	P17676	GO:0003705,RNA polymerase II transcription factor activity, enhancer binding;GO:0009058,biosynthetic process;GO:0050896,response to stimulus;GO:0044237,cellular metabolic process;GO:0003700,transcription factor activity;GO:0009611,response to wounding;GO:0009605,response to external stimulus;GO:0008152,metabolic process;GO:0006139,nucleobase, nucleoside, nucleotide and nucleic acid metabolic proc…	PF00170|PF07716	bZIP transcription factor|Basic region leucine zipper	PTHR23334
Aqu1.224623	990	64	558	25	88	CE022	Q5R5W9				PTHR13225
Aqu1.224701	1785	174	669	122	3426				PF01335|PF01335|PF01335	Death effector domain|Death effector domain|Death effector domain	PTHR15077
Aqu1.224799	777	75	227	61	462	MDMC	Q00719	GO:0008168,methyltransferase activity;GO:0017144,drug metabolic process;GO:0016999,antibiotic metabolic process;GO:0043167,ion binding;GO:0003674,molecular_function;GO:0016741,transferase activity, transferring one-carbon groups;GO:0009058,biosynthetic process;GO:0008171,O-methyltransferase activity;GO:0044237,cellular metabolic process;GO:0044249,cellular biosynthetic process;GO:0008152,metaboli…	PF01596	O-methyltransferase	PTHR10509
Aqu1.224815	1213	28	175	10	923				PF00008|PF07974|PF00008|PF07974	EGF-like domain|EGF-like domain|EGF-like domain|EGF-like domain	PTHR11201:SF67
Aqu1.224819	1200	403	1006	126	464	THIM1	C1CD69	GO:0009110,vitamin biosynthetic process;GO:0006725,cellular aromatic compound metabolic process;GO:0016773,phosphotransferase activity, alcohol group as acceptor;GO:0004417,hydroxyethylthiazole kinase activity;GO:0042724,thiamin and derivative biosynthetic process;GO:0009058,biosynthetic process;GO:0006772,thiamin metabolic process;GO:0044237,cellular metabolic process;GO:0044272,sulfur compound …			PTHR20857:SF2
Aqu1.224848	1156	26	98	0	281						PTHR19264
Aqu1.224869	2038	4143	87624	12890	32966	NF2L1	Q5ZL67	GO:0050794,regulation of cellular process;GO:0060255,regulation of macromolecule metabolic process;GO:0019219,regulation of nucleobase, nucleoside, nucleotide and nucleic acid metabolic process;GO:0046983,protein dimerization activity;GO:0044424,intracellular part;GO:0009058,biosynthetic process;GO:0005515,protein binding;GO:0005623,cell;GO:0044237,cellular metabolic process;GO:0003700,transcript…	PF00170|PF07716	bZIP transcription factor|Basic region leucine zipper	PTHR23230
Aqu1.224941	1465	6739	21272	9352	127838	PEPC	P33295	GO:0043285;GO:0008233,peptidase activity;GO:0043283;GO:0008236,serine-type peptidase activity;GO:0003674,molecular_function;GO:0005515,protein binding;GO:0016787,hydrolase activity;GO:0044238,primary metabolic process;GO:0043086,negative regulation of catalytic activity;GO:0004175,endopeptidase activity;GO:0004252,serine-type endopeptidase activity;GO:0008152,metabolic process;GO:0042802,identica…	PF05922|PF00082	Subtilisin N-terminal Region|Subtilase family	PTHR10795
Aqu1.225042	1710	7	108	21	113				PF00008|PF00008	EGF-like domain|EGF-like domain	PTHR11201:SF214
Aqu1.225059	2097	5374	11527	4165	12525	NRF6	Q09225	GO:0016020,membrane;GO:0032502,developmental process;GO:0040017,positive regulation of locomotion;GO:0009792,embryonic development ending in birth or egg hatching;GO:0031224,intrinsic to membrane;GO:0003674,molecular_function;GO:0005623,cell;GO:0016021,integral to membrane;GO:0048518,positive regulation of biological process;GO:0032501,multicellular organismal process;GO:0016747,transferase activ…	PF03929|PF01757|PF03929	PepSY-associated TM helix|Acyltransferase family|PepSY-associated TM helix	PTHR11161
Aqu1.225228	1596	40	110	12	461	NRAM1	P51027	GO:0016020,membrane;GO:0065008,regulation of biological quality;GO:0005623,cell;GO:0030005,cellular di-, tri-valent inorganic cation homeostasis;GO:0015297,antiporter activity;GO:0051234,establishment of localization;GO:0022891,substrate-specific transmembrane transporter activity;GO:0000041,transition metal ion transport;GO:0005488,binding;GO:0015491,cation:cation antiporter activity;GO:0055065,…	PF01566	Natural resistance-associated macrophage protein	PTHR11706
Aqu1.225337	1119	36	73	2	347	CND3	Q9BPX3	GO:0016043,cellular component organization;GO:0005737,cytoplasm;GO:0048285,organelle fission;GO:0007067,mitosis;GO:0032991,macromolecular complex;GO:0044424,intracellular part;GO:0005515,protein binding;GO:0005623,cell;GO:0044422,organelle part;GO:0044427,chromosomal part;GO:0043228,non-membrane-bounded organelle;GO:0000793,condensed chromosome;GO:0030261,chromosome condensation;GO:0000796,conden…			PTHR14418:SF4
Aqu1.225366	1741	3040	6362	1138	3461	MPIP	P20483	GO:0007098,centrosome cycle;GO:0016791,phosphatase activity;GO:0007067,mitosis;GO:0005623,cell;GO:0044237,cellular metabolic process;GO:0006796,phosphate metabolic process;GO:0043228,non-membrane-bounded organelle;GO:0008152,metabolic process;GO:0005622,intracellular;GO:0007099,centriole replication;GO:0003824,catalytic activity;GO:0005488,binding;GO:0043227,membrane-bounded organelle;GO:0043170,…	PF00581	Rhodanese-like domain	PTHR10828
Aqu1.225386	1173	38	242	29	250	Y1187	Q58588	GO:0003674,molecular_function;GO:0016787,hydrolase activity;GO:0003824,catalytic activity;	PF03747	ADP-ribosylglycohydrolase	PTHR16222
Aqu1.225486	2481	176	518	94	449	GABR2	O75899	GO:0016020,membrane;GO:0009117,nucleotide metabolic process;GO:0005887,integral to plasma membrane;GO:0009058,biosynthetic process;GO:0005623,cell;GO:0044237,cellular metabolic process;GO:0004871,signal transducer activity;GO:0050877,neurological system process;GO:0008152,metabolic process;GO:0007154,cell communication;GO:0006753,nucleoside phosphate metabolic process;GO:0030814,regulation of cAM…	PF01094|PF00003	Receptor family ligand binding region|7 transmembrane receptor (metabotropic glutamate family)	PTHR10519
Aqu1.225495	1047	62	424	126	514	IRX2	Q66IK1	GO:0051093,negative regulation of developmental process;GO:0045666,positive regulation of neuron differentiation;GO:0001840,neural plate development;GO:0043009,chordate embryonic development;GO:0007420,brain development;GO:0048869,cellular developmental process;GO:0009891,positive regulation of biosynthetic process;GO:0022008,neurogenesis;GO:0009058,biosynthetic process;GO:0005623,cell;GO:0044237…	PF00046	Homeobox domain	PTHR11211
Aqu1.225498	1623	89	180	86	319	KTNB1	O61585	GO:0016043,cellular component organization;GO:0005874,microtubule;GO:0005737,cytoplasm;GO:0048285,organelle fission;GO:0007067,mitosis;GO:0044424,intracellular part;GO:0005623,cell;GO:0044422,organelle part;GO:0043228,non-membrane-bounded organelle;GO:0005856,cytoskeleton;GO:0005815,microtubule organizing center;GO:0015630,microtubule cytoskeleton;GO:0044464,cell part;GO:0005622,intracellular;GO:…	PF00400|PF00400|PF00400|PF00400|PF00400|PF00400	WD domain, G-beta repeat|WD domain, G-beta repeat|WD domain, G-beta repeat|WD domain, G-beta repeat|WD domain, G-beta repeat|WD domain, G-beta repeat	PTHR19845
Aqu1.225635	972	44	523	259	6491	VW5B1	Q5TIE3	GO:0005575,cellular_component;GO:0005576,extracellular region;			PTHR10338:SF3
Aqu1.225653	1353	229	570	128	320	GABT	P80404	GO:0001505,regulation of neurotransmitter levels;GO:0065008,regulation of biological quality;GO:0046359,butyrate catabolic process;GO:0005737,cytoplasm;GO:0032991,macromolecular complex;GO:0044255,cellular lipid metabolic process;GO:0005623,cell;GO:0044422,organelle part;GO:0044237,cellular metabolic process;GO:0050877,neurological system process;GO:0005496,steroid binding;GO:0006519,cellular ami…	PF00202	Aminotransferase class-III	PTHR11986
Aqu1.225671	1296	63	130	10	155	SAM50	Q6P806	GO:0016020,membrane;GO:0005575,cellular_component;GO:0019867,outer membrane;GO:0044464,cell part;GO:0044425,membrane part;GO:0031224,intrinsic to membrane;GO:0005623,cell;GO:0016021,integral to membrane;	PF01103	Surface antigen	PTHR12815
Aqu1.225717	822	234	699	25	1096	FOXC2	Q61850	GO:0065008,regulation of biological quality;GO:0010941,regulation of cell death;GO:0030199,collagen fibril organization;GO:0007166,cell surface receptor linked signaling pathway;GO:0043009,chordate embryonic development;GO:0035282,segmentation;GO:0003705,RNA polymerase II transcription factor activity, enhancer binding;GO:0060415,muscle tissue morphogenesis;GO:0009891,positive regulation of biosy…	PF00250	Fork head domain	PTHR11829
Aqu1.225745	1335	400	903	307	83521
Aqu1.225788	2271	23	66	8	95	DMBT1	Q9UGM3	GO:0016020,membrane;GO:0031090,organelle membrane;GO:0031988,membrane-bounded vesicle;GO:0005737,cytoplasm;GO:0044433,cytoplasmic vesicle part;GO:0048869,cellular developmental process;GO:0005623,cell;GO:0044422,organelle part;GO:0043152,induction of bacterial agglutination;GO:0004871,signal transducer activity;GO:0015031,protein transport;GO:0051234,establishment of localization;GO:0009607,respo…	PF00530|PF00530|PF00530|PF00530|PF00530	Scavenger receptor cysteine-rich domain|Scavenger receptor cysteine-rich domain|Scavenger receptor cysteine-rich domain|Scavenger receptor cysteine-rich domain|Scavenger receptor cysteine-rich domain	PTHR23300
Aqu1.225875	636	11	91	27	189	NLAL2	Q9FK53	GO:0016020,membrane;GO:0044085,cellular component biogenesis;GO:0022613,ribonucleoprotein complex biogenesis;GO:0044434,chloroplast part;GO:0031090,organelle membrane;GO:0009534,chloroplast thylakoid;GO:0005737,cytoplasm;GO:0032991,macromolecular complex;GO:0005623,cell;GO:0044422,organelle part;GO:0044237,cellular metabolic process;GO:0043228,non-membrane-bounded organelle;GO:0008152,metabolic p…	PF04410	Gar1 protein RNA binding region	PTHR23237
Aqu1.225906	640	4026	9939	3619	7813
Aqu1.226061	1152	194	433	52	262	YEAH	O14082	GO:0043229,intracellular organelle;GO:0051716,cellular response to stimulus;GO:0033554,cellular response to stress;GO:0006950,response to stress;GO:0005737,cytoplasm;GO:0003674,molecular_function;GO:0044424,intracellular part;GO:0005829,cytosol;GO:0005623,cell;GO:0050896,response to stimulus;GO:0016491,oxidoreductase activity;GO:0043231,intracellular membrane-bounded organelle;GO:0043226,organell…	PF01408|PF08635	Oxidoreductase family, NAD-binding Rossmann fold|Putative oxidoreductase C terminal	PTHR22604
Aqu1.226209	1014	173	363	57	663	BUB3	Q1JQB2	GO:0043231,intracellular membrane-bounded organelle;GO:0043229,intracellular organelle;GO:0043226,organelle;GO:0005575,cellular_component;GO:0005634,nucleus;GO:0044464,cell part;GO:0005622,intracellular;GO:0044424,intracellular part;GO:0005623,cell;GO:0043227,membrane-bounded organelle;	PF00400|PF00400|PF00400|PF00400|PF00400	WD domain, G-beta repeat|WD domain, G-beta repeat|WD domain, G-beta repeat|WD domain, G-beta repeat|WD domain, G-beta repeat	PTHR10971
Aqu1.226461	1476	208	2099	853	10865	INO1A	Q7ZXY0	GO:0005737,cytoplasm;GO:0006066,alcohol metabolic process;GO:0006020,inositol metabolic process;GO:0008654,phospholipid biosynthetic process;GO:0003674,molecular_function;GO:0016872,intramolecular lyase activity;GO:0006021,inositol biosynthetic process;GO:0044424,intracellular part;GO:0046165,alcohol biosynthetic process;GO:0044255,cellular lipid metabolic process;GO:0009058,biosynthetic process;…	PF07994|PF01658	Myo-inositol-1-phosphate synthase|Myo-inositol-1-phosphate synthase	PTHR11510
Aqu1.226479	1050	233	960	4	80	SPT22	Q2TA20
Aqu1.226559	2316	41	88	33	502				PF02415|PF02415	Chlamydia polymorphic membrane protein (Chlamydia_PMP)|Chlamydia polymorphic membrane protein (Chlamydia_PMP)
Aqu1.226608	779	917	4057	742	8841
Aqu1.226630	1377	11213	29754	11011	46464	DOXA1	Q1HG43	GO:0043229,intracellular organelle;GO:0016020,membrane;GO:0042175,nuclear envelope-endoplasmic reticulum network;GO:0005783,endoplasmic reticulum;GO:0031090,organelle membrane;GO:0044446,intracellular organelle part;GO:0005737,cytoplasm;GO:0031224,intrinsic to membrane;GO:0012505,endomembrane system;GO:0044424,intracellular part;GO:0005623,cell;GO:0016021,integral to membrane;GO:0044422,organelle…
Aqu1.226652	873	23	64	4	324	NAGPA	P68827	GO:0043229,intracellular organelle;GO:0016020,membrane;GO:0003944,N-acetylglucosamine-1-phosphodiester alpha-N-acetylglucosaminidase activity;GO:0005737,cytoplasm;GO:0031224,intrinsic to membrane;GO:0003674,molecular_function;GO:0044424,intracellular part;GO:0004553,hydrolase activity, hydrolyzing O-glycosyl compounds;GO:0016787,hydrolase activity;GO:0005623,cell;GO:0016021,integral to membrane;G…			PTHR11219:SF2
Aqu1.226723	1734	11	101	0	2014	YH010	A8MXQ7		PF00023|PF00023	Ankyrin repeat|Ankyrin repeat	PTHR18958
Aqu1.227069	837	453	1085	75	666				PF00098	Zinc knuckle
Aqu1.227102	4251	526	2831	1245	3834	FREM2	Q9GV77	GO:0016020,membrane;GO:0032502,developmental process;GO:0043167,ion binding;GO:0031224,intrinsic to membrane;GO:0003674,molecular_function;GO:0005515,protein binding;GO:0005623,cell;GO:0016021,integral to membrane;GO:0032501,multicellular organismal process;GO:0005886,plasma membrane;GO:0005575,cellular_component;GO:0022610,biological adhesion;GO:0016337,cell-cell adhesion;GO:0044464,cell part;GO…	PF03160|PF03160|PF03160|PF03160	Calx-beta domain|Calx-beta domain|Calx-beta domain|Calx-beta domain	PTHR11878
Aqu1.227264	1644	309	1708	446	4314
Aqu1.227356	1122	690	2148	786	2147	RALY	Q64012	GO:0043229,intracellular organelle;GO:0003723,RNA binding;GO:0032991,macromolecular complex;GO:0003674,molecular_function;GO:0044424,intracellular part;GO:0000166,nucleotide binding;GO:0005623,cell;GO:0005575,cellular_component;GO:0043226,organelle;GO:0043231,intracellular membrane-bounded organelle;GO:0005634,nucleus;GO:0005622,intracellular;GO:0044464,cell part;GO:0005488,binding;GO:0003676,nuc…	PF00076	RNA recognition motif. (a.k.a. RRM, RBD, or RNP domain)	PTHR10548
Aqu1.227425	1726	119	1041	350	918	HCFC1	P51610	GO:0044085,cellular component biogenesis;GO:0019046,reactivation of latent virus;GO:0022414,reproductive process;GO:0005737,cytoplasm;GO:0032991,macromolecular complex;GO:0009058,biosynthetic process;GO:0005623,cell;GO:0044422,organelle part;GO:0044237,cellular metabolic process;GO:0005654,nucleoplasm;GO:0008152,metabolic process;GO:0042802,identical protein binding;GO:0005622,intracellular;GO:00…	PF07646|PF01344|PF07646|PF01344|PF07646|PF07646|PF01344|PF07646|PF01344|PF07646|PF01344|PF00041	Kelch motif|Kelch motif|Kelch motif|Kelch motif|Kelch motif|Kelch motif|Kelch motif|Kelch motif|Kelch motif|Kelch motif|Kelch motif|Fibronectin type III domain	PTHR23244
Aqu1.227460	793	6412	35209	7419	37077	HEBP2	Q9WU63	GO:0043231,intracellular membrane-bounded organelle;GO:0043229,intracellular organelle;GO:0043226,organelle;GO:0005575,cellular_component;GO:0044464,cell part;GO:0005622,intracellular;GO:0005737,cytoplasm;GO:0044424,intracellular part;GO:0005623,cell;GO:0043227,membrane-bounded organelle;GO:0005739,mitochondrion;GO:0044444,cytoplasmic part;	PF04832	SOUL heme-binding protein	PTHR11220
Aqu1.227496	752	16	206	71	9356	CATL	Q95029	GO:0035070,salivary gland histolysis;GO:0008233,peptidase activity;GO:0048732,gland development;GO:0007586,digestion;GO:0016265,death;GO:0005737,cytoplasm;GO:0044424,intracellular part;GO:0007431,salivary gland development;GO:0009791,post-embryonic development;GO:0016787,hydrolase activity;GO:0005515,protein binding;GO:0008234,cysteine-type peptidase activity;GO:0005623,cell;GO:0009653,anatomical…	PF00112	Papain family cysteine protease	PTHR12411
Aqu1.227538	2477	1167	13106	5765	48080	TRAF3	Q13114	GO:0050794,regulation of cellular process;GO:0010941,regulation of cell death;GO:0016265,death;GO:0005737,cytoplasm;GO:0043067,regulation of programmed cell death;GO:0044424,intracellular part;GO:0043065,positive regulation of apoptosis;GO:0005515,protein binding;GO:0005623,cell;GO:0006917,induction of apoptosis;GO:0004871,signal transducer activity;GO:0007165,signal transduction;GO:0044464,cell …	PF02176|PF02176|PF00917|PF00027|PF00027	TRAF-type zinc finger|TRAF-type zinc finger|MATH domain|Cyclic nucleotide-binding domain|Cyclic nucleotide-binding domain	PTHR10131
Aqu1.227543	855	47	160	0	174	RNH2B	Q28GD9	GO:0043231,intracellular membrane-bounded organelle;GO:0043229,intracellular organelle;GO:0043226,organelle;GO:0005575,cellular_component;GO:0005634,nucleus;GO:0044464,cell part;GO:0005622,intracellular;GO:0044424,intracellular part;GO:0005623,cell;GO:0043227,membrane-bounded organelle;			PTHR13383
Aqu1.227620	1937	612	3530	955	4058	ABCG2	Q4GZT4	GO:0016020,membrane;GO:0005524,ATP binding;GO:0001882,nucleoside binding;GO:0031224,intrinsic to membrane;GO:0003674,molecular_function;GO:0016817,hydrolase activity, acting on acid anhydrides;GO:0016787,hydrolase activity;GO:0005623,cell;GO:0000166,nucleotide binding;GO:0016021,integral to membrane;GO:0017111,nucleoside-triphosphatase activity;GO:0005886,plasma membrane;GO:0051234,establishment …	PF00005|PF01061	ABC transporter|ABC-2 type transporter	PTHR19241
Aqu1.227689	555	20356	293921	11943	39703	ALKB3	Q5XIC8	GO:0033554,cellular response to stress;GO:0006259,DNA metabolic process;GO:0044424,intracellular part;GO:0005623,cell;GO:0050896,response to stimulus;GO:0044237,cellular metabolic process;GO:0016702,oxidoreductase activity, acting on single donors with incorporation of molecular oxygen, incorporation of two atoms of oxygen;GO:0034984;GO:0008152,metabolic process;GO:0044464,cell part;GO:0005622,in…
Aqu1.227737	1083	132	457	113	366	HEM3	P08397	GO:0051188,cofactor biosynthetic process;GO:0046148,pigment biosynthetic process;GO:0005737,cytoplasm;GO:0006783,heme biosynthetic process;GO:0044424,intracellular part;GO:0009058,biosynthetic process;GO:0005623,cell;GO:0042168,heme metabolic process;GO:0044237,cellular metabolic process;GO:0006778,porphyrin metabolic process;GO:0008152,metabolic process;GO:0044464,cell part;GO:0005622,intracellu…	PF01379|PF03900	Porphobilinogen deaminase, dipyromethane cofactor binding domain|Porphobilinogen deaminase, C-terminal domain	PTHR11557
Aqu1.227740	2259	2	93	0	364	BXL2	Q94KD8	GO:0044421,extracellular region part;GO:0030312,external encapsulating structure;GO:0003674,molecular_function;GO:0004553,hydrolase activity, hydrolyzing O-glycosyl compounds;GO:0016787,hydrolase activity;GO:0005623,cell;GO:0005576,extracellular region;GO:0044238,primary metabolic process;GO:0005975,carbohydrate metabolic process;GO:0005575,cellular_component;GO:0031012,extracellular matrix;GO:00…	PF00933|PF01915	Glycosyl hydrolase family 3 N terminal domain|Glycosyl hydrolase family 3 C terminal domain
Aqu1.227825	876	160	361	124	362
Aqu1.227834	759	61	157	27	205	VP13D	Q5THJ4	GO:0051179,localization;GO:0033036,macromolecule localization;GO:0008104,protein localization;GO:0008150,biological_process;			PTHR16166
Aqu1.227860	1162	311	1179	364	769	SPYA	P09139	GO:0016597,amino acid binding;GO:0016053,organic acid biosynthetic process;GO:0005737,cytoplasm;GO:0009058,biosynthetic process;GO:0005623,cell;GO:0006544,glycine metabolic process;GO:0044422,organelle part;GO:0044237,cellular metabolic process;GO:0006519,cellular amino acid and derivative metabolic process;GO:0008152,metabolic process;GO:0031980,mitochondrial lumen;GO:0031406,carboxylic acid bin…			PTHR21152
Aqu1.227874	969	132	715	113	757	WTIP	A9LS46	GO:0016020,membrane;GO:0050794,regulation of cellular process;GO:0030054,cell junction;GO:0060255,regulation of macromolecule metabolic process;GO:0019219,regulation of nucleobase, nucleoside, nucleotide and nucleic acid metabolic process;GO:0044424,intracellular part;GO:0009058,biosynthetic process;GO:0005623,cell;GO:0044237,cellular metabolic process;GO:0008152,metabolic process;GO:0044464,cell…	PF00412|PF00412|PF00412	LIM domain|LIM domain|LIM domain	PTHR18973
Aqu1.227982	1363	343	745	141	511	GMPAA	Q6GMK8	GO:0008905,mannose-phosphate guanylyltransferase activity;GO:0003674,molecular_function;GO:0004475,mannose-1-phosphate guanylyltransferase activity;GO:0009058,biosynthetic process;GO:0000166,nucleotide binding;GO:0008152,metabolic process;GO:0016779,nucleotidyltransferase activity;GO:0070568,guanylyltransferase activity;GO:0003824,catalytic activity;GO:0032553,ribonucleotide binding;GO:0005488,bi…	PF00483|PF00132|PF00132|PF00132|PF00132	Nucleotidyl transferase|Bacterial transferase hexapeptide (three repeats)|Bacterial transferase hexapeptide (three repeats)|Bacterial transferase hexapeptide (three repeats)|Bacterial transferase hexapeptide (three repeats)	PTHR22572
Aqu1.228001	3195	9735	26489	10689	22276	ANO5	Q75V66	GO:0016020,membrane;GO:0005783,endoplasmic reticulum;GO:0005737,cytoplasm;GO:0022803,passive transmembrane transporter activity;GO:0032991,macromolecular complex;GO:0031224,intrinsic to membrane;GO:0044424,intracellular part;GO:0022892,substrate-specific transporter activity;GO:0005623,cell;GO:0015267,channel activity;GO:0051234,establishment of localization;GO:0022891,substrate-specific transmem…	PF04547	Protein of unknown function, DUF590	PTHR12308
Aqu1.228229	897	107	393	2	1028	ROST	O44252	GO:0016020,membrane;GO:0014706,striated muscle tissue development;GO:0016043,cellular component organization;GO:0014902,myotube differentiation;GO:0048747,muscle fiber development;GO:0048869,cellular developmental process;GO:0031224,intrinsic to membrane;GO:0005623,cell;GO:0048468,cell development;GO:0010926,anatomical structure formation;GO:0006949,syncytium formation;GO:0009653,anatomical struc…			PTHR12242
Aqu1.228230	945	744	3250	421	8136	ROST	O44252	GO:0016020,membrane;GO:0014706,striated muscle tissue development;GO:0016043,cellular component organization;GO:0014902,myotube differentiation;GO:0048747,muscle fiber development;GO:0048869,cellular developmental process;GO:0031224,intrinsic to membrane;GO:0005623,cell;GO:0048468,cell development;GO:0010926,anatomical structure formation;GO:0006949,syncytium formation;GO:0009653,anatomical struc…			PTHR12242
Aqu1.228234	1236	250	897	92	804	CPEB4	Q7TN98	GO:0003674,molecular_function;GO:0003723,RNA binding;GO:0000166,nucleotide binding;GO:0005488,binding;GO:0003676,nucleic acid binding;	PF00076|PF00076	RNA recognition motif. (a.k.a. RRM, RBD, or RNP domain)|RNA recognition motif. (a.k.a. RRM, RBD, or RNP domain)	PTHR12566
Aqu1.228262	849	46	312	120	500	Y6239	Q54M29	GO:0003674,molecular_function;GO:0016787,hydrolase activity;GO:0003824,catalytic activity;			PTHR10992
Aqu1.228281	3120	99	486	44	312				PF02415|PF02415	Chlamydia polymorphic membrane protein (Chlamydia_PMP)|Chlamydia polymorphic membrane protein (Chlamydia_PMP)
Aqu1.228366	875	10	195	52	2012
Aqu1.228443	618	16	78	0	151	CAV1	Q2QL79	GO:0043229,intracellular organelle;GO:0016020,membrane;GO:0005737,cytoplasm;GO:0031224,intrinsic to membrane;GO:0044424,intracellular part;GO:0005623,cell;GO:0016021,integral to membrane;GO:0005886,plasma membrane;GO:0005575,cellular_component;GO:0043226,organelle;GO:0043231,intracellular membrane-bounded organelle;GO:0044464,cell part;GO:0005622,intracellular;GO:0044425,membrane part;GO:0005794,…			PTHR10844
Aqu1.228447	612	0	91	0	259	ARF	P91924	GO:0050794,regulation of cellular process;GO:0005737,cytoplasm;GO:0044424,intracellular part;GO:0005623,cell;GO:0007242,intracellular signaling cascade;GO:0015031,protein transport;GO:0051234,establishment of localization;GO:0007165,signal transduction;GO:0044464,cell part;GO:0005622,intracellular;GO:0007154,cell communication;GO:0032553,ribonucleotide binding;GO:0005488,binding;GO:0043227,membra…	PF00025|PF08477	ADP-ribosylation factor family|Miro-like protein	PTHR11711
Aqu1.228561	864	1472	4342	1032	18720
Aqu1.228583	780	126	334	122	745	GOLI	Q6Y290	GO:0043229,intracellular organelle;GO:0016020,membrane;GO:0016265,death;GO:0005737,cytoplasm;GO:0043167,ion binding;GO:0031224,intrinsic to membrane;GO:0003674,molecular_function;GO:0044424,intracellular part;GO:0005515,protein binding;GO:0005623,cell;GO:0016021,integral to membrane;GO:0008270,zinc ion binding;GO:0005739,mitochondrion;GO:0043231,intracellular membrane-bounded organelle;GO:0043226…	PF00097	Zinc finger, C3HC4 type (RING finger)	PTHR22764
Aqu1.228666	897	47	123	0	286	MBOA2	Q5ZKL6	GO:0016020,membrane;GO:0031224,intrinsic to membrane;GO:0008654,phospholipid biosynthetic process;GO:0003674,molecular_function;GO:0044255,cellular lipid metabolic process;GO:0009058,biosynthetic process;GO:0005623,cell;GO:0016021,integral to membrane;GO:0044238,primary metabolic process;GO:0044237,cellular metabolic process;GO:0016747,transferase activity, transferring acyl groups other than ami…	PF03062	MBOAT family	PTHR13906
Aqu1.228694	951	30	87	0	137				PF01926	GTPase of unknown function
Aqu1.228709	1726	12251	36202	6446	17951	KAP2	P00515	GO:0050794,regulation of cellular process;GO:0043687,post-translational protein modification;GO:0016310,phosphorylation;GO:0060255,regulation of macromolecule metabolic process;GO:0031399,regulation of protein modification process;GO:0032991,macromolecular complex;GO:0044267,cellular protein metabolic process;GO:0044424,intracellular part;GO:0005623,cell;GO:0019207,kinase regulator activity;GO:00…	PF02197|PF00027|PF00027	Regulatory subunit of type II PKA R-subunit|Cyclic nucleotide-binding domain|Cyclic nucleotide-binding domain	PTHR11635
Aqu1.228711	681	43	168	35	1634	LAMA5	O15230	GO:0044085,cellular component biogenesis;GO:0044421,extracellular region part;GO:0051674,localization of cell;GO:0007166,cell surface receptor linked signaling pathway;GO:0001568,blood vessel development;GO:0048869,cellular developmental process;GO:0032991,macromolecular complex;GO:0032989,cellular component morphogenesis;GO:0005178,integrin binding;GO:0045446,endothelial cell differentiation;GO:…
Aqu1.228714	695	20362	43576	12439	40485	H2A	P02269	GO:0044085,cellular component biogenesis;GO:0034728,nucleosome organization;GO:0016043,cellular component organization;GO:0032991,macromolecular complex;GO:0044424,intracellular part;GO:0005623,cell;GO:0044422,organelle part;GO:0010926,anatomical structure formation;GO:0044427,chromosomal part;GO:0043228,non-membrane-bounded organelle;GO:0006323,DNA packaging;GO:0044464,cell part;GO:0005622,intra…	PF00125|PF00808	Core histone H2A/H2B/H3/H4|Histone-like transcription factor (CBF/NF-Y) and archaeal histone	PTHR23430
Aqu1.228722	867	27212	127393	21060	62612	FRIS	P42577	GO:0006879,cellular iron ion homeostasis;GO:0016722,oxidoreductase activity, oxidizing metal ions;GO:0065008,regulation of biological quality;GO:0016724,oxidoreductase activity, oxidizing metal ions, oxygen as acceptor;GO:0005737,cytoplasm;GO:0030001,metal ion transport;GO:0030003,cellular cation homeostasis;GO:0044424,intracellular part;GO:0055072,iron ion homeostasis;GO:0015674,di-, tri-valent …
Aqu1.228735	2055	156	398	48	137	SETD6	Q803K4	GO:0043231,intracellular membrane-bounded organelle;GO:0043229,intracellular organelle;GO:0043226,organelle;GO:0005575,cellular_component;GO:0005634,nucleus;GO:0044464,cell part;GO:0005622,intracellular;GO:0005737,cytoplasm;GO:0044424,intracellular part;GO:0005623,cell;GO:0005829,cytosol;GO:0043227,membrane-bounded organelle;GO:0044444,cytoplasmic part;	PF00856	SET domain	PTHR13271
Aqu1.228882	1374	124	271	4	13628
Aqu1.229174	921	44	215	84	1976
Aqu1.229180	960	1141	3015	116	270	FBXW7	Q969H0	GO:0043687,post-translational protein modification;GO:0051603,proteolysis involved in cellular protein catabolic process;GO:0044257,cellular protein catabolic process;GO:0044267,cellular protein metabolic process;GO:0044424,intracellular part;GO:0005515,protein binding;GO:0005623,cell;GO:0044237,cellular metabolic process;GO:0008152,metabolic process;GO:0044464,cell part;GO:0005622,intracellular;…	PF00400|PF00400|PF00400|PF00400	WD domain, G-beta repeat|WD domain, G-beta repeat|WD domain, G-beta repeat|WD domain, G-beta repeat	PTHR22844
Aqu1.229182	804	3024	8794	1401	3542	FBXW7	Q9VZF4	GO:0042023,DNA endoreduplication;GO:0019005,SCF ubiquitin ligase complex;GO:0007067,mitosis;GO:0032991,macromolecular complex;GO:0009058,biosynthetic process;GO:0005623,cell;GO:0044237,cellular metabolic process;GO:0010564,regulation of cell cycle process;GO:0030332,cyclin binding;GO:0051783,regulation of nuclear division;GO:0008152,metabolic process;GO:0005622,intracellular;GO:0005488,binding;GO…	PF00646	F-box domain	PTHR22844
Aqu1.229216	855	52	114	25	252	PEX10	Q54S31	GO:0016020,membrane;GO:0016043,cellular component organization;GO:0031090,organelle membrane;GO:0005737,cytoplasm;GO:0044438,microbody part;GO:0031224,intrinsic to membrane;GO:0044424,intracellular part;GO:0005515,protein binding;GO:0005623,cell;GO:0044422,organelle part;GO:0005778,peroxisomal membrane;GO:0007031,peroxisome organization;GO:0044464,cell part;GO:0044425,membrane part;GO:0005622,int…	PF04757|PF00097	Pex2 / Pex12 amino terminal region|Zinc finger, C3HC4 type (RING finger)	PTHR23350
Aqu1.229339	3279	219	827	115	928	FMNL3	Q6ZPF4	GO:0031267,small GTPase binding;GO:0016043,cellular component organization;GO:0017048,Rho GTPase binding;GO:0030036,actin cytoskeleton organization;GO:0008092,cytoskeletal protein binding;GO:0017016,Ras GTPase binding;GO:0006996,organelle organization;GO:0005488,binding;GO:0030029,actin filament-based process;GO:0003674,molecular_function;GO:0003779,actin binding;GO:0005515,protein binding;GO:000…	PF06371|PF02181	Diaphanous GTPase-binding Domain|Formin Homology 2 Domain	PTHR23213
Aqu1.229342	2505	394	2591	609	1532	CPAS1	Q75J93	GO:0016020,membrane;GO:0031090,organelle membrane;GO:0031988,membrane-bounded vesicle;GO:0005737,cytoplasm;GO:0044433,cytoplasmic vesicle part;GO:0032991,macromolecular complex;GO:0005623,cell;GO:0044422,organelle part;GO:0015031,protein transport;GO:0051234,establishment of localization;GO:0007165,signal transduction;GO:0051649,establishment of localization in cell;GO:0005622,intracellular;GO:00…			PTHR13803
Aqu1.229347	1279	15749	39732	5050	14055	PITC1	Q9U9P7	GO:0050794,regulation of cellular process;GO:0006869,lipid transport;GO:0005737,cytoplasm;GO:0003674,molecular_function;GO:0005319,lipid transporter activity;GO:0044424,intracellular part;GO:0022892,substrate-specific transporter activity;GO:0005623,cell;GO:0008526,phosphatidylinositol transporter activity;GO:0051234,establishment of localization;GO:0005575,cellular_component;GO:0006810,transport…
Aqu1.229363	402	2370	6073	126	1111						PTHR12872
Aqu1.229367	1293	418	1071	82	286	DOM3Z	Q5HZT0	GO:0003674,molecular_function;GO:0005515,protein binding;GO:0042802,identical protein binding;GO:0005488,binding;	PF08652	RAI1 like	PTHR12395
Aqu1.229459	2660	48	169	0	73	FMO5	Q04799	GO:0016020,membrane;GO:0042175,nuclear envelope-endoplasmic reticulum network;GO:0005783,endoplasmic reticulum;GO:0005626,insoluble fraction;GO:0031090,organelle membrane;GO:0050660,FAD binding;GO:0005737,cytoplasm;GO:0031224,intrinsic to membrane;GO:0044424,intracellular part;GO:0042598,vesicular fraction;GO:0000267,cell fraction;GO:0005623,cell;GO:0004499,flavin-containing monooxygenase activit…			PTHR23023
Aqu1.229717	576	60	128	0	201	GPN3	Q6ZM63	GO:0032553,ribonucleotide binding;GO:0005488,binding;GO:0003674,molecular_function;GO:0032555,purine ribonucleotide binding;GO:0000166,nucleotide binding;GO:0032561,guanyl ribonucleotide binding;GO:0019001,guanyl nucleotide binding;GO:0005525,GTP binding;GO:0017076,purine nucleotide binding;	PF03029	Conserved hypothetical ATP binding protein	PTHR21231
Aqu1.229721	3420	633	2253	33	254	TRAF5	P70191	GO:0050794,regulation of cellular process;GO:0010941,regulation of cell death;GO:0042127,regulation of cell proliferation;GO:0016265,death;GO:0005737,cytoplasm;GO:0043067,regulation of programmed cell death;GO:0044424,intracellular part;GO:0005515,protein binding;GO:0005623,cell;GO:0004871,signal transducer activity;GO:0007165,signal transduction;GO:0044464,cell part;GO:0005622,intracellular;GO:0…	PF00917|PF00917|PF00917|PF00917	MATH domain|MATH domain|MATH domain|MATH domain	PTHR10131
Aqu1.229792	1294	1667	3870	1106	3863
Aqu1.229795	1074	441	1150	155	702				PF00018|PF07653	SH3 domain|Variant SH3 domain	PTHR12602
Aqu1.229803	486	64	183	80	237	TPPC2	O14582	GO:0005737,cytoplasm;GO:0009058,biosynthetic process;GO:0005623,cell;GO:0044237,cellular metabolic process;GO:0051234,establishment of localization;GO:0008152,metabolic process;GO:0051649,establishment of localization in cell;GO:0005622,intracellular;GO:0005488,binding;GO:0043227,membrane-bounded organelle;GO:0043170,macromolecule metabolic process;GO:0008150,biological_process;GO:0032502,develop…
Aqu1.229824	2625	21	69	0	343	LPHN2	O95490	GO:0016020,membrane;GO:0050794,regulation of cellular process;GO:0016524,latrotoxin receptor activity;GO:0007166,cell surface receptor linked signaling pathway;GO:0004930,G-protein coupled receptor activity;GO:0031224,intrinsic to membrane;GO:0003674,molecular_function;GO:0005623,cell;GO:0016021,integral to membrane;GO:0004888,transmembrane receptor activity;GO:0007218,neuropeptide signaling path…	PF01825|PF00002	Latrophilin/CL-1-like GPS domain|7 transmembrane receptor (Secretin family)	PTHR12011:SF56
Aqu1.229848	1932	1205	2607	1123	5398	CAN5	O15484	GO:0050794,regulation of cellular process;GO:0043285;GO:0004198,calcium-dependent cysteine-type endopeptidase activity;GO:0008233,peptidase activity;GO:0043283;GO:0003674,molecular_function;GO:0008234,cysteine-type peptidase activity;GO:0016787,hydrolase activity;GO:0005623,cell;GO:0044238,primary metabolic process;GO:0005575,cellular_component;GO:0004175,endopeptidase activity;GO:0007165,signal …	PF00648|PF01067|PF00168	Calpain family cysteine protease|Calpain large subunit, domain III|C2 domain	PTHR10183
Aqu1.229883	1449	90	506	0	437	EPHA5	P54755	GO:0016020,membrane;GO:0016773,phosphotransferase activity, alcohol group as acceptor;GO:0031224,intrinsic to membrane;GO:0004713,protein tyrosine kinase activity;GO:0005887,integral to plasma membrane;GO:0005623,cell;GO:0004672,protein kinase activity;GO:0004888,transmembrane receptor activity;GO:0004871,signal transducer activity;GO:0004714,transmembrane receptor protein tyrosine kinase activit…	PF00169|PF07714|PF00069	PH domain|Protein tyrosine kinase|Protein kinase domain	PTHR23256
Aqu1.229975	2079	2244	5850	2620	5307
Aqu1.230034	1163	297	1161	354	886	PDCD6	P12815	GO:0016020,membrane;GO:0005626,insoluble fraction;GO:0010941,regulation of cell death;GO:0019898,extrinsic to membrane;GO:0005737,cytoplasm;GO:0042598,vesicular fraction;GO:0005623,cell;GO:0005792,microsome;GO:0042802,identical protein binding;GO:0005622,intracellular;GO:0005625,soluble fraction;GO:0005488,binding;GO:0044093,positive regulation of molecular function;GO:0006915,apoptosis;GO:004322…
Aqu1.200083	379	33	70	82	0	LMBD2	Q8C561	GO:0031224,intrinsic to membrane;GO:0016020,membrane;GO:0005575,cellular_component;GO:0005623,cell;GO:0044464,cell part;GO:0044425,membrane part;GO:0016021,integral to membrane;			PTHR21355
Aqu1.200119	511	196	466	244	4	TM1L2	Q68FJ8	GO:0046907,intracellular transport;GO:0005623,cell;GO:0015031,protein transport;GO:0051641,cellular localization;GO:0051234,establishment of localization;GO:0006810,transport;GO:0045184,establishment of protein localization;GO:0005575,cellular_component;GO:0070727,cellular macromolecule localization;GO:0051649,establishment of localization in cell;GO:0044464,cell part;GO:0005622,intracellular;GO:…	PF03127	GAT domain	PTHR13856
Aqu1.200362	873	25	320	356	103	MDR3	P21439	GO:0016020,membrane;GO:0015399,primary active transmembrane transporter activity;GO:0042910,xenobiotic transporter activity;GO:0031224,intrinsic to membrane;GO:0016817,hydrolase activity, acting on acid anhydrides;GO:0016787,hydrolase activity;GO:0005623,cell;GO:0051234,establishment of localization;GO:0016887,ATPase activity;GO:0015239,multidrug transporter activity;GO:0016462,pyrophosphatase ac…	PF00005	ABC transporter	PTHR19242
Aqu1.200703	720	80	215	155	0	S12A2	P55011	GO:0016020,membrane;GO:0015294,solute:cation symporter activity;GO:0005626,insoluble fraction;GO:0030001,metal ion transport;GO:0051739,ammonia transmembrane transporter activity;GO:0031402,sodium ion binding;GO:0031224,intrinsic to membrane;GO:0030955,potassium ion binding;GO:0022892,substrate-specific transporter activity;GO:0005887,integral to plasma membrane;GO:0000267,cell fraction;GO:000682…			PTHR11827
Aqu1.200726	114	259	794	428	201	DDX39	Q8VDW0	GO:0008026,ATP-dependent helicase activity;GO:0044424,intracellular part;GO:0016817,hydrolase activity, acting on acid anhydrides;GO:0016787,hydrolase activity;GO:0005623,cell;GO:0016887,ATPase activity;GO:0016462,pyrophosphatase activity;GO:0044464,cell part;GO:0005622,intracellular;GO:0032553,ribonucleotide binding;GO:0003824,catalytic activity;GO:0005488,binding;GO:0043227,membrane-bounded org…
Aqu1.200829	763	12	66	75	0	MRP4	O15439	GO:0016020,membrane;GO:0042827,platelet dense granule;GO:0005626,insoluble fraction;GO:0031090,organelle membrane;GO:0031988,membrane-bounded vesicle;GO:0005737,cytoplasm;GO:0044433,cytoplasmic vesicle part;GO:0031088,platelet dense granule membrane;GO:0005623,cell;GO:0044422,organelle part;GO:0016404,15-hydroxyprostaglandin dehydrogenase (NAD+) activity;GO:0051234,establishment of localization;G…			PTHR19242
Aqu1.200898	654	42	136	265	1	PSME3	Q5F3J5	GO:0005575,cellular_component;GO:0000502,proteasome complex;GO:0022624,proteasome accessory complex;GO:0044464,cell part;GO:0005622,intracellular;GO:0032991,macromolecular complex;GO:0003674,molecular_function;GO:0044424,intracellular part;GO:0043234,protein complex;GO:0005623,cell;GO:0008538,proteasome activator activity;GO:0010860,proteasome regulator activity;GO:0008537,proteasome activator co…	PF02252	Proteasome activator pa28 beta subunit	PTHR10660
Aqu1.201004	627	36	385	647	1	ABCBB	Q9N0V3	GO:0016020,membrane;GO:0015399,primary active transmembrane transporter activity;GO:0031224,intrinsic to membrane;GO:0016817,hydrolase activity, acting on acid anhydrides;GO:0016787,hydrolase activity;GO:0005623,cell;GO:0051234,establishment of localization;GO:0016887,ATPase activity;GO:0016462,pyrophosphatase activity;GO:0044464,cell part;GO:0044425,membrane part;GO:0032553,ribonucleotide bindin…			PTHR19242
Aqu1.201109	658	60	155	103	1	PKN1	Q822R1	GO:0043687,post-translational protein modification;GO:0016310,phosphorylation;GO:0016773,phosphotransferase activity, alcohol group as acceptor;GO:0044267,cellular protein metabolic process;GO:0004672,protein kinase activity;GO:0044237,cellular metabolic process;GO:0006796,phosphate metabolic process;GO:0008152,metabolic process;GO:0016301,kinase activity;GO:0006468,protein amino acid phosphoryla…			PTHR23150
Aqu1.201300	1224	72	166	208	0	ATP7A	Q64430	GO:0044085,cellular component biogenesis;GO:0010941,regulation of cell death;GO:0031988,membrane-bounded vesicle;GO:0030199,collagen fibril organization;GO:0005737,cytoplasm;GO:0030323,respiratory tube development;GO:0006066,alcohol metabolic process;GO:0002292,T cell differentiation during immune response;GO:0043523,regulation of neuron apoptosis;GO:0044237,cellular metabolic process;GO:0022891,…	PF00403|PF00403|PF00403	Heavy-metal-associated domain|Heavy-metal-associated domain|Heavy-metal-associated domain	PTHR11939:SF38
Aqu1.201480	411	55	134	75	1	VP13A	Q96RL7	GO:0046907,intracellular transport;GO:0006895,Golgi to endosome transport;GO:0016192,vesicle-mediated transport;GO:0003674,molecular_function;GO:0048193,Golgi vesicle transport;GO:0005515,protein binding;GO:0005623,cell;GO:0015031,protein transport;GO:0051641,cellular localization;GO:0051234,establishment of localization;GO:0005575,cellular_component;GO:0006810,transport;GO:0016197,endosome trans…			PTHR16166:SF22
Aqu1.201499	744	311	798	1595	443				PF05225	helix-turn-helix, Psq domain	PTHR19303
Aqu1.201848	625	1357	3911	3762	318	RHG21	Q6DFV3	GO:0016020,membrane;GO:0050794,regulation of cellular process;GO:0031410,cytoplasmic vesicle;GO:0019898,extrinsic to membrane;GO:0030054,cell junction;GO:0031982,vesicle;GO:0005737,cytoplasm;GO:0060589,nucleoside-triphosphatase regulator activity;GO:0030695,GTPase regulator activity;GO:0044424,intracellular part;GO:0005515,protein binding;GO:0005623,cell;GO:0043228,non-membrane-bounded organelle;…	PF00620	RhoGAP domain	PTHR23176
Aqu1.201852	754	0	194	156	0	ZBED1	O96006	GO:0043229,intracellular organelle;GO:0003677,DNA binding;GO:0043232,intracellular non-membrane-bounded organelle;GO:0004803,transposase activity;GO:0044446,intracellular organelle part;GO:0046983,protein dimerization activity;GO:0043167,ion binding;GO:0003674,molecular_function;GO:0044424,intracellular part;GO:0005515,protein binding;GO:0005623,cell;GO:0008270,zinc ion binding;GO:0044422,organel…	PF02892	BED zinc finger	PTHR23272
Aqu1.201981	169	19	142	219	93	GNAI	P41776	GO:0050794,regulation of cellular process;GO:0007166,cell surface receptor linked signaling pathway;GO:0003674,molecular_function;GO:0000166,nucleotide binding;GO:0004871,signal transducer activity;GO:0007186,G-protein coupled receptor protein signaling pathway;GO:0060089,molecular transducer activity;GO:0007165,signal transduction;GO:0050789,regulation of biological process;GO:0007154,cell commu…			PTHR10218
Aqu1.202021	539	110	392	510	222	GRP3	Q8IV61	GO:0016020,membrane;GO:0050794,regulation of cellular process;GO:0060589,nucleoside-triphosphatase regulator activity;GO:0030695,GTPase regulator activity;GO:0031224,intrinsic to membrane;GO:0005887,integral to plasma membrane;GO:0005623,cell;GO:0007242,intracellular signaling cascade;GO:0004871,signal transducer activity;GO:0007165,signal transduction;GO:0010646,regulation of cell communication;…	PF00130	Phorbol esters/diacylglycerol binding domain (C1 domain)	PTHR22968
Aqu1.202232	358	59	130	149	2	GALE	Q14376	GO:0046365,monosaccharide catabolic process;GO:0016857,racemase and epimerase activity, acting on carbohydrates and derivatives;GO:0016854,racemase and epimerase activity;GO:0005737,cytoplasm;GO:0006066,alcohol metabolic process;GO:0046983,protein dimerization activity;GO:0044424,intracellular part;GO:0005515,protein binding;GO:0005623,cell;GO:0046164,alcohol catabolic process;GO:0044237,cellular…			PTHR10366
Aqu1.202746	499	317	800	615	102	SNX7	Q9CY18	GO:0045184,establishment of protein localization;GO:0006810,transport;GO:0007154,cell communication;GO:0005488,binding;GO:0035091,phosphoinositide binding;GO:0005543,phospholipid binding;GO:0003674,molecular_function;GO:0008289,lipid binding;GO:0051179,localization;GO:0033036,macromolecule localization;GO:0008104,protein localization;GO:0009987,cellular process;GO:0015031,protein transport;GO:000…	PF00787	PX domain
Aqu1.203121	870	11	140	75	29	Y2124	Q8YV57	GO:0043285;GO:0008233,peptidase activity;GO:0043283;GO:0003674,molecular_function;GO:0008234,cysteine-type peptidase activity;GO:0016787,hydrolase activity;GO:0044238,primary metabolic process;GO:0004175,endopeptidase activity;GO:0008152,metabolic process;GO:0003824,catalytic activity;GO:0030163,protein catabolic process;GO:0009057,macromolecule catabolic process;GO:0070011,peptidase activity, ac…	PF00400|PF00400|PF00400	WD domain, G-beta repeat|WD domain, G-beta repeat|WD domain, G-beta repeat	PTHR22847
Aqu1.203231	960	38	82	143	0	HS12A	O43301	GO:0005524,ATP binding;GO:0032553,ribonucleotide binding;GO:0005488,binding;GO:0001882,nucleoside binding;GO:0003674,molecular_function;GO:0032555,purine ribonucleotide binding;GO:0032559,adenyl ribonucleotide binding;GO:0000166,nucleotide binding;GO:0001883,purine nucleoside binding;GO:0030554,adenyl nucleotide binding;GO:0017076,purine nucleotide binding;
Aqu1.203247	511	31	67	105	7	SK2L2	Q9CZU3	GO:0008026,ATP-dependent helicase activity;GO:0032991,macromolecular complex;GO:0044424,intracellular part;GO:0016817,hydrolase activity, acting on acid anhydrides;GO:0016787,hydrolase activity;GO:0005623,cell;GO:0044422,organelle part;GO:0044237,cellular metabolic process;GO:0043228,non-membrane-bounded organelle;GO:0016887,ATPase activity;GO:0031974,membrane-enclosed lumen;GO:0070013,intracellu…			PTHR11752
Aqu1.203623	660	477	1638	1677	3	PHX2B	O35690	GO:0051093,negative regulation of developmental process;GO:0045666,positive regulation of neuron differentiation;GO:0051674,localization of cell;GO:0007420,brain development;GO:0048869,cellular developmental process;GO:0022008,neurogenesis;GO:0021533,cell differentiation in hindbrain;GO:0009058,biosynthetic process;GO:0005623,cell;GO:0044237,cellular metabolic process;GO:0008152,metabolic process…	PF00046	Homeobox domain	PTHR19418
Aqu1.203705	829	107	361	278	69	ACPH	P13676	GO:0043285;GO:0008233,peptidase activity;GO:0043283;GO:0005737,cytoplasm;GO:0008236,serine-type peptidase activity;GO:0003674,molecular_function;GO:0044424,intracellular part;GO:0016787,hydrolase activity;GO:0005623,cell;GO:0044238,primary metabolic process;GO:0005575,cellular_component;GO:0004175,endopeptidase activity;GO:0004252,serine-type endopeptidase activity;GO:0008152,metabolic process;GO…			PTHR11731
Aqu1.203728	514	134	353	634	308	PAXI	Q66H76	GO:0016323,basolateral plasma membrane;GO:0016020,membrane;GO:0030054,cell junction;GO:0005737,cytoplasm;GO:0019901,protein kinase binding;GO:0044424,intracellular part;GO:0005515,protein binding;GO:0005623,cell;GO:0043228,non-membrane-bounded organelle;GO:0005856,cytoskeleton;GO:0022610,biological adhesion;GO:0005925,focal adhesion;GO:0044464,cell part;GO:0044425,membrane part;GO:0005622,intrace…	PF00412	LIM domain	PTHR18973
Aqu1.204296	1837	36	137	170	54
Aqu1.204306	1251	26	133	263	48	NETR	Q5G267	GO:0016020,membrane;GO:0005575,cellular_component;GO:0060089,molecular transducer activity;GO:0004872,receptor activity;GO:0044464,cell part;GO:0003674,molecular_function;GO:0005044,scavenger receptor activity;GO:0005623,cell;GO:0004888,transmembrane receptor activity;GO:0004871,signal transducer activity;	PF00530	Scavenger receptor cysteine-rich domain	PTHR19331
Aqu1.204644	2172	69	334	240	96
Aqu1.204870	1158	16	73	116	9
Aqu1.205047	1021	123	852	446	127	PIRL	Q9SEE4	GO:0043231,intracellular membrane-bounded organelle;GO:0043229,intracellular organelle;GO:0043226,organelle;GO:0005575,cellular_component;GO:0005634,nucleus;GO:0044464,cell part;GO:0005622,intracellular;GO:0044424,intracellular part;GO:0005623,cell;GO:0043227,membrane-bounded organelle;	PF02678|PF05726	Pirin|Pirin C-terminal cupin domain	PTHR13903
Aqu1.205053	657	30	70	88	1	FBXW7	Q969H0	GO:0043687,post-translational protein modification;GO:0051603,proteolysis involved in cellular protein catabolic process;GO:0044257,cellular protein catabolic process;GO:0044267,cellular protein metabolic process;GO:0044424,intracellular part;GO:0005515,protein binding;GO:0005623,cell;GO:0044237,cellular metabolic process;GO:0008152,metabolic process;GO:0044464,cell part;GO:0005622,intracellular;…	PF00400|PF00400|PF00400|PF00400|PF00400	WD domain, G-beta repeat|WD domain, G-beta repeat|WD domain, G-beta repeat|WD domain, G-beta repeat|WD domain, G-beta repeat	PTHR22844
Aqu1.205514	864	23	94	164	0	RFC3	Q8R323	GO:0006260,DNA replication;GO:0006259,DNA metabolic process;GO:0044424,intracellular part;GO:0009058,biosynthetic process;GO:0005623,cell;GO:0044237,cellular metabolic process;GO:0008152,metabolic process;GO:0044464,cell part;GO:0005622,intracellular;GO:0006139,nucleobase, nucleoside, nucleotide and nucleic acid metabolic process;GO:0005488,binding;GO:0043227,membrane-bounded organelle;GO:0043170…			PTHR11669
Aqu1.206016	1330	25	143	248	2	ZBED1	O96006	GO:0043229,intracellular organelle;GO:0003677,DNA binding;GO:0043232,intracellular non-membrane-bounded organelle;GO:0004803,transposase activity;GO:0044446,intracellular organelle part;GO:0046983,protein dimerization activity;GO:0043167,ion binding;GO:0003674,molecular_function;GO:0044424,intracellular part;GO:0005515,protein binding;GO:0005623,cell;GO:0008270,zinc ion binding;GO:0044422,organel…	PF02892	BED zinc finger	PTHR20965
Aqu1.206221	1137	129	271	278	0	RECQ	P15043	GO:0008026,ATP-dependent helicase activity;GO:0032991,macromolecular complex;GO:0009058,biosynthetic process;GO:0005623,cell;GO:0044422,organelle part;GO:0044237,cellular metabolic process;GO:0043228,non-membrane-bounded organelle;GO:0009605,response to external stimulus;GO:0008152,metabolic process;GO:0005622,intracellular;GO:0007154,cell communication;GO:0032553,ribonucleotide binding;GO:000382…	PF00271	Helicase conserved C-terminal domain	PTHR13710
Aqu1.206372	348	21	84	96	39	PCP	P42785	GO:0008233,peptidase activity;GO:0005737,cytoplasm;GO:0008236,serine-type peptidase activity;GO:0044424,intracellular part;GO:0016787,hydrolase activity;GO:0005623,cell;GO:0070008,serine-type exopeptidase activity;GO:0008152,metabolic process;GO:0044464,cell part;GO:0005622,intracellular;GO:0005764,lysosome;GO:0003824,catalytic activity;GO:0006508,proteolysis;GO:0043227,membrane-bounded organelle…			PTHR11010
Aqu1.206383	822	150	317	337	1	FUR2	P30432	GO:0016020,membrane;GO:0008233,peptidase activity;GO:0016773,phosphotransferase activity, alcohol group as acceptor;GO:0007166,cell surface receptor linked signaling pathway;GO:0005623,cell;GO:0004672,protein kinase activity;GO:0044237,cellular metabolic process;GO:0004871,signal transducer activity;GO:0006796,phosphate metabolic process;GO:0008152,metabolic process;GO:0007165,signal transduction…	PF00082	Subtilase family	PTHR10795
Aqu1.206959	1946	105	353	328	92	YRD6	Q09575	GO:0008233,peptidase activity;GO:0006260,DNA replication;GO:0006259,DNA metabolic process;GO:0003964,RNA-directed DNA polymerase activity;GO:0009058,biosynthetic process;GO:0016787,hydrolase activity;GO:0044237,cellular metabolic process;GO:0008152,metabolic process;GO:0006139,nucleobase, nucleoside, nucleotide and nucleic acid metabolic process;GO:0003824,catalytic activity;GO:0005488,binding;GO…	PF00665	Integrase core domain	PTHR10178
Aqu1.207239	717	95	251	263	1	MYC	Q2HJ27	GO:0010941,regulation of cell death;GO:0044237,cellular metabolic process;GO:0043228,non-membrane-bounded organelle;GO:0005654,nucleoplasm;GO:0008152,metabolic process;GO:0005622,intracellular;GO:0005488,binding;GO:0044093,positive regulation of molecular function;GO:0043170,macromolecule metabolic process;GO:0006919,activation of caspase activity;GO:0043233,organelle lumen;GO:0008150,biological_…	PF00010	Helix-loop-helix DNA-binding domain	PTHR11514
Aqu1.207508	828	29	145	73	0	SGPL1	Q8R0X7	GO:0016020,membrane;GO:0048008,platelet-derived growth factor receptor signaling pathway;GO:0051674,localization of cell;GO:0007166,cell surface receptor linked signaling pathway;GO:0001568,blood vessel development;GO:0005737,cytoplasm;GO:0006643,membrane lipid metabolic process;GO:0048869,cellular developmental process;GO:0006672,ceramide metabolic process;GO:0044255,cellular lipid metabolic pro…
Aqu1.207643	1350	85	221	126	0	PHR	Q28811	GO:0043687,post-translational protein modification;GO:0033554,cellular response to stress;GO:0006259,DNA metabolic process;GO:0044267,cellular protein metabolic process;GO:0050896,response to stimulus;GO:0044237,cellular metabolic process;GO:0003904,deoxyribodipyrimidine photo-lyase activity;GO:0034984;GO:0008152,metabolic process;GO:0003824,catalytic activity;GO:0006139,nucleobase, nucleoside, n…	PF00875|PF03441	DNA photolyase|FAD binding domain of DNA photolyase	PTHR10211
Aqu1.207683	1809	55	142	269	19	THOC2	C1FXW9	GO:0043231,intracellular membrane-bounded organelle;GO:0043229,intracellular organelle;GO:0043226,organelle;GO:0005575,cellular_component;GO:0005634,nucleus;GO:0044464,cell part;GO:0005622,intracellular;GO:0044424,intracellular part;GO:0005623,cell;GO:0043227,membrane-bounded organelle;			PTHR21597
Aqu1.207737	1749	182	1499	2877	1190	MDR3	P21439	GO:0016020,membrane;GO:0005626,insoluble fraction;GO:0015399,primary active transmembrane transporter activity;GO:0042910,xenobiotic transporter activity;GO:0031224,intrinsic to membrane;GO:0016817,hydrolase activity, acting on acid anhydrides;GO:0005887,integral to plasma membrane;GO:0000267,cell fraction;GO:0016787,hydrolase activity;GO:0005623,cell;GO:0050896,response to stimulus;GO:0051234,es…	PF00664|PF00664	ABC transporter transmembrane region|ABC transporter transmembrane region	PTHR19242
Aqu1.207764	2072	73	235	234	68
Aqu1.208220	801	65	187	291	43	CRBN	Q640S2	GO:0016020,membrane;GO:0008233,peptidase activity;GO:0019898,extrinsic to membrane;GO:0005737,cytoplasm;GO:0044424,intracellular part;GO:0016817,hydrolase activity, acting on acid anhydrides;GO:0016787,hydrolase activity;GO:0005623,cell;GO:0004176,ATP-dependent peptidase activity;GO:0016887,ATPase activity;GO:0008152,metabolic process;GO:0016462,pyrophosphatase activity;GO:0044464,cell part;GO:00…			PTHR14255
Aqu1.208647	2066	1089	2598	1471	476	AFG32	Q9Y4W6	GO:0016020,membrane;GO:0008233,peptidase activity;GO:0031224,intrinsic to membrane;GO:0016817,hydrolase activity, acting on acid anhydrides;GO:0016787,hydrolase activity;GO:0005515,protein binding;GO:0005623,cell;GO:0008152,metabolic process;GO:0016462,pyrophosphatase activity;GO:0044464,cell part;GO:0044425,membrane part;GO:0032553,ribonucleotide binding;GO:0003824,catalytic activity;GO:0005488,…	PF06480|PF00004|PF01434	FtsH Extracellular|ATPase family associated with various cellular activities (AAA)|Peptidase family M41	PTHR23076
Aqu1.208959	549	34	94	99	1	CT072	Q9BQP7	GO:0043231,intracellular membrane-bounded organelle;GO:0043229,intracellular organelle;GO:0043226,organelle;GO:0005575,cellular_component;GO:0044464,cell part;GO:0005622,intracellular;GO:0005737,cytoplasm;GO:0044424,intracellular part;GO:0005623,cell;GO:0043227,membrane-bounded organelle;GO:0005739,mitochondrion;GO:0044444,cytoplasmic part;
Aqu1.209363	783	15	70	67	0
Aqu1.209370	369	229	742	744	4	UAP56	Q63413	GO:0016020,membrane;GO:0042625,ATPase activity, coupled to transmembrane movement of ions;GO:0031090,organelle membrane;GO:0005737,cytoplasm;GO:0008026,ATP-dependent helicase activity;GO:0032991,macromolecular complex;GO:0033176,proton-transporting V-type ATPase complex;GO:0015077,monovalent inorganic cation transmembrane transporter activity;GO:0005623,cell;GO:0044422,organelle part;GO:0044237,c…	PF00270	DEAD/DEAH box helicase	PTHR10967
Aqu1.209734	3327	23	154	244	1
Aqu1.210347	228	41	90	71	4	MYO1F	P70248	GO:0030335,positive regulation of cell migration;GO:0045321,leukocyte activation;GO:0003774,motor activity;GO:0051674,localization of cell;GO:0005737,cytoplasm;GO:0032991,macromolecular complex;GO:0005623,cell;GO:0031347,regulation of defense response;GO:0044422,organelle part;GO:0043228,non-membrane-bounded organelle;GO:0051234,establishment of localization;GO:0009607,response to biotic stimulus…
Aqu1.210416	312	367	929	1581	101	LHTL7	Q84WE9	GO:0031224,intrinsic to membrane;GO:0016020,membrane;GO:0005575,cellular_component;GO:0005623,cell;GO:0044464,cell part;GO:0044425,membrane part;GO:0016021,integral to membrane;			PTHR22950
Aqu1.210871	1368	276	559	409	25	TRAF2	P39429	GO:0051093,negative regulation of developmental process;GO:0010941,regulation of cell death;GO:0005737,cytoplasm;GO:0051046,regulation of secretion;GO:0005623,cell;GO:0031098,stress-activated protein kinase signaling pathway;GO:0015031,protein transport;GO:0051234,establishment of localization;GO:0008152,metabolic process;GO:0007165,signal transduction;GO:0070302,regulation of stress-activated pr…	PF00917	MATH domain	PTHR10131
Aqu1.211556	1710	130	262	360	14	SL9A6	Q92581	GO:0016020,membrane;GO:0005626,insoluble fraction;GO:0065008,regulation of biological quality;GO:0031090,organelle membrane;GO:0005737,cytoplasm;GO:0031402,sodium ion binding;GO:0042598,vesicular fraction;GO:0015077,monovalent inorganic cation transmembrane transporter activity;GO:0005623,cell;GO:0044422,organelle part;GO:0015078,hydrogen ion transmembrane transporter activity;GO:0005769,early en…	PF00999	Sodium/hydrogen exchanger family	PTHR10110
Aqu1.211959	1008	1679	5215	4114	11	GCSP	P23378	GO:0070279,vitamin B6 binding;GO:0005737,cytoplasm;GO:0044424,intracellular part;GO:0005623,cell;GO:0006544,glycine metabolic process;GO:0044237,cellular metabolic process;GO:0030170,pyridoxal phosphate binding;GO:0005496,steroid binding;GO:0006519,cellular amino acid and derivative metabolic process;GO:0009055,electron carrier activity;GO:0044270,cellular nitrogen compound catabolic process;GO:0…			PTHR11773
Aqu1.212541	1053	664	1402	1157	319	MFRN1	Q9NYZ2	GO:0016020,membrane;GO:0031090,organelle membrane;GO:0005737,cytoplasm;GO:0031224,intrinsic to membrane;GO:0044424,intracellular part;GO:0005623,cell;GO:0044422,organelle part;GO:0051234,establishment of localization;GO:0005740,mitochondrial envelope;GO:0044464,cell part;GO:0044425,membrane part;GO:0005622,intracellular;GO:0019866,organelle inner membrane;GO:0005488,binding;GO:0043169,cation bind…	PF00153|PF00153|PF00153	Mitochondrial carrier protein|Mitochondrial carrier protein|Mitochondrial carrier protein	PTHR11896
Aqu1.212549	592	153	580	516	101	IBP7	Q61581	GO:0050794,regulation of cellular process;GO:0005520,insulin-like growth factor binding;GO:0065008,regulation of biological quality;GO:0040008,regulation of growth;GO:0019838,growth factor binding;GO:0016049,cell growth;GO:0003674,molecular_function;GO:0005515,protein binding;GO:0001558,regulation of cell growth;GO:0022610,biological adhesion;GO:0008361,regulation of cell size;GO:0050789,regulati…			PTHR14186
Aqu1.212949	1005	30	113	193	8
Aqu1.212989	2289	3684	11679	14449	368	DLLA	Q6DI48	GO:0016020,membrane;GO:0050794,regulation of cellular process;GO:0007166,cell surface receptor linked signaling pathway;GO:0048869,cellular developmental process;GO:0031224,intrinsic to membrane;GO:0007389,pattern specification process;GO:0005515,protein binding;GO:0005623,cell;GO:0030154,cell differentiation;GO:0007165,signal transduction;GO:0044464,cell part;GO:0044425,membrane part;GO:0007154,…	PF01414|PF00008|PF07974|PF00008|PF07974|PF00008|PF07974|PF00008|PF07974|PF07645|PF00008|PF07974|PF00008|PF07974|PF07645|PF00008|PF07974	Delta serrate ligand|EGF-like domain|EGF-like domain|EGF-like domain|EGF-like domain|EGF-like domain|EGF-like domain|EGF-like domain|EGF-like domain|Calcium binding EGF domain|EGF-like domain|EGF-like domain|EGF-like domain|EGF-like domain|Calcium binding EGF domain|EGF-like domain|EGF-like domain	PTHR11201
Aqu1.213062	606	299	964	1077	5	TNKS1	O95271	GO:0050658,RNA transport;GO:0044085,cellular component biogenesis;GO:0044450,microtubule organizing center part;GO:0005626,insoluble fraction;GO:0065008,regulation of biological quality;GO:0005737,cytoplasm;GO:0009891,positive regulation of biosynthetic process;GO:0044237,cellular metabolic process;GO:0032204,regulation of telomere maintenance;GO:0015031,protein transport;GO:0043228,non-membrane-…	PF00023|PF00023|PF00023	Ankyrin repeat|Ankyrin repeat|Ankyrin repeat	PTHR18958
Aqu1.213099	477	422	1082	1073	408
Aqu1.213210	1635	453	964	801	257	LRC47	Q8N1G4	GO:0016876,ligase activity, forming aminoacyl-tRNA and related compounds;GO:0003723,RNA binding;GO:0043283;GO:0034960;GO:0016875,ligase activity, forming carbon-oxygen bonds;GO:0016874,ligase activity;GO:0044267,cellular protein metabolic process;GO:0003674,molecular_function;GO:0004826,phenylalanine-tRNA ligase activity;GO:0009058,biosynthetic process;GO:0005515,protein binding;GO:0044238,primar…	PF00560|PF00560|PF00560|PF00560|PF00560|PF00560	Leucine Rich Repeat|Leucine Rich Repeat|Leucine Rich Repeat|Leucine Rich Repeat|Leucine Rich Repeat|Leucine Rich Repeat	PTHR10947
Aqu1.213260	1342	21	79	139	46	NOMO3	P69849	GO:0016020,membrane;GO:0005575,cellular_component;GO:0044464,cell part;GO:0044425,membrane part;GO:0005488,binding;GO:0003674,molecular_function;GO:0031224,intrinsic to membrane;GO:0030246,carbohydrate binding;GO:0005623,cell;GO:0016021,integral to membrane;	PF05738|PF05738	Cna protein B-type domain|Cna protein B-type domain	PTHR23303
Aqu1.213357	960	41	90	115	41	EI24	Q4KM77	GO:0031224,intrinsic to membrane;GO:0016020,membrane;GO:0005575,cellular_component;GO:0005623,cell;GO:0044464,cell part;GO:0044425,membrane part;GO:0016021,integral to membrane;	PF07264	Etoposide-induced protein 2.4 (EI24)	PTHR21389
Aqu1.214629	882	1748	3856	4492	2030				PF01284	Membrane-associating domain	PTHR22776
Aqu1.214974	489	31	204	162	62
Aqu1.215072	1164	91	1428	780	309	CCNB1	Q9IBG1	GO:0043229,intracellular organelle;GO:0022403,cell cycle phase;GO:0016043,cellular component organization;GO:0000278,mitotic cell cycle;GO:0000087,M phase of mitotic cell cycle;GO:0048285,organelle fission;GO:0007067,mitosis;GO:0044424,intracellular part;GO:0000279,M phase;GO:0005623,cell;GO:0043231,intracellular membrane-bounded organelle;GO:0043226,organelle;GO:0005575,cellular_component;GO:000…	PF00134|PF02984	Cyclin, N-terminal domain|Cyclin, C-terminal domain	PTHR10177
Aqu1.215120	2784	172	489	537	218	MYO3B	Q1EG27	GO:0003774,motor activity;GO:0016773,phosphotransferase activity, alcohol group as acceptor;GO:0007601,visual perception;GO:0005737,cytoplasm;GO:0032991,macromolecular complex;GO:0005623,cell;GO:0004672,protein kinase activity;GO:0044422,organelle part;GO:0044237,cellular metabolic process;GO:0050877,neurological system process;GO:0006796,phosphate metabolic process;GO:0043228,non-membrane-bounde…	PF00063|PF00612	Myosin head (motor domain)|IQ calmodulin-binding motif	PTHR13140
Aqu1.215227	1662	120	353	337	151	NCLN	Q969V3	GO:0043229,intracellular organelle;GO:0016020,membrane;GO:0005783,endoplasmic reticulum;GO:0043283;GO:0005737,cytoplasm;GO:0031224,intrinsic to membrane;GO:0003674,molecular_function;GO:0044424,intracellular part;GO:0005515,protein binding;GO:0005623,cell;GO:0016485,protein processing;GO:0016021,integral to membrane;GO:0044238,primary metabolic process;GO:0043231,intracellular membrane-bounded or…
Aqu1.215428	7164	2155	4805	6775	2647	ARAP1	Q96P48	GO:0044085,cellular component biogenesis;GO:0065008,regulation of biological quality;GO:0046847,filopodium assembly;GO:0060491,regulation of cell projection assembly;GO:0005737,cytoplasm;GO:0030695,GTPase regulator activity;GO:0032989,cellular component morphogenesis;GO:0043088,regulation of Cdc42 GTPase activity;GO:0030036,actin cytoskeleton organization;GO:0005622,intracellular;GO:0032879,regul…	PF07647|PF00536|PF00169|PF00169|PF01412|PF00169|PF00169|PF00620|PF00788|PF00169	SAM domain (Sterile alpha motif)|SAM domain (Sterile alpha motif)|PH domain|PH domain|Putative GTPase activating protein for Arf|PH domain|PH domain|RhoGAP domain|Ras association (RalGDS/AF-6) domain|PH domain	PTHR23180
Aqu1.215445	1893	26	134	69	0	CNDD3	Q6ZQK0	GO:0016043,cellular component organization;GO:0048285,organelle fission;GO:0007067,mitosis;GO:0032991,macromolecular complex;GO:0044424,intracellular part;GO:0005623,cell;GO:0044422,organelle part;GO:0044427,chromosomal part;GO:0043228,non-membrane-bounded organelle;GO:0000793,condensed chromosome;GO:0030261,chromosome condensation;GO:0000796,condensin complex;GO:0000819,sister chromatid segregat…	PF02985|PF02985	HEAT repeat|HEAT repeat
Aqu1.215462	2856	582	1193	1039	464	ROS	P08922	GO:0016020,membrane;GO:0005626,insoluble fraction;GO:0016773,phosphotransferase activity, alcohol group as acceptor;GO:0007166,cell surface receptor linked signaling pathway;GO:0032991,macromolecular complex;GO:0005887,integral to plasma membrane;GO:0005623,cell;GO:0004672,protein kinase activity;GO:0044237,cellular metabolic process;GO:0004871,signal transducer activity;GO:0006796,phosphate meta…			PTHR23256
Aqu1.215872	766	34	73	99	0	F119A	A4IGU3	GO:0031224,intrinsic to membrane;GO:0016020,membrane;GO:0005575,cellular_component;GO:0005623,cell;GO:0044464,cell part;GO:0044425,membrane part;GO:0016021,integral to membrane;			PTHR14614
Aqu1.215918	1302	17	94	73	33	LAML1	P09010	GO:0043229,intracellular organelle;GO:0016020,membrane;GO:0043232,intracellular non-membrane-bounded organelle;GO:0044430,cytoskeletal part;GO:0044446,intracellular organelle part;GO:0003674,molecular_function;GO:0044424,intracellular part;GO:0005623,cell;GO:0044422,organelle part;GO:0043228,non-membrane-bounded organelle;GO:0005575,cellular_component;GO:0005856,cytoskeleton;GO:0043226,organelle;…	PF00038	Intermediate filament protein	PTHR23239
Aqu1.216075	1458	51	110	69	6	TTLL4	Q80UG8	GO:0005737,cytoplasm;GO:0016874,ligase activity;GO:0004835,tubulin-tyrosine ligase activity;GO:0044267,cellular protein metabolic process;GO:0044424,intracellular part;GO:0005623,cell;GO:0044422,organelle part;GO:0044237,cellular metabolic process;GO:0043228,non-membrane-bounded organelle;GO:0005856,cytoskeleton;GO:0005815,microtubule organizing center;GO:0008152,metabolic process;GO:0015630,micr…	PF03133	Tubulin-tyrosine ligase family	PTHR12241
Aqu1.216149	6282	33563	81576	67329	24215	ABCA3	Q8R420	GO:0016020,membrane;GO:0005524,ATP binding;GO:0001882,nucleoside binding;GO:0031224,intrinsic to membrane;GO:0003674,molecular_function;GO:0016817,hydrolase activity, acting on acid anhydrides;GO:0016787,hydrolase activity;GO:0005623,cell;GO:0000166,nucleotide binding;GO:0016021,integral to membrane;GO:0017111,nucleoside-triphosphatase activity;GO:0051234,establishment of localization;GO:0016887,…	PF00005|PF00005	ABC transporter|ABC transporter	PTHR19229
Aqu1.216180	1596	3081	7124	5103	1489
Aqu1.216196	1875	816	3451	3299	470	S38A6	Q503G8	GO:0016020,membrane;GO:0030001,metal ion transport;GO:0031402,sodium ion binding;GO:0015837,amine transport;GO:0043167,ion binding;GO:0031224,intrinsic to membrane;GO:0003674,molecular_function;GO:0005623,cell;GO:0016021,integral to membrane;GO:0046942,carboxylic acid transport;GO:0015849,organic acid transport;GO:0006814,sodium ion transport;GO:0051234,establishment of localization;GO:0005575,ce…	PF01490	Transmembrane amino acid transporter protein	PTHR22950
Aqu1.216292	2524	1007	2326	1241	502	ITB2	P05107	GO:0016020,membrane;GO:0065008,regulation of biological quality;GO:0051674,localization of cell;GO:0007166,cell surface receptor linked signaling pathway;GO:0005737,cytoplasm;GO:0048869,cellular developmental process;GO:0032991,macromolecular complex;GO:0032989,cellular component morphogenesis;GO:0018212,peptidyl-tyrosine modification;GO:0005887,integral to plasma membrane;GO:0005623,cell;GO:0044…	PF01437|PF00362|PF07974|PF07974|PF07974|PF07974	Plexin repeat|Integrin, beta chain|EGF-like domain|EGF-like domain|EGF-like domain|EGF-like domain	PTHR10082
Aqu1.216311	1386	112	317	164	8						PTHR12011:SF37
Aqu1.216375	2880	99	378	505	79	EPHA3	O13146	GO:0016020,membrane;GO:0050794,regulation of cellular process;GO:0043687,post-translational protein modification;GO:0016310,phosphorylation;GO:0016773,phosphotransferase activity, alcohol group as acceptor;GO:0007166,cell surface receptor linked signaling pathway;GO:0031224,intrinsic to membrane;GO:0044267,cellular protein metabolic process;GO:0004713,protein tyrosine kinase activity;GO:0005887,i…	PF07714|PF00069	Protein tyrosine kinase|Protein kinase domain	PTHR23256
Aqu1.216626	1317	84	190	284	1	C163B	Q9NR16	GO:0016020,membrane;GO:0005575,cellular_component;GO:0060089,molecular transducer activity;GO:0004872,receptor activity;GO:0044464,cell part;GO:0044425,membrane part;GO:0031224,intrinsic to membrane;GO:0003674,molecular_function;GO:0005044,scavenger receptor activity;GO:0005623,cell;GO:0016021,integral to membrane;GO:0004888,transmembrane receptor activity;GO:0005576,extracellular region;GO:00048…	PF00530|PF00530	Scavenger receptor cysteine-rich domain|Scavenger receptor cysteine-rich domain	PTHR19331
Aqu1.216945	1170	235	556	402	4	AMPM1	Q4QRK0	GO:0043285;GO:0008238,exopeptidase activity;GO:0008233,peptidase activity;GO:0043283;GO:0043167,ion binding;GO:0008235,metalloexopeptidase activity;GO:0003674,molecular_function;GO:0016787,hydrolase activity;GO:0004177,aminopeptidase activity;GO:0008237,metallopeptidase activity;GO:0044238,primary metabolic process;GO:0008152,metabolic process;GO:0046914,transition metal ion binding;GO:0003824,ca…	PF00557	metallopeptidase family M24	PTHR10804
Aqu1.217177	2417	127	289	263	0	IRE1	Q09499	GO:0016020,membrane;GO:0016773,phosphotransferase activity, alcohol group as acceptor;GO:0005737,cytoplasm;GO:0040017,positive regulation of locomotion;GO:0004521,endoribonuclease activity;GO:0005623,cell;GO:0004672,protein kinase activity;GO:0044237,cellular metabolic process;GO:0006796,phosphate metabolic process;GO:0009607,response to biotic stimulus;GO:0008152,metabolic process;GO:0005622,int…	PF00069|PF07714	Protein kinase domain|Protein tyrosine kinase	PTHR13954
Aqu1.217189	1805	548	1854	1947	413	MKNK1	Q9BUB5	GO:0050794,regulation of cellular process;GO:0016773,phosphotransferase activity, alcohol group as acceptor;GO:0060255,regulation of macromolecule metabolic process;GO:0010608,posttranscriptional regulation of gene expression;GO:0044267,cellular protein metabolic process;GO:0009058,biosynthetic process;GO:0004672,protein kinase activity;GO:0050896,response to stimulus;GO:0044237,cellular metaboli…	PF00069	Protein kinase domain	PTHR22982
Aqu1.217317	2220	34	122	109	13	FANCB	Q8NB91	GO:0043229,intracellular organelle;GO:0051716,cellular response to stimulus;GO:0033554,cellular response to stress;GO:0043283;GO:0006950,response to stress;GO:0034960;GO:0006259,DNA metabolic process;GO:0044424,intracellular part;GO:0006807,nitrogen compound metabolic process;GO:0005623,cell;GO:0050896,response to stimulus;GO:0044238,primary metabolic process;GO:0044237,cellular metabolic process…
Aqu1.217352	5907	652	1379	758	77	PI4KA	P42356	GO:0046486,glycerolipid metabolic process;GO:0031988,membrane-bounded vesicle;GO:0016773,phosphotransferase activity, alcohol group as acceptor;GO:0005737,cytoplasm;GO:0046854,phosphoinositide phosphorylation;GO:0008654,phospholipid biosynthetic process;GO:0044255,cellular lipid metabolic process;GO:0009058,biosynthetic process;GO:0005623,cell;GO:0044422,organelle part;GO:0044237,cellular metabol…	PF00613|PF00454	Phosphoinositide 3-kinase family, accessory domain (PIK domain)|Phosphatidylinositol 3- and 4-kinase	PTHR10048
Aqu1.217408	3976	352	806	817	215	CARM1	Q7Q2B7	GO:0035247,peptidyl-arginine omega-N-methylation;GO:0005737,cytoplasm;GO:0009058,biosynthetic process;GO:0005623,cell;GO:0044237,cellular metabolic process;GO:0018195,peptidyl-arginine modification;GO:0032259,methylation;GO:0008213,protein amino acid alkylation;GO:0008152,metabolic process;GO:0005622,intracellular;GO:0035246,peptidyl-arginine N-methylation;GO:0003824,catalytic activity;GO:0042054…	PF02415|PF02415|PF02415|PF02415|PF08242|PF08241	Chlamydia polymorphic membrane protein (Chlamydia_PMP)|Chlamydia polymorphic membrane protein (Chlamydia_PMP)|Chlamydia polymorphic membrane protein (Chlamydia_PMP)|Chlamydia polymorphic membrane protein (Chlamydia_PMP)|Methyltransferase domain|Methyltransferase domain	PTHR11006
Aqu1.217580	1377	619	1304	1892	725	RUVB1	Q9DE26	GO:0006259,DNA metabolic process;GO:0044424,intracellular part;GO:0016817,hydrolase activity, acting on acid anhydrides;GO:0009058,biosynthetic process;GO:0016787,hydrolase activity;GO:0005623,cell;GO:0044237,cellular metabolic process;GO:0008152,metabolic process;GO:0016462,pyrophosphatase activity;GO:0044464,cell part;GO:0005622,intracellular;GO:0006139,nucleobase, nucleoside, nucleotide and nu…	PF06068	TIP49 C-terminus	PTHR11093
Aqu1.217651	962	14	99	65	13	STX1B	P61265	GO:0016020,membrane;GO:0060627,regulation of vesicle-mediated transport;GO:0050794,regulation of cellular process;GO:0046907,intracellular transport;GO:0031224,intrinsic to membrane;GO:0051046,regulation of secretion;GO:0017157,regulation of exocytosis;GO:0005515,protein binding;GO:0005623,cell;GO:0050877,neurological system process;GO:0015031,protein transport;GO:0060341,regulation of cellular l…
Aqu1.217675	2331	151	614	782	4
Aqu1.217709	1099	1730	4915	5626	2195
Aqu1.217739	1385	7646	24074	20634	1471	BCAT1	P24288	GO:0016053,organic acid biosynthetic process;GO:0005737,cytoplasm;GO:0009082,branched chain family amino acid biosynthetic process;GO:0044424,intracellular part;GO:0004084,branched-chain-amino-acid transaminase activity;GO:0009058,biosynthetic process;GO:0005623,cell;GO:0044237,cellular metabolic process;GO:0006519,cellular amino acid and derivative metabolic process;GO:0044270,cellular nitrogen …	PF01063	Aminotransferase class IV	PTHR11825
Aqu1.217790	2093	14962	41367	41865	3605	SOX14	Q32PP9	GO:0050794,regulation of cellular process;GO:0021854,hypothalamus development;GO:0060255,regulation of macromolecule metabolic process;GO:0007420,brain development;GO:0019219,regulation of nucleobase, nucleoside, nucleotide and nucleic acid metabolic process;GO:0044424,intracellular part;GO:0009058,biosynthetic process;GO:0005623,cell;GO:0021761,limbic system development;GO:0044237,cellular metab…	PF00505	HMG (high mobility group) box	PTHR10270
Aqu1.218424	944	495	1034	1302	78	MOXD2	Q08CS6	GO:0016020,membrane;GO:0034311,diol metabolic process;GO:0006725,cellular aromatic compound metabolic process;GO:0006066,alcohol metabolic process;GO:0004500,dopamine beta-monooxygenase activity;GO:0031224,intrinsic to membrane;GO:0005623,cell;GO:0005507,copper ion binding;GO:0044237,cellular metabolic process;GO:0006576,cellular biogenic amine metabolic process;GO:0006519,cellular amino acid and…	PF03712	Copper type II ascorbate-dependent monooxygenase, C-terminal domain	PTHR10157
Aqu1.218425	384	110	236	354	11
Aqu1.218716	1866	78	160	316	133				PF00643	B-box zinc finger	PTHR13712
Aqu1.218780	3447	67	300	440	15	SYI	Q8DGI7	GO:0005737,cytoplasm;GO:0009058,biosynthetic process;GO:0005623,cell;GO:0006428,isoleucyl-tRNA aminoacylation;GO:0044237,cellular metabolic process;GO:0006519,cellular amino acid and derivative metabolic process;GO:0008152,metabolic process;GO:0006520,cellular amino acid metabolic process;GO:0005622,intracellular;GO:0042180,cellular ketone metabolic process;GO:0003824,catalytic activity;GO:003255…	PF00133|PF08264	tRNA synthetases class I (I, L, M and V)|Anticodon-binding domain	PTHR11946
Aqu1.218860	993	6	151	135	16	AB27B	Q0WML0	GO:0016020,membrane;GO:0031090,organelle membrane;GO:0005737,cytoplasm;GO:0015399,primary active transmembrane transporter activity;GO:0031224,intrinsic to membrane;GO:0044424,intracellular part;GO:0016817,hydrolase activity, acting on acid anhydrides;GO:0016787,hydrolase activity;GO:0005623,cell;GO:0044422,organelle part;GO:0051234,establishment of localization;GO:0016887,ATPase activity;GO:0016…			PTHR19242
Aqu1.218863	492	114	488	607	250
Aqu1.219151	2025	48	194	113	0
Aqu1.219152	4452	530	1129	855	110	MET	Q2IBC0	GO:0016020,membrane;GO:0050794,regulation of cellular process;GO:0043687,post-translational protein modification;GO:0016310,phosphorylation;GO:0016773,phosphotransferase activity, alcohol group as acceptor;GO:0007166,cell surface receptor linked signaling pathway;GO:0048012,hepatocyte growth factor receptor signaling pathway;GO:0031224,intrinsic to membrane;GO:0044267,cellular protein metabolic p…	PF00076|PF07714|PF00069|PF00530|PF07714|PF00069	RNA recognition motif. (a.k.a. RRM, RBD, or RNP domain)|Protein tyrosine kinase|Protein kinase domain|Scavenger receptor cysteine-rich domain|Protein tyrosine kinase|Protein kinase domain	PTHR23256
Aqu1.219397	1095	14	133	107	41
Aqu1.219662	1710	1636	4444	2753	584	SGPL1	Q8CHN6	GO:0016020,membrane;GO:0070279,vitamin B6 binding;GO:0005783,endoplasmic reticulum;GO:0016265,death;GO:0005737,cytoplasm;GO:0006643,membrane lipid metabolic process;GO:0006672,ceramide metabolic process;GO:0031224,intrinsic to membrane;GO:0044424,intracellular part;GO:0044255,cellular lipid metabolic process;GO:0005623,cell;GO:0044237,cellular metabolic process;GO:0030170,pyridoxal phosphate bind…			PTHR11999
Aqu1.219722	1470	695	2145	1357	137	TRAF3	Q60803	GO:0050794,regulation of cellular process;GO:0032502,developmental process;GO:0010941,regulation of cell death;GO:0016265,death;GO:0043167,ion binding;GO:0043067,regulation of programmed cell death;GO:0003674,molecular_function;GO:0005515,protein binding;GO:0008270,zinc ion binding;GO:0007165,signal transduction;GO:0050789,regulation of biological process;GO:0046914,transition metal ion binding;G…	PF02176|PF00917	TRAF-type zinc finger|MATH domain	PTHR10131
Aqu1.219726	909	459	1164	1422	525	TERA	Q7ZU99	GO:0005737,cytoplasm;GO:0044424,intracellular part;GO:0016817,hydrolase activity, acting on acid anhydrides;GO:0016787,hydrolase activity;GO:0005623,cell;GO:0051234,establishment of localization;GO:0016462,pyrophosphatase activity;GO:0044464,cell part;GO:0005622,intracellular;GO:0003824,catalytic activity;GO:0032553,ribonucleotide binding;GO:0005488,binding;GO:0008289,lipid binding;GO:0043227,mem…	PF00004	ATPase family associated with various cellular activities (AAA)	PTHR23077
Aqu1.219840	4395	183	568	381	131	PLXA1	P70206	GO:0016020,membrane;GO:0050794,regulation of cellular process;GO:0002009,morphogenesis of an epithelium;GO:0005626,insoluble fraction;GO:0048732,gland development;GO:0031224,intrinsic to membrane;GO:0017154,semaphorin receptor activity;GO:0007431,salivary gland development;GO:0000267,cell fraction;GO:0005515,protein binding;GO:0005623,cell;GO:0004888,transmembrane receptor activity;GO:0004871,sig…	PF01437|PF01437|PF01833|PF01833|PF01833|PF01833	Plexin repeat|Plexin repeat|IPT/TIG domain|IPT/TIG domain|IPT/TIG domain|IPT/TIG domain	PTHR22625
Aqu1.220032	336	32	171	88	2
Aqu1.220180	1925	1175	2474	1391	39	JAG2	Q9Y219	GO:0016020,membrane;GO:0008083,growth factor activity;GO:0060113,inner ear receptor cell differentiation;GO:0045321,leukocyte activation;GO:0051674,localization of cell;GO:0022414,reproductive process;GO:0007166,cell surface receptor linked signaling pathway;GO:0048869,cellular developmental process;GO:0022008,neurogenesis;GO:0005887,integral to plasma membrane;GO:0005623,cell;GO:0042110,T cell a…	PF01414|PF00008|PF07974|PF07974|PF00008|PF00008|PF07974|PF07645|PF00008|PF07974|PF00008|PF07974|PF07645|PF00008|PF07974|PF00008|PF07974|PF00008|PF07974|PF07645|PF00008|PF07974|PF00008|PF07974|PF07645|PF00008|PF07974	Delta serrate ligand|EGF-like domain|EGF-like domain|EGF-like domain|EGF-like domain|EGF-like domain|EGF-like domain|Calcium binding EGF domain|EGF-like domain|EGF-like domain|EGF-like domain|EGF-like domain|Calcium binding EGF domain|EGF-like domain|EGF-like domain|EGF-like domain|EGF-like domain|EGF-like domain|EGF-like domain|Calcium binding EGF domain|EGF-like domain|EGF-like domain|EGF-like …	PTHR11201
Aqu1.220469	1751	30252	102877	97909	5885						PTHR23103
Aqu1.220481	1494	241	640	826	6	S36A1	Q7Z2H8	GO:0043229,intracellular organelle;GO:0016020,membrane;GO:0005783,endoplasmic reticulum;GO:0005737,cytoplasm;GO:0031224,intrinsic to membrane;GO:0044424,intracellular part;GO:0005623,cell;GO:0016021,integral to membrane;GO:0005886,plasma membrane;GO:0005575,cellular_component;GO:0043226,organelle;GO:0043231,intracellular membrane-bounded organelle;GO:0044464,cell part;GO:0044425,membrane part;GO:…	PF01490	Transmembrane amino acid transporter protein	PTHR22950
Aqu1.220766	858	97	218	168	2	RM04	Q9BYD3	GO:0005737,cytoplasm;GO:0032991,macromolecular complex;GO:0044267,cellular protein metabolic process;GO:0044424,intracellular part;GO:0009058,biosynthetic process;GO:0005623,cell;GO:0044237,cellular metabolic process;GO:0003735,structural constituent of ribosome;GO:0043228,non-membrane-bounded organelle;GO:0008152,metabolic process;GO:0044464,cell part;GO:0005622,intracellular;GO:0043227,membrane…	PF00573	Ribosomal protein L4/L1 family	PTHR10746
Aqu1.220785	1896	240	626	406	1	G2E3	Q4R9C4	GO:0005737,cytoplasm;GO:0005623,cell;GO:0044422,organelle part;GO:0044237,cellular metabolic process;GO:0043228,non-membrane-bounded organelle;GO:0008152,metabolic process;GO:0005622,intracellular;GO:0003824,catalytic activity;GO:0005488,binding;GO:0006915,apoptosis;GO:0043227,membrane-bounded organelle;GO:0043170,macromolecule metabolic process;GO:0019538,protein metabolic process;GO:0043233,org…			PTHR11254
Aqu1.221121	873	90	283	326	0						PTHR21717:SF3
Aqu1.221210	3984	165	382	638	81	FACD2	Q9BXW9	GO:0033554,cellular response to stress;GO:0009628,response to abiotic stimulus;GO:0006259,DNA metabolic process;GO:0010332,response to gamma radiation;GO:0044424,intracellular part;GO:0005515,protein binding;GO:0005623,cell;GO:0050896,response to stimulus;GO:0044422,organelle part;GO:0044237,cellular metabolic process;GO:0031974,membrane-enclosed lumen;GO:0005654,nucleoplasm;GO:0070013,intracellu…
Aqu1.221309	2135	10162	29309	22576	10316	IP3KB	P42335	GO:0005524,ATP binding;GO:0016773,phosphotransferase activity, alcohol group as acceptor;GO:0004428,inositol or phosphatidylinositol kinase activity;GO:0001882,nucleoside binding;GO:0003674,molecular_function;GO:0005515,protein binding;GO:0000166,nucleotide binding;GO:0005516,calmodulin binding;GO:0016301,kinase activity;GO:0032553,ribonucleotide binding;GO:0003824,catalytic activity;GO:0008440,i…	PF03770	Inositol polyphosphate kinase	PTHR12400
Aqu1.221310	1821	2513	6837	5839	2720	ADCK4	Q566J8	GO:0043229,intracellular organelle;GO:0016020,membrane;GO:0016773,phosphotransferase activity, alcohol group as acceptor;GO:0005737,cytoplasm;GO:0031224,intrinsic to membrane;GO:0003674,molecular_function;GO:0044424,intracellular part;GO:0005623,cell;GO:0004672,protein kinase activity;GO:0016021,integral to membrane;GO:0005739,mitochondrion;GO:0043231,intracellular membrane-bounded organelle;GO:0…	PF03109	ABC1 family	PTHR10566
Aqu1.221335	1097	162	529	754	12	MCATL	Q08DK7	GO:0016020,membrane;GO:0031090,organelle membrane;GO:0005737,cytoplasm;GO:0031224,intrinsic to membrane;GO:0044424,intracellular part;GO:0005623,cell;GO:0044422,organelle part;GO:0051234,establishment of localization;GO:0005740,mitochondrial envelope;GO:0044464,cell part;GO:0044425,membrane part;GO:0005622,intracellular;GO:0019866,organelle inner membrane;GO:0005488,binding;GO:0043227,membrane-bo…	PF00153|PF00153|PF00153	Mitochondrial carrier protein|Mitochondrial carrier protein|Mitochondrial carrier protein	PTHR11896
Aqu1.221345	1775	6387	27307	50565	14131	TISB	Q07352	GO:0050794,regulation of cellular process;GO:0060255,regulation of macromolecule metabolic process;GO:0010608,posttranscriptional regulation of gene expression;GO:0019219,regulation of nucleobase, nucleoside, nucleotide and nucleic acid metabolic process;GO:0044424,intracellular part;GO:0005515,protein binding;GO:0005623,cell;GO:0044237,cellular metabolic process;GO:0003700,transcription factor a…	PF00642|PF00642	Zinc finger C-x8-C-x5-C-x3-H type (and similar)|Zinc finger C-x8-C-x5-C-x3-H type (and similar)	PTHR12547
Aqu1.221709	1032	30	64	92	1	KLDC1	Q80YG3	GO:0005575,cellular_component;GO:0044424,intracellular part;GO:0005623,cell;GO:0044464,cell part;GO:0005622,intracellular;GO:0005737,cytoplasm;	PF07646	Kelch motif	PTHR23244
Aqu1.221747	1012	211	434	704	74	NGBR	Q6DHR8	GO:0016020,membrane;GO:0005575,cellular_component;GO:0060089,molecular transducer activity;GO:0004872,receptor activity;GO:0044464,cell part;GO:0044425,membrane part;GO:0003824,catalytic activity;GO:0031224,intrinsic to membrane;GO:0003674,molecular_function;GO:0016765,transferase activity, transferring alkyl or aryl (other than methyl) groups;GO:0005623,cell;GO:0016021,integral to membrane;GO:00…			PTHR21528
Aqu1.221969	1838	1114	2559	4083	11	FMO5	Q8K4C0	GO:0016020,membrane;GO:0042175,nuclear envelope-endoplasmic reticulum network;GO:0005783,endoplasmic reticulum;GO:0005626,insoluble fraction;GO:0031090,organelle membrane;GO:0050660,FAD binding;GO:0005737,cytoplasm;GO:0031224,intrinsic to membrane;GO:0044424,intracellular part;GO:0042598,vesicular fraction;GO:0000267,cell fraction;GO:0005623,cell;GO:0004499,flavin-containing monooxygenase activit…			PTHR23023
Aqu1.221986	1467	1185	30486	21157	91	TRAF3	Q60803	GO:0050794,regulation of cellular process;GO:0032502,developmental process;GO:0010941,regulation of cell death;GO:0016265,death;GO:0043167,ion binding;GO:0043067,regulation of programmed cell death;GO:0003674,molecular_function;GO:0005515,protein binding;GO:0008270,zinc ion binding;GO:0007165,signal transduction;GO:0050789,regulation of biological process;GO:0046914,transition metal ion binding;G…	PF02176|PF02176|PF00917	TRAF-type zinc finger|TRAF-type zinc finger|MATH domain	PTHR10131
Aqu1.222104	1713	4370	10922	10984	3612	CH60	P18687	GO:0005737,cytoplasm;GO:0044267,cellular protein metabolic process;GO:0044424,intracellular part;GO:0005515,protein binding;GO:0005623,cell;GO:0044422,organelle part;GO:0044237,cellular metabolic process;GO:0031974,membrane-enclosed lumen;GO:0006457,protein folding;GO:0070013,intracellular organelle lumen;GO:0008152,metabolic process;GO:0031980,mitochondrial lumen;GO:0044464,cell part;GO:0005622,…	PF00118	TCP-1/cpn60 chaperonin family	PTHR11353
Aqu1.222124	639	17	78	103	48	METL	Q86BS6	GO:0003674,molecular_function;GO:0016741,transferase activity, transferring one-carbon groups;GO:0008168,methyltransferase activity;GO:0016740,transferase activity;GO:0003824,catalytic activity;
Aqu1.222126	209	30	145	147	7
Aqu1.222211	987	167	372	664	310	SIRT4	Q1JQC6	GO:0065008,regulation of biological quality;GO:0009914,hormone transport;GO:0005737,cytoplasm;GO:0050796,regulation of insulin secretion;GO:0044237,cellular metabolic process;GO:0008152,metabolic process;GO:0031980,mitochondrial lumen;GO:0005622,intracellular;GO:0003824,catalytic activity;GO:0032879,regulation of localization;GO:0005488,binding;GO:0043170,macromolecule metabolic process;GO:001953…	PF02146	Sir2 family	PTHR11085
Aqu1.222289	2164	18432	45451	80061	20310
Aqu1.222297	1095	65	203	295	117	RM37	Q9BZE1	GO:0005737,cytoplasm;GO:0032991,macromolecular complex;GO:0044267,cellular protein metabolic process;GO:0044424,intracellular part;GO:0009058,biosynthetic process;GO:0005623,cell;GO:0000313,organellar ribosome;GO:0044422,organelle part;GO:0044237,cellular metabolic process;GO:0003735,structural constituent of ribosome;GO:0043228,non-membrane-bounded organelle;GO:0031974,membrane-enclosed lumen;GO…			PTHR15889
Aqu1.222731	645	63	262	135	0	YL477	Q5UQE9	GO:0043285;GO:0008233,peptidase activity;GO:0043283;GO:0003674,molecular_function;GO:0008234,cysteine-type peptidase activity;GO:0016787,hydrolase activity;GO:0044238,primary metabolic process;GO:0004175,endopeptidase activity;GO:0008152,metabolic process;GO:0003824,catalytic activity;GO:0030163,protein catabolic process;GO:0009057,macromolecule catabolic process;GO:0070011,peptidase activity, ac…
Aqu1.222764	576	138	474	699	179
Aqu1.223048	489	492	1012	1475	560	Y8295	Q54YD2	GO:0006810,transport;GO:0006869,lipid transport;GO:0051179,localization;GO:0008150,biological_process;GO:0051234,establishment of localization;	PF02221	ML domain
Aqu1.223078	333	62	158	88	0
Aqu1.223259	2577	170	343	543	264	WDR75	Q8IWA0	GO:0043229,intracellular organelle;GO:0043232,intracellular non-membrane-bounded organelle;GO:0044446,intracellular organelle part;GO:0031981,nuclear lumen;GO:0044424,intracellular part;GO:0005730,nucleolus;GO:0005623,cell;GO:0044422,organelle part;GO:0043228,non-membrane-bounded organelle;GO:0005575,cellular_component;GO:0031974,membrane-enclosed lumen;GO:0043226,organelle;GO:0043231,intracellul…	PF00400|PF00400|PF00400|PF00400|PF00400	WD domain, G-beta repeat|WD domain, G-beta repeat|WD domain, G-beta repeat|WD domain, G-beta repeat|WD domain, G-beta repeat	PTHR22847:SF21
Aqu1.223560	2508	132	402	309	19	EPHA3	P29320	GO:0016020,membrane;GO:0050794,regulation of cellular process;GO:0043687,post-translational protein modification;GO:0016310,phosphorylation;GO:0007166,cell surface receptor linked signaling pathway;GO:0031224,intrinsic to membrane;GO:0044267,cellular protein metabolic process;GO:0005887,integral to plasma membrane;GO:0005515,protein binding;GO:0005623,cell;GO:0044237,cellular metabolic process;GO…	PF07714|PF00069	Protein tyrosine kinase|Protein kinase domain	PTHR23256
Aqu1.223598	688	172	576	723	139	MSRB1	Q802G6	GO:0043229,intracellular organelle;GO:0005737,cytoplasm;GO:0055114,oxidation reduction;GO:0043167,ion binding;GO:0003674,molecular_function;GO:0044424,intracellular part;GO:0005623,cell;GO:0008270,zinc ion binding;GO:0016491,oxidoreductase activity;GO:0043231,intracellular membrane-bounded organelle;GO:0043226,organelle;GO:0005575,cellular_component;GO:0005634,nucleus;GO:0008152,metabolic process…			PTHR10173
Aqu1.223671	831	88	194	155	0						PTHR19264
Aqu1.223862	1352	19	66	126	3	ERDL6	Q9FRL3	GO:0016020,membrane;GO:0031224,intrinsic to membrane;GO:0003674,molecular_function;GO:0022892,substrate-specific transporter activity;GO:0005623,cell;GO:0016021,integral to membrane;GO:0005886,plasma membrane;GO:0051234,establishment of localization;GO:0022891,substrate-specific transmembrane transporter activity;GO:0006810,transport;GO:0005575,cellular_component;GO:0055085,transmembrane transpor…	PF00083|PF07690	Sugar (and other) transporter|Major Facilitator Superfamily	PTHR11600
Aqu1.224038	2472	46	128	229	80				PF05380	Pao retrotransposon peptidase	PTHR22955
Aqu1.224079	1770	52	165	166	0	SRGEF	Q80YD6	GO:0043229,intracellular organelle;GO:0005085,guanyl-nucleotide exchange factor activity;GO:0005737,cytoplasm;GO:0060589,nucleoside-triphosphatase regulator activity;GO:0030695,GTPase regulator activity;GO:0003674,molecular_function;GO:0044424,intracellular part;GO:0005623,cell;GO:0005575,cellular_component;GO:0043226,organelle;GO:0043231,intracellular membrane-bounded organelle;GO:0005634,nucleu…	PF00415|PF00415|PF00415|PF00415|PF00415|PF00415	Regulator of chromosome condensation (RCC1)|Regulator of chromosome condensation (RCC1)|Regulator of chromosome condensation (RCC1)|Regulator of chromosome condensation (RCC1)|Regulator of chromosome condensation (RCC1)|Regulator of chromosome condensation (RCC1)	PTHR22870
Aqu1.224099	1326	4814	12345	19116	6087	ASPP	Q03168	GO:0008233,peptidase activity;GO:0005737,cytoplasm;GO:0044424,intracellular part;GO:0016787,hydrolase activity;GO:0005623,cell;GO:0008152,metabolic process;GO:0044464,cell part;GO:0005622,intracellular;GO:0005764,lysosome;GO:0003824,catalytic activity;GO:0006508,proteolysis;GO:0070001,aspartic-type peptidase activity;GO:0043227,membrane-bounded organelle;GO:0019538,protein metabolic process;GO:00…	PF00026	Eukaryotic aspartyl protease	PTHR13683
[truncated: 18,315 more rows]
