# Supplementary material for: Transcriptome profiling of the demosponge Amphimedon queenslandica reveals genome-wide events that accompany major life cycle transitions
Source: BMC Genomics. 2012 May 30;13:209. doi: 10.1186/1471-2164-13-209 (PMC3447736; doi:10.1186/1471-2164-13-209)
Supplement: Additional file 8 — Table S3. Gene ontology (GO) analysis for genes exhibiting greater than two- or four-fold change in expression between successive stages. Selected functional terms enriched in the set of genes that are upregulated or downregulated at specific stage transitions are shown with the corresponding p-values. The number of genes belonging to each functional category in the genome or within each differentially expressed group is indicated. [file 1471-2164-13-209-S8.xls]

## Sheet: Table S2
Table S3. Gene ontology categories enriched within gene groups exhibiting >4-fold or >2-fold differential expression between successive stages.
PRE-COMP UP
GO ID	Functional categories	Genome	4-fold (N = 491)			2-fold (N = 1565)
			Group	Enrichment	p-value	Group	Enrichment	p-value
GO:0006808	regulation of nitrogen utilization	8	4	14.1844	3.21832e-13	6	6.41711	2.00856e-08
GO:0004197	cysteine-type endopeptidase activity	87	13	4.08548	1.08198e-08	20	1.92585	0.00140374
GO:0006888	ER to Golgi vesicle-mediated transport	27	6	6.28931	3.73489e-07	9	2.8293	0.001
GO:0006749	glutathione metabolic process	9	3	9.03614	1.7687e-06	6	5.41028	1.20727e-06
GO:0055114	oxidation reduction	581	40	1.9025	1.74545e-05	96	1.38331	0.000482801
GO:0042910	xenobiotic transporter activity	8	3	9.90099	0.0005	4	4.3573	0.004
GO:0006547	histidine metabolic process	22	5	6.08273	0.001	12	4.42641	5.4234e-09
GO:0043066	negative regulation of apoptosis	95	9	2.69703	0.001	22	1.95209	0.0035
GO:0003700	transcription factor activity	197	16	2.29588	0.001	46	1.98079	2.86556e-07
GO:0055085	transmembrane transport	391	25	1.75451	0.0025	75	1.62246	4.86623e-06
GO:0006520	cellular amino acid and derivative metabolic process	287	18	1.74031	0.0145	63	1.83299	3.01435e-07
GO:0016477	cell migration	104	6	1.5852	0.114	25	2.00321	0.000141685
GO:0016564	transcription repressor activity	48	3	1.80505	0.152	14	2.45787	0.00022854
PRE-COMP DOWN
GO ID	Functional categories	Genome	4-fold (N = 804)			2-fold (N = 2702)
			Group	Enrichment	p-value	Group	Enrichment	p-value
GO:0007018	microtubule-based movement	97	17	3.38983	1.69527e-08	47	2.51889	3.46712e-13
GO:0003777	microtubule motor activity	90	16	3.42466	5.75942e-08	46	2.64489	1.08442e-13
GO:0015630	microtubule cytoskeleton	341	34	1.93501	5.23426e-05	114	1.76402	1.74597e-12
GO:0004221	ubiquitin thiolesterase activity	113	15	2.55537	0.00016456	39	1.80222	2.20362e-05
GO:0055085	transmembrane transport	391	5	0.245543	0.000487524	48	0.645057	0.001
GO:0016573	histone acetylation	40	6	2.94262	0.006	16	2.13106	0.00042459
GO:0016570	histone modification	72	8	2.17273	0.014	24	1.75901	0.0005
COMP-POST UP
GO ID	Functional categories	Genome	4-fold (N = 1582)			2-fold (N = 3091)
			Group	Enrichment	p-value	Group	Enrichment	p-value
GO:0006264	mitochondrial DNA replication	7	5	6.70241	5.59761e-08	5	3.16256	0.004
GO:0015074	DNA integration	81	23	2.52414	7.41832e-07	25	1.33905	0.057
GO:0004888	transmembrane receptor activity	413	76	1.66477	1.16715e-06	111	1.16095	0.0325
GO:0004872	receptor activity	586	95	1.46152	4.83495e-05	148	1.09018	0.1
GO:0006260	DNA replication	237	44	1.73344	7.83369e-05	68	1.28559	0.009
GO:0005578	proteinaceous extracellular matrix	121	27	1.99247	0.000135481	38	1.34967	0.0205
GO:0004519	endonuclease activity	160	25	1.96309	0.000214521	33	1.25949	0.063
GO:0006310	DNA recombination	89	20	2.05044	0.000320709	30	1.46363	0.016
GO:0005975	carbohydrate metabolic process	297	14	0.431553	0.000607948	43	0.623731	0.000171936
GO:0004871	signal transducer activity	745	110	1.33341	0.000819077	184	1.06874	0.1365
GO:0004714	transmembrane receptor protein tyrosine kinase activity	80	19	2.11534	0.001	24	1.30011	0.0845
GO:0016779	nucleotidyltransferase activity	163	35	1.91991	0.001	56	1.4877	0.000463076
GO:0016070	RNA metabolic process	898	127	1.27765	0.001	276	1.32943	1.68816e-08
GO:0044255	cellular lipid metabolic process	356	23	0.589245	0.001	71	0.86481	0.0805
GO:0008026	ATP-dependent helicase activity	112	19	1.55776	0.0225	42	1.63672	0.000138575
GO:0006457	protein folding	115	15	1.2	0.2195	41	1.56381	0.000633164
GO:0006306	DNA methylation	21	3	1.28425	0.312	12	2.457	0.000230262
COMP-POST DOWN
GO ID	Functional categories	Genome	4-fold (N = 2204)			2-fold (N = 3618)
			Group	Enrichment	p-value	Group	Enrichment	p-value
GO:0010467	gene expression	1613	161	0.67061	8.27393e-10	293	0.704054	1.67736e-14
GO:0006396	RNA processing	407	21	0.346044	8.36995e-09	52	0.495384	5.53244e-10
GO:0005929	cilium	92	32	2.34209	8.36055e-08	52	2.18267	9.74064e-12
GO:0006476	protein amino acid deacetylation	21	11	3.56564	2.17976e-07	13	2.3779	0.000138892
GO:0070403	NAD binding	20	11	3.65813	2.88618e-07	15	2.86697	9.95826e-07
GO:0006808	regulation of nitrogen utilization	8	6	5.09771	9.20199e-07	6	2.997	0.0035
GO:0016070	RNA metabolic process	898	86	0.643015	1.15128e-06	165	0.711578	1.39014e-07
GO:0006412	translation	348	21	0.407142	1.5235e-06	40	0.44603	5.13014e-10
GO:0019861	flagellum	20	10	3.32889	1.88333e-05	14	2.68045	8.16286e-06
GO:0015031	protein transport	698	67	0.647118	0.000108327	136	0.756825	8.25287e-05
GO:0044237	cellular metabolic process	4461	598	0.902326	0.000150791	1086	0.943453	0.001
GO:0006342	chromatin silencing	18	8	2.98285	0.000195803	10	2.11506	0.0045
GO:0007283	spermatogenesis	70	22	2.07312	0.000216325	32	1.78094	7.64986e-05
GO:0006027	glycosaminoglycan catabolic process	6	4	4.62963	0.0005	4	2.52048	0.024
GO:0004407	histone deacetylase activity	16	7	2.9724	0.0005	9	2.15414	0.005
GO:0015928	fucosidase activity	8	5	4.29185	0.001	5	2.42014	0.0165
GO:0055114	oxidation reduction	581	115	1.33117	0.001	192	1.27989	3.73616e-05
GO:0006810	transport	1561	184	0.791759	0.001	370	0.920595	0.0215
GO:0022900	electron transport chain	89	22	1.6456	0.008	43	1.86502	6.56675e-07
GO:0006096	glycolysis	31	2	0.429923	0.0915	17	2.10396	0.0005
GO:0007018	microtubule-based movement	97	19	1.31461	0.095	42	1.68128	9.72338e-05
POST-ADULT UP
GO ID	Functional categories	Genome	4-fold (N = 3848)			2-fold (N = 5358)
			Group	Enrichment	p-value	Group	Enrichment	p-value
GO:0008484	sulfuric ester hydrolase activity	48	42	3.30396	1.09864e-22	44	2.36903	4.84994e-14
GO:0006952	defense response	203	115	2.12216	1.14965e-22	128	1.63055	1.50637e-13
GO:0045087	innate immune response	98	65	2.4778	4.38478e-20	71	1.86626	6.14368e-12
GO:0005044	scavenger receptor activity	150	90	2.23203	5.3528e-20	101	1.75031	2.03839e-14
GO:0045335	phagocytic vesicle	76	54	2.65161	2.75045e-18	58	1.9802	1.40246e-11
GO:0004888	transmembrane receptor activity	413	186	1.67418	2.01738e-17	217	1.36585	1.73177e-09
GO:0010467	gene expression	1613	297	0.683872	2.1233e-17	474	0.759075	1.47313e-17
GO:0004872	receptor activity	586	243	1.54345	4.01248e-17	292	1.2938	8.46118e-09
GO:0016070	RNA metabolic process	898	138	0.570696	1.07202e-16	248	0.713177	2.1068e-13
GO:0030855	epithelial cell differentiation	64	46	2.69274	2.72707e-16	51	2.06152	1.40153e-12
GO:0044237	cellular metabolic process	4461	1022	0.851662	1.8238e-15	1562	0.904151	9.09059e-12
GO:0009617	response to bacterium	97	60	2.30805	2.06152e-15	66	1.76291	4.09962e-09
GO:0048729	tissue morphogenesis	156	84	2.01468	2.01624e-14	98	1.61844	3.2336e-10
GO:0005509	calcium ion binding	454	189	1.54576	5.56475e-13	235	1.33802	4.71001e-09
GO:0006955	immune response	206	99	1.786	4.98968e-12	118	1.47607	2.01655e-08
GO:0006396	RNA processing	407	49	0.447048	9.75681e-12	88	0.557774	1.23329e-13
GO:0004175	endopeptidase activity	385	157	1.51999	3.15901e-10	189	1.27101	2.06452e-05
GO:0006412	translation	348	43	0.46042	9.80501e-10	76	0.563815	7.53466e-11
GO:0004871	signal transducer activity	745	270	1.34801	1.21088e-09	349	1.21512	1.16155e-06
GO:0030246	carbohydrate binding	142	71	1.85781	1.83648e-09	79	1.4388	4.02342e-05
GO:0004065	arylsulfatase activity	16	15	3.53357	2.86096e-09	15	2.41818	1.17481e-05
GO:0005578	proteinaceous extracellular matrix	121	61	1.87082	4.28874e-09	67	1.42958	0.000112622
GO:0030247	polysaccharide binding	52	32	2.28588	2.42758e-08	33	1.64204	0.000214098
GO:0050663	cytokine secretion	47	28	2.23714	4.06162e-07	28	1.53399	0.0025
GO:0051090	regulation of transcription factor activity	64	35	2.04882	6.77404e-07	39	1.56476	0.00024657
GO:0003943	N-acetylgalactosamine-4-sulfatase activity	16	13	3.06821	7.8172e-07	14	2.28199	6.62498e-05
GO:0019439	aromatic compound catabolic process	30	19	2.37738	5.57322e-06	23	2.00296	1.27871e-05
GO:0005539	glycosaminoglycan binding	36	21	2.17775	1.11803e-05	22	1.56952	0.0015
GO:0030528	transcription regulator activity	365	64	0.651512	3.2086e-05	117	0.829452	0.004
GO:0005529	sugar binding	74	35	1.75676	0.000105422	38	1.33007	0.0105
GO:0006950	response to stress	703	232	1.22625	0.000109806	307	1.12958	0.003
GO:0005604	basement membrane	43	22	1.91905	0.000139741	25	1.52253	0.0035
GO:0008134	transcription factor binding	122	15	0.46073	0.000371131	29	0.611569	0.000559108
GO:0001816	cytokine production	88	38	1.61434	0.000484022	41	1.19834	0.0695
GO:0015928	fucosidase activity	8	7	3.37349	0.0005	7	2.25153	0.004
GO:0008354	germ cell migration	16	10	2.39292	0.0005	10	1.58755	0.0315
GO:0004197	cysteine-type endopeptidase activity	87	37	1.57762	0.0005	44	1.31085	0.0155
GO:0006725	cellular aromatic compound metabolic process	103	41	1.4882	0.0005	56	1.41446	0.00122156
GO:0006350	transcription	1265	194	0.825458	0.000884998	304	0.900295	0.003
GO:0005272	sodium channel activity	15	10	2.44978	0.001	10	1.75009	0.013
GO:0030261	chromosome condensation	33	17	1.95537	0.001	18	1.40187	0.03
GO:0007156	homophilic cell adhesion	43	20	1.73853	0.001	26	1.55773	0.002
GO:0051046	regulation of secretion	94	39	1.55676	0.001	44	1.20916	0.0515
GO:0044419	interspecies interaction between organisms	140	54	1.44319	0.001	72	1.33003	0.001
GO:0007155	cell adhesion	299	107	1.33473	0.001	132	1.13802	0.0255
GO:0030695	GTPase regulator activity	272	50	0.685533	0.001	90	0.854482	0.029
POST-ADULT DOWN
GO ID	Functional categories	Genome	4-fold (N = 1980)			2-fold (N = 3002)
			Group	Enrichment	p-value	Group	Enrichment	p-value
GO:0015893	drug transport	6	4	4.87211	0.0005	4	3.01432	0.01
GO:0006541	glutamine metabolic process	14	6	3.24324	0.000701414	7	2.36327	0.009
GO:0008146	sulfotransferase activity	21	8	2.78746	0.001	9	2.01478	0.0105
GO:0043547	positive regulation of GTPase activity	22	8	2.62812	0.00189659	12	2.55048	0.000154756
GO:0004386	helicase activity	176	35	1.46603	0.0075	57	1.5137	0.000210614
GO:0044419	interspecies interaction between organisms	140	10	0.521893	0.014	13	0.43231	0.000506633
GO:0045762	positive regulation of adenylate cyclase activity	10	4	3.00752	0.018	7	3.32226	8.46913e-05
