# Supplementary material for: Transcriptome profiling of the demosponge Amphimedon queenslandica reveals genome-wide events that accompany major life cycle transitions
Source: BMC Genomics. 2012 May 30;13:209. doi: 10.1186/1471-2164-13-209 (PMC3447736; doi:10.1186/1471-2164-13-209)
Supplement: Additional file 9 — Table S4. PANTHER functional group enrichment analysis for genes that exhibit greater than four-fold change in expression between successive stages. Functional groups enriched in the set of genes that are upregulated or downregulated between stages are shown (enrichment p-value ≤ 0.001). The number of genes in the genome or within each differentially expressed group that belong to a category is indicated. [file 1471-2164-13-209-S9.xls]

## Sheet: Table S3
Table S4. Panther functional categories enriched within gene groups exhibiting >4-fold differential expression between successive stages.
PRE-COMP UP
PANTHER ID	Category	Genome	Group	Enrichment	p-value
PTHR15090	SEQUESTOSOME 1-RELATED	2	2	62.5	5.00539e-29
PTHR21497	UBIQUITIN LIGASE E3 ALPHA-RELATED	2	2	60.6061	3.37526e-28
PTHR14208	HFB2 PROTEIN	2	2	52.6316	1.04835e-24
PTHR23334	CCAAT/ENHANCER BINDING PROTEIN	2	2	45.4545	1.46968e-21
PTHR13903	PIRIN-RELATED	9	6	43.7956	9.08973e-54
PTHR11510	MYO-INOSITOL-1 PHOSPHATE SYNTHASE	2	2	43.4783	7.36954e-20
PTHR10668	PHYTOENE DEHYDROGENASE	4	2	25.641	7.66293e-13
PTHR11256	BCL-2 RELATED	5	2	23.8095	0.001
PTHR23291	BAX INHIBITOR-RELATED	4	2	22.7273	1.48713e-11
PTHR14194	NITROGEN METABOLIC REGULATION PROTEIN NMR-RELATED	7	3	21.5827	2.94074e-14
PTHR22762	ALPHA-GLUCOSIDASE	10	4	20.9424	1.96758e-19
PTHR11685	ARIADNE RING ZINC FINGER	12	4	18.7793	4.77322e-17
PTHR11571	GLUTATHIONE S-TRANSFERASE	15	4	14.4928	5.86792e-14
PTHR10157	DOPAMINE BETA HYDROXYLASE RELATED	13	3	11.811	1.75198e-08
PTHR19375	HEAT SHOCK PROTEIN 70KDA	26	6	11.583	3.20998e-15
PTHR12411	CYSTEINE PROTEASE FAMILY C1-RELATED	40	8	10.4031	5.06075e-17
PTHR19242	ATP-BINDING CASSETTE TRANSPORTER	65	12	9.42655	1.45337e-22
PTHR11711	ARF-RELATED	24	4	8.58369	0.0005
PRE-COMP DOWN
PANTHER ID	Category	Genome	Group	Enrichment	p-value
PTHR17098	NADH-UBIQUINONE OXIDOREDUCTASE MWFE SUBUNIT	2	2	33.8983	5.81209e-16
PTHR11839	UDP/ADP-SUGAR PYROPHOSPHATASE	2	2	32.7869	0.0005
PTHR14237	MOLYBDOPTERIN COFACTOR SULFURASE (MOSC)	3	2	27.7778	8.73387e-14
PTHR11064	TATA-BINDING PROTEIN-ASSOCIATED PHOSPHOPROTEIN	3	2	23.8095	0.001
PTHR16012	KINESIN HEAVY CHAIN	40	6	5.81959	2.0835e-07
COMP-POST UP
PANTHER ID	Category	Genome	Group	Enrichment	p-value
PTHR10900	SF12/TRANSFORMING GROWTH FACTOR INDUCED PROTEIN	4	4	18.0995	8.58221e-17
PTHR22903	PLEKHH PROTEIN	8	4	8.40336	0.0005
PTHR11309	FRIZZLED-RELATED	8	4	7.64818	6.70129e-07
PTHR19325	COMPLEMENT COMPONENT-RELATED SUSHI DOMAIN-CONTAINING	21	8	6.25	2.38904e-10
PTHR18958	ANKYRIN REPEAT-CONTAINING	920	26	0.479864	5.42686e-05
COMP-POST DOWN
PANTHER ID	Category	Genome	Group	Enrichment	p-value
PTHR15336	UBIQUINOL-CYTOCHROME C REDUCTASE COMPLEX 7.8 KDA PROTEIN	2	2	14.8148	0.0005
PTHR19960	TEKTIN RELATED	2	2	13.6986	0.001
PTHR10694	JUMONJI DOMAIN CONTAINING PROTEIN	3	3	13.2159	1.9516e-09
PTHR15090	SEQUESTOSOME 1-RELATED	2	2	13.0719	0.001
PTHR11547	ARGININE OR CREATINE KINASE	3	3	12.2951	1.08984e-08
PTHR12736	LANC-LIKE PROTEIN	2	2	11.8343	0.001
PTHR12086	EF-HAND DOMAIN (C-TERMINAL) CONTAINING PROTEIN	3	3	11.3208	3.23767e-08
PTHR14194	NITROGEN METABOLIC REGULATION PROTEIN NMR-RELATED	7	6	10.8696	5.97754e-15
PTHR11440	LECITHIN-CHOLESTEROL ACYLTRANSFERASE-RELATED	5	4	10.4167	3.79742e-09
PTHR21580	SHIPPO-1-RELATED	6	4	9.15332	1.16248e-08
PTHR11349	NUCLEOSIDE DIPHOSPHATE KINASE	5	3	8.42697	0.0005
PTHR10338	VON WILLEBRAND FACTOR, TYPE A DOMAIN CONTAINING	5	3	7.93651	0.0005
PTHR22600	BETA-HEXOSAMINIDASE	5	3	7.29927	0.001
PTHR11835	DECARBOXYLATING DEHYDROGENASES-ISOCITRATE, ISOPROPYLMALATE, TARTRATE	7	4	7.25953	1.05787e-06
PTHR10030	ALPHA-L-FUCOSIDASE	7	4	6.96864	0.001
PTHR11085	CHROMATIN REGULATORY PROTEIN SIR2	16	8	6.62252	3.69168e-10
PTHR11905	ADAM (A DISINTEGRIN AND METALLOPROTEASE DOMAIN)	13	6	6.16016	1.31715e-07
PTHR11267	T-BOX PROTEIN-RELATED	9	4	5.81395	2.11631e-05
PTHR23050	CALCIUM BINDING PROTEIN	12	5	5.28541	1.46624e-05
PTHR11920	ADENYLATE AND GUANYLATE CYCLASES	12	5	5.14933	0.001
PTHR10588	PROTEIN PHOSPHATASES PP1 REGULATORY SUBUNIT	19	6	4.17827	8.05235e-05
PTHR10366	NAD DEPENDENT EPIMERASE/DEHYDRATASE	32	8	3.30715	0.001
PTHR10178	GAG/POL/ENV POLYPROTEIN	487	11	0.293851	4.34658e-06
PTHR13710	DNA HELICASE RECQ FAMILY MEMBER	152	2	0.171821	0.001
POST-ADULT UP
PANTHER ID	Category	Genome	Group	Enrichment	p-value
PTHR10900	SF12/TRANSFORMING GROWTH FACTOR INDUCED PROTEIN	4	4	7.63359	4.3744e-07
PTHR19818	ZINC FINGER PROTEIN ZIC AND GLI	3	3	7.59494	6.76592e-06
PTHR22901	SIALATE O-ACETYLESTERASE	3	3	7.4813	5.3503e-06
PTHR10963	SECRETED GLUCOSIDASE-RELATED	4	4	7.44879	7.65512e-07
PTHR12086	EF-HAND DOMAIN (C-TERMINAL) CONTAINING PROTEIN	3	3	7.38916	1.27137e-05
PTHR10857	COPINE	3	3	7.29927	0.0005
PTHR10963	SF1/BETA 1,3-GLUCAN BINDING PROTEIN	3	3	7.12589	0.0005
PTHR21325	PHOSPHOLIPASE B, PLB1	4	4	6.90846	4.0328e-07
PTHR10030	ALPHA-L-FUCOSIDASE	7	6	6.01805	5.44454e-08
PTHR10066	GLYCOSIDE HYDROLASE	10	8	5.78453	1.31952e-09
PTHR22953	ACID PHOSPHATASE RELATED	5	4	5.70613	0.0005
PTHR10342	SULFATASE	59	42	5.11696	3.85844e-37
PTHR10596	CADHERIN	23	16	5.06329	8.17312e-15
PTHR11732	ALDO/KETO REDUCTASE	16	10	4.53721	5.27451e-08
PTHR20883	PHYTANOYL-COA DIOXYGENASE DOMAIN CONTAINING 1	12	7	4.29711	3.24185e-06
PTHR13802	MUCIN 4-RELATED	13	7	3.92817	4.01429e-05
PTHR10942	PROTEASE FAMILY M8 LEISHMANOLYSIN	13	7	3.7594	5.10811e-05
PTHR11709	MULTI-COPPER OXIDASE	27	13	3.58522	1.07425e-07
PTHR11878	SODIUM/CALCIUM EXCHANGER	15	7	3.41297	0.000199636
PTHR11690	AMILORIDE-SENSITIVE SODIUM CHANNEL-RELATED	25	10	2.84333	0.00020339
PTHR10887	DNA2/NAM7 HELICASE FAMILY	38	14	2.68559	3.61999e-05
PTHR10454	CASPASE RELATED	46	17	2.66291	4.46215e-06
PTHR10903	AIG1	45	15	2.43072	0.000112702
PTHR19331	MACROPHAGE SCAVENGER RECEPTOR-RELATED	259	76	2.12	1.11777e-13
PTHR19143	FIBRINOGEN AND FIBRONECTIN	209	12	0.413679	0.001
PTHR10178	GAG/POL/ENV POLYPROTEIN	487	19	0.282881	1.88751e-10
PTHR19446	REVERSE TRANSCRIPTASES	131	4	0.221337	0.000210233
PTHR22954	RETROVIRAL PROTEASE-RELATED	114	3	0.189621	0.000835029
PTHR11439	GAG-POL-RELATED RETROTRANSPOSON	163	4	0.175423	2.08743e-05
PTHR19303	TRANSPOSON	97	2	0.150071	0.000622918
PTHR23272	BED FINGER-RELATED	200	3	0.109146	7.84909e-07
POST-ADULT DOWN
PANTHER ID	Category	Genome	Group	Enrichment	p-value
PTHR21508	UNCHARACTERIZED	5	4	10.6101	8.14068e-11
PTHR11267	T-BOX PROTEIN-RELATED	9	6	9.13242	4.02436e-12
PTHR11266	PEROXISOMAL MEMBRANE PROTEIN 2, PXMP2	6	4	8.90869	2.44545e-08
PTHR23365	POLY-A BINDING PROTEIN 2	11	5	6.21891	7.29462e-07
PTHR13954	IRE1-RELATED	10	4	5.38358	0.0005
PTHR22950	AMINO ACID TRANSPORTER	15	5	4.7619	0.001
PTHR19325	COMPLEMENT COMPONENT-RELATED SUSHI DOMAIN-CONTAINING	21	7	4.71063	3.47302e-06
PTHR19418	HOMEOBOX PROTEIN	20	6	4.09277	4.06996e-05
PTHR18958	ANKYRIN REPEAT-CONTAINING	920	29	0.435625	1.28609e-06
PTHR10178	GAG/POL/ENV POLYPROTEIN	487	14	0.396174	0.000144716
PTHR13712	RING FINGER-CONTAINING PROTEIN-RELATED	274	5	0.252691	0.000299322
PTHR11439	GAG-POL-RELATED RETROTRANSPOSON	163	3	0.252249	0.001
PTHR19143	FIBRINOGEN AND FIBRONECTIN	209	2	0.132652	0.00024483
