# Supplementary material for: Transcriptome profiling of the demosponge Amphimedon queenslandica reveals genome-wide events that accompany major life cycle transitions
Source: BMC Genomics. 2012 May 30;13:209. doi: 10.1186/1471-2164-13-209 (PMC3447736; doi:10.1186/1471-2164-13-209)
Supplement: Additional file 10 — Table S5. Genes exhibiting greater than 100-fold upregulation in relative expression level during sponge development. Maximum upregulation (max. upreg.) is the highest relative expression ratio for the gene, given as the log2 of reads for a gene in one stage minus the average of the log2 of reads in the other three stages. [file 1471-2164-13-209-S10.xls]

## Sheet: Table S4
Table S5. Genes exhibiting greater than 100-fold upregulation in relative expression level during sponge development.
Gene	Length	Read counts (log2)				Max. upreg. (log2)	Max. stage	UniProt	UniprotID	PFAM	PFAM desc
		PRE	COMP	POST	ADULT
Aqu1.218131	1011	1.58	0.6	1.92	14.5	13.1333	ADULT	EPRA1	O05485
Aqu1.222213	465	0	0.6	2.92	14.06	12.8867	ADULT	CBPA4	Q9UI42
Aqu1.222364	1493	0	0.6	1.92	13.43	12.59	ADULT	DMBT1	Q9UGM3	PF01400|PF00530|PF00530	Astacin (Peptidase family M12A)|Scavenger receptor cysteine-rich domain|Scavenger receptor cysteine-rich domain
Aqu1.217984	1515	0	0.6	0.92	12.94	12.4333	ADULT
Aqu1.217363	4224	0	0.6	4.92	14.2	12.36	ADULT	DMBT1	Q9UGM3	PF00530|PF00530|PF00530|PF00530|PF00530|PF00530|PF00530|PF00530	Scavenger receptor cysteine-rich domain|Scavenger receptor cysteine-rich domain|Scavenger receptor cysteine-rich domain|Scavenger receptor cysteine-rich domain|Scavenger receptor cysteine-rich domain|Scavenger receptor cysteine-rich domain|Scavenger receptor cysteine-rich domain|Scavenger receptor cysteine-rich domain
Aqu1.223492	543	1	0.6	1.92	13.38	12.2067	ADULT	NHRF2	Q8SQG9	PF00595	PDZ domain (Also known as DHR or GLGF)
Aqu1.211255	1179	0	1.6	5.32	14.51	12.2033	ADULT	BGBP	Q9NL89
Aqu1.217983	759	0	0.6	0.92	12.69	12.1833	ADULT	SAV2	Q53533	PF01382	Avidin family
Aqu1.210464	2058	0	0.6	0.92	12.66	12.1533	ADULT	HCY6	P80476	PF00372	Hemocyanin, copper containing domain
Aqu1.204528	763	0	0.6	0.92	12.65	12.1433	ADULT	SPER	P16264	PF00530|PF00530	Scavenger receptor cysteine-rich domain|Scavenger receptor cysteine-rich domain
Aqu1.224170	1383	0	0.6	0.92	12.62	12.1133	ADULT	TIE2	Q02858	PF07714|PF00069	Protein tyrosine kinase|Protein kinase domain
Aqu1.217826	999	2.32	0.6	2.51	13.9	12.09	ADULT
Aqu1.227167	4560	4.58	4.99	3.24	16.17	11.9	ADULT	DMBT1	Q9UGM3	PF00530|PF00530|PF00530|PF00530|PF00530|PF00530|PF00530|PF00530|PF00530	Scavenger receptor cysteine-rich domain|Scavenger receptor cysteine-rich domain|Scavenger receptor cysteine-rich domain|Scavenger receptor cysteine-rich domain|Scavenger receptor cysteine-rich domain|Scavenger receptor cysteine-rich domain|Scavenger receptor cysteine-rich domain|Scavenger receptor cysteine-rich domain|Scavenger receptor cysteine-rich domain
Aqu1.210466	2067	1	0.6	0.92	12.56	11.72	ADULT	HCY6	P80476	PF00372	Hemocyanin, copper containing domain
Aqu1.224555	2397	4.52	2.92	3.73	15.41	11.6867	ADULT	PA2G6	P97819	PF00023|PF00023|PF00023|PF00023|PF01734	Ankyrin repeat|Ankyrin repeat|Ankyrin repeat|Ankyrin repeat|Patatin-like phospholipase
Aqu1.202774	1361	0	0.6	1.92	12.52	11.68	ADULT	PSD10	Q54HW1	PF00023|PF00023	Ankyrin repeat|Ankyrin repeat
Aqu1.224048	1683	2.32	0.6	0.92	12.92	11.64	ADULT	MOXD1	Q6UVY6	PF03351|PF01082|PF03712	DOMON domain|Copper type II ascorbate-dependent monooxygenase, N-terminal domain|Copper type II ascorbate-dependent monooxygenase, C-terminal domain
Aqu1.220630	3414	1.58	0.6	0.92	12.67	11.6367	ADULT	BGA13	Q9SCU9	PF08531|PF05592|PF02140|PF02140	Alpha-L-rhamnosidase N-terminal domain|Bacterial alpha-L-rhamnosidase|Galactose binding lectin domain|Galactose binding lectin domain
Aqu1.207214	4611	4.8	4.06	2.92	15.54	11.6133	ADULT	KDIS	Q9ULH0	PF00023|PF00023|PF00023|PF00023|PF00023|PF00023|PF00023|PF00023|PF00023|PF08477	Ankyrin repeat|Ankyrin repeat|Ankyrin repeat|Ankyrin repeat|Ankyrin repeat|Ankyrin repeat|Ankyrin repeat|Ankyrin repeat|Ankyrin repeat|Miro-like protein
Aqu1.204130	1809	0	0.6	0.92	12.1	11.5933	ADULT	DMBT1	Q9UGM3	PF00530|PF00530|PF00530	Scavenger receptor cysteine-rich domain|Scavenger receptor cysteine-rich domain|Scavenger receptor cysteine-rich domain
Aqu1.227605	798	2.8	0.6	1.92	13.36	11.5867	ADULT
Aqu1.207755	1212	0	0.6	1.92	12.35	11.51	ADULT	IDS	P22304	PF00884	Sulfatase
Aqu1.208684	3039	0	0.6	0.92	11.98	11.4733	ADULT	BGAL	P77989	PF02837|PF00703	Glycosyl hydrolases family 2, sugar binding domain|Glycosyl hydrolases family 2, immunoglobulin-like beta-sandwich domain
Aqu1.227166	4521	0	2.19	6.83	14.48	11.4733	ADULT	DMBT1	Q9UGM3	PF00530|PF00530|PF00530|PF00530|PF00530|PF00530|PF00530|PF00530|PF00530|PF00530	Scavenger receptor cysteine-rich domain|Scavenger receptor cysteine-rich domain|Scavenger receptor cysteine-rich domain|Scavenger receptor cysteine-rich domain|Scavenger receptor cysteine-rich domain|Scavenger receptor cysteine-rich domain|Scavenger receptor cysteine-rich domain|Scavenger receptor cysteine-rich domain|Scavenger receptor cysteine-rich domain|Scavenger receptor cysteine-rich domain
Aqu1.228331	2796	3.58	3.6	2.51	14.63	11.4	ADULT			PF03160	Calx-beta domain
Aqu1.216171	1188	2	0.6	0.92	12.54	11.3667	ADULT	BGBP	Q9NL89
Aqu1.217986	630	0	0.6	0.92	11.85	11.3433	ADULT	SAV2	Q53533	PF01382	Avidin family
Aqu1.212568	1492	0	5.06	3.24	14.11	11.3433	ADULT	SPX2	Q58CV5	PF07690	Major Facilitator Superfamily
Aqu1.213947	4731	6.2	3.77	10.15	17.99	11.2833	ADULT	DMBT1	Q9UGM3	PF00530|PF00530|PF00530|PF00530|PF00530|PF00530|PF00530|PF00530|PF00530|PF00041|PF00041	Scavenger receptor cysteine-rich domain|Scavenger receptor cysteine-rich domain|Scavenger receptor cysteine-rich domain|Scavenger receptor cysteine-rich domain|Scavenger receptor cysteine-rich domain|Scavenger receptor cysteine-rich domain|Scavenger receptor cysteine-rich domain|Scavenger receptor cysteine-rich domain|Scavenger receptor cysteine-rich domain|Fibronectin type III domain|Fibronectin…
Aqu1.205562	876	0	0.6	0.92	11.73	11.2233	ADULT	KPYM	P11979	PF00224	Pyruvate kinase, barrel domain
Aqu1.216968	2928	0	0.6	0.92	11.73	11.2233	ADULT	BGAL	P77989	PF02837|PF00703	Glycosyl hydrolases family 2, sugar binding domain|Glycosyl hydrolases family 2, immunoglobulin-like beta-sandwich domain
Aqu1.220950	984	0	0.6	0.92	11.7	11.1933	ADULT
Aqu1.228271	1521	0	0.6	0.92	11.66	11.1533	ADULT	SIAE	Q9HAT2	PF03629	Domain of unknown function (DUF303)
Aqu1.217362	4557	2.32	0.6	0.92	12.43	11.15	ADULT	DMBT1	Q9UGM3	PF00530|PF00530|PF00530|PF00530|PF00530|PF00530|PF00530|PF00530|PF00530|PF00530	Scavenger receptor cysteine-rich domain|Scavenger receptor cysteine-rich domain|Scavenger receptor cysteine-rich domain|Scavenger receptor cysteine-rich domain|Scavenger receptor cysteine-rich domain|Scavenger receptor cysteine-rich domain|Scavenger receptor cysteine-rich domain|Scavenger receptor cysteine-rich domain|Scavenger receptor cysteine-rich domain|Scavenger receptor cysteine-rich domain
Aqu1.214968	1104	1.58	0.6	0.92	12.08	11.0467	ADULT	GELS2	Q8MPM1	PF00626|PF00626|PF00626	Gelsolin repeat|Gelsolin repeat|Gelsolin repeat
Aqu1.225345	2316	5.42	4.77	2.51	15.27	11.0367	ADULT	SEPR	P80146	PF05922|PF00082	Subtilisin N-terminal Region|Subtilase family
Aqu1.229534	682	1	0.6	1.92	12.2	11.0267	ADULT	ARSJ	Q5FYB0
Aqu1.228159	5628	3.58	0.6	0.92	12.7	11	ADULT	DMBT1	Q9UGM3	PF00530|PF00530|PF00530|PF00530|PF00530|PF00530|PF00530|PF00530|PF00530|PF00530|PF00530|PF07645|PF00008|PF07645|PF00008|PF07645|PF00008|PF01826|PF07645|PF00008|PF07645|PF00008|PF07645|PF00008|PF07645|PF00008|PF07645|PF00008|PF07645|PF00008|PF07645|PF00008|PF07645|PF00008|PF07645|PF00008	Scavenger receptor cysteine-rich domain|Scavenger receptor cysteine-rich domain|Scavenger receptor cysteine-rich domain|Scavenger receptor cysteine-rich domain|Scavenger receptor cysteine-rich domain|Scavenger receptor cysteine-rich domain|Scavenger receptor cysteine-rich domain|Scavenger receptor cysteine-rich domain|Scavenger receptor cysteine-rich domain|Scavenger receptor cysteine-rich domain…
Aqu1.222676	1491	5.9	2.19	2.51	14.5	10.9667	ADULT	ACCN5	Q9R0W5	PF00858	Amiloride-sensitive sodium channel
Aqu1.203746	300	0	0.6	1.92	11.8	10.96	ADULT	GUX1	Q00328
Aqu1.221776	1587	2.32	3.41	1.92	13.42	10.87	ADULT	AMYA3	P0C1B4	PF00128	Alpha amylase, catalytic domain
Aqu1.218927	462	0	0.6	0.92	11.37	10.8633	ADULT	Y2107	Q54SZ9	PF02221	ML domain
Aqu1.220838	1059	4	3.77	2.92	14.39	10.8267	ADULT	EPRA1	O05485
Aqu1.222078	1158	0	0.6	0.92	11.32	10.8133	ADULT	METK2	Q3THS6	PF00438|PF02772|PF02773	S-adenosylmethionine synthetase, N-terminal domain|S-adenosylmethionine synthetase, central domain|S-adenosylmethionine synthetase, C-terminal domain
Aqu1.217360	4575	0	3.19	4.09	13.18	10.7533	ADULT	DMBT1	Q9UGM3	PF00530|PF00530|PF00530|PF00530|PF00530|PF00530|PF00530|PF00530|PF00530|PF00530	Scavenger receptor cysteine-rich domain|Scavenger receptor cysteine-rich domain|Scavenger receptor cysteine-rich domain|Scavenger receptor cysteine-rich domain|Scavenger receptor cysteine-rich domain|Scavenger receptor cysteine-rich domain|Scavenger receptor cysteine-rich domain|Scavenger receptor cysteine-rich domain|Scavenger receptor cysteine-rich domain|Scavenger receptor cysteine-rich domain
Aqu1.226734	2103	0	0.6	6.28	13.03	10.7367	ADULT	ITB1	P05556	PF00362|PF07974|PF00008|PF07974|PF07974|PF00008|PF07974|PF00008	Integrin, beta chain|EGF-like domain|EGF-like domain|EGF-like domain|EGF-like domain|EGF-like domain|EGF-like domain|EGF-like domain
Aqu1.216750	786	1.58	2.19	0.92	12.28	10.7167	ADULT	CAS4	P18503
Aqu1.229379	1509	0	0.6	2.51	11.74	10.7033	ADULT			PF02162|PF02162|PF02162|PF02162|PF02162|PF02162|PF02162|PF02162|PF02162|PF02162|PF02162|PF02162|PF02162|PF02162|PF02162|PF02162|PF02162	XYPPX repeat|XYPPX repeat|XYPPX repeat|XYPPX repeat|XYPPX repeat|XYPPX repeat|XYPPX repeat|XYPPX repeat|XYPPX repeat|XYPPX repeat|XYPPX repeat|XYPPX repeat|XYPPX repeat|XYPPX repeat|XYPPX repeat|XYPPX repeat|XYPPX repeat
Aqu1.222214	1149	2.8	0.6	0.92	12.13	10.69	ADULT	CBPA4	Q9UI42	PF00246	Zinc carboxypeptidase
Aqu1.219606	1878	3	5.81	0.92	13.91	10.6667	ADULT	BGLR	P12265	PF02837|PF00703|PF02836	Glycosyl hydrolases family 2, sugar binding domain|Glycosyl hydrolases family 2, immunoglobulin-like beta-sandwich domain|Glycosyl hydrolases family 2, TIM barrel domain
Aqu1.223428	774	1.58	0.6	1.92	11.98	10.6133	ADULT	CAS4	P18503
Aqu1.226510	852	1.58	0.6	0.92	11.63	10.5967	ADULT
Aqu1.215434	630	2	0.6	1.92	12.05	10.5433	ADULT
Aqu1.218929	486	0	0.6	1.92	11.35	10.51	ADULT	Y8295	Q54YD2	PF02221	ML domain
Aqu1.220026	2592	0	0.6	0.92	11	10.4933	ADULT	UBC4	Q5UQ40	PF00179	Ubiquitin-conjugating enzyme
Aqu1.226755	4482	1.58	1.6	0.92	11.84	10.4733	ADULT	PTPRQ	P0C5E4	PF00092|PF07686|PF07679|PF00047|PF00041|PF00041|PF00041|PF00041|PF00041|PF00041|PF00041|PF00041|PF00041|PF00041	von Willebrand factor type A domain|Immunoglobulin V-set domain|Immunoglobulin I-set domain|Immunoglobulin domain|Fibronectin type III domain|Fibronectin type III domain|Fibronectin type III domain|Fibronectin type III domain|Fibronectin type III domain|Fibronectin type III domain|Fibronectin type III domain|Fibronectin type III domain|Fibronectin type III domain|Fibronectin type III domain
Aqu1.226509	657	2.58	3.19	0.92	12.68	10.45	ADULT
Aqu1.230002	2145	3.8	1.6	0.92	12.54	10.4333	ADULT
Aqu1.224260	1472	0	0.6	1.92	11.25	10.41	ADULT	ARSB	P50429	PF00884	Sulfatase
Aqu1.204246	1665	0	0.6	0.92	10.91	10.4033	ADULT	PTPRS	Q13332	PF00041|PF00041|PF00041	Fibronectin type III domain|Fibronectin type III domain|Fibronectin type III domain
Aqu1.228270	690	0	0.6	0.92	10.9	10.3933	ADULT	SIAE	P70665
Aqu1.221124	1380	0	0.6	0.92	10.89	10.3833	ADULT	GUX1	P13860	PF00840	Glycosyl hydrolase family 7
Aqu1.215620	1044	2.32	1.6	0.92	11.99	10.3767	ADULT
Aqu1.217478	6066	2	0.6	0.92	11.44	10.2667	ADULT	LAMA5	Q61001	PF00053|PF00053|PF07974|PF00053|PF07974|PF00053|PF00053|PF07974|PF00053|PF07974|PF00053|PF07974|PF00053|PF07974|PF00053|PF00053|PF07974|PF00053|PF00053|PF00053|PF00053|PF00053|PF07974	Laminin EGF-like (Domains III and V)|Laminin EGF-like (Domains III and V)|EGF-like domain|Laminin EGF-like (Domains III and V)|EGF-like domain|Laminin EGF-like (Domains III and V)|Laminin EGF-like (Domains III and V)|EGF-like domain|Laminin EGF-like (Domains III and V)|EGF-like domain|Laminin EGF-like (Domains III and V)|EGF-like domain|Laminin EGF-like (Domains III and V)|EGF-like domain|Laminin…
Aqu1.223721	1209	3.16	2.6	0.92	12.49	10.2633	ADULT
Aqu1.210421	3021	1	0.6	0.92	11.1	10.26	ADULT
Aqu1.207515	264	0	0.6	0.92	10.75	10.2433	ADULT	CYTX	P35478	PF00031	Cystatin domain
Aqu1.210446	627	0	0.6	0.92	10.74	10.2333	ADULT	UBC4	Q5UQ40	PF00179	Ubiquitin-conjugating enzyme
Aqu1.224549	903	0	0.6	0.92	10.74	10.2333	ADULT	ARSB	P50429
Aqu1.201103	311	0	0.6	8.44	13.23	10.2167	ADULT	C163A	Q2VLH6	PF00530	Scavenger receptor cysteine-rich domain
Aqu1.218930	1632	0	0.6	1.92	11.02	10.18	ADULT	ARSA	P50428	PF00884	Sulfatase
Aqu1.217850	5205	0	2.19	0.92	11.19	10.1533	ADULT			PF00531	Death domain
Aqu1.209446	1023	0	0.6	0.92	10.64	10.1333	ADULT	EPRA1	O05485
Aqu1.223543	642	0	0.6	0.92	10.64	10.1333	ADULT	YRD6	Q09575	PF00665	Integrase core domain
Aqu1.220648	1773	1	0.6	0.92	10.94	10.1	ADULT	ITLN2	Q8WWU7
Aqu1.230082	2199	2	0.6	0.92	11.23	10.0567	ADULT	HS12A	Q8K0U4
Aqu1.205645	1506	1	0.6	0.92	10.89	10.05	ADULT	LMLN	Q29AK2	PF01457	Leishmanolysin
Aqu1.217332	993	0	0.6	1.92	10.89	10.05	ADULT	EPRA1	O05485
Aqu1.205618	1506	2.58	2.92	0.92	12.17	10.03	ADULT	ANTR2	Q6DFX2	PF00092|PF05587|PF05586	von Willebrand factor type A domain|Anthrax receptor extracellular domain|Anthrax receptor C-terminus region
Aqu1.214093	1326	6	3.19	0.92	13.35	9.98	ADULT	SUSD2	Q9UGT4	PF03782	AMOP domain
Aqu1.217200	10188	2	2.6	0.92	11.79	9.95	ADULT	DMBT1	Q9UGM3	PF00041|PF00530|PF00530|PF00530|PF00530|PF00530|PF00530|PF00530|PF00530|PF00530|PF00530|PF00530|PF00530|PF00530|PF00530|PF00530|PF00530|PF00530|PF00530|PF07645|PF00008|PF07645|PF00008|PF07645|PF00008|PF07645|PF00008|PF07645|PF00008|PF07645|PF00008|PF07645|PF00008|PF07645|PF00008|PF07645|PF00008|PF07645|PF00008|PF07645|PF00008|PF07645|PF00008|PF07645|PF00008|PF07645|PF00008|PF07645|PF00008|PF07645…	Fibronectin type III domain|Scavenger receptor cysteine-rich domain|Scavenger receptor cysteine-rich domain|Scavenger receptor cysteine-rich domain|Scavenger receptor cysteine-rich domain|Scavenger receptor cysteine-rich domain|Scavenger receptor cysteine-rich domain|Scavenger receptor cysteine-rich domain|Scavenger receptor cysteine-rich domain|Scavenger receptor cysteine-rich domain|Scavenger r…
Aqu1.226756	5598	5.49	4.92	1.92	14.03	9.92	ADULT	PTPRQ	O88488	PF00041|PF00041|PF00041|PF00041|PF00041|PF00041|PF00041|PF00041|PF00041|PF00041|PF00041|PF00041|PF00041|PF00041|PF00041|PF00041	Fibronectin type III domain|Fibronectin type III domain|Fibronectin type III domain|Fibronectin type III domain|Fibronectin type III domain|Fibronectin type III domain|Fibronectin type III domain|Fibronectin type III domain|Fibronectin type III domain|Fibronectin type III domain|Fibronectin type III domain|Fibronectin type III domain|Fibronectin type III domain|Fibronectin type III domain|Fibrone…
Aqu1.225732	1989	3	4.3	4.62	13.89	9.91667	ADULT	EPHA5	Q60629	PF07714|PF00069	Protein tyrosine kinase|Protein kinase domain
Aqu1.220120	492	3.45	0.6	2.92	12.23	9.90667	ADULT
Aqu1.225702	1494	2.58	0.6	0.92	11.16	9.79333	ADULT	GNS	P50426	PF00884	Sulfatase
Aqu1.209698	999	2	0.6	0.92	10.95	9.77667	ADULT
Aqu1.218668	6030	0	2.19	5.24	12.22	9.74333	ADULT	PTPRQ	P0C5E4	PF00041|PF00041|PF00041|PF00041|PF00041|PF00041|PF00041|PF00041|PF00041|PF00041|PF00041|PF00041|PF00041|PF00041|PF00041|PF00041|PF00041|PF00041|PF00041|PF00041|PF00041	Fibronectin type III domain|Fibronectin type III domain|Fibronectin type III domain|Fibronectin type III domain|Fibronectin type III domain|Fibronectin type III domain|Fibronectin type III domain|Fibronectin type III domain|Fibronectin type III domain|Fibronectin type III domain|Fibronectin type III domain|Fibronectin type III domain|Fibronectin type III domain|Fibronectin type III domain|Fibrone…
Aqu1.224187	1728	7.26	6.73	2.51	15.24	9.74	ADULT			PF00801|PF00801	PKD domain|PKD domain
Aqu1.217856	2145	1	0.6	0.92	10.56	9.72	ADULT	LAC12	Q9FLB5	PF07732|PF00394|PF07731	Multicopper oxidase|Multicopper oxidase|Multicopper oxidase
Aqu1.219010	1518	0	3.19	1.92	11.4	9.69667	ADULT	ASPX	P53353	PF05671|PF05671|PF05671|PF05671|PF05671	GETHR pentapeptide repeat (5 copies)|GETHR pentapeptide repeat (5 copies)|GETHR pentapeptide repeat (5 copies)|GETHR pentapeptide repeat (5 copies)|GETHR pentapeptide repeat (5 copies)
Aqu1.206954	3690	5.24	2.92	0.92	12.72	9.69333	ADULT	NALP3	A6QLE5	PF05729	NACHT domain
Aqu1.218097	819	4.24	0.6	1.92	11.92	9.66667	ADULT	KLF5	Q9Z0Z7	PF00096|PF00096|PF00096	Zinc finger, C2H2 type|Zinc finger, C2H2 type|Zinc finger, C2H2 type
Aqu1.213277	1596	2.8	0.6	0.92	11.1	9.66	ADULT	IDS	P22304	PF00884	Sulfatase
Aqu1.226469	1566	1	3.19	0.92	11.36	9.65667	ADULT	ARSA	P50428	PF00884	Sulfatase
Aqu1.229539	708	1	5.85	0.92	12.24	9.65	ADULT	GRN	P28799	PF00396|PF00396|PF00396	Granulin|Granulin|Granulin
Aqu1.227606	1338	0	1.6	3.24	11.22	9.60667	ADULT	CASP8	Q14790	PF00656	Caspase domain
Aqu1.221523	1362	1.58	0.6	3.73	11.57	9.6	ADULT
Aqu1.227671	660	3.9	5.65	1.92	13.42	9.59667	ADULT	REXO4	Q6PAQ4	PF00929	Exonuclease
Aqu1.223268	1056	1.58	2.19	0.92	11.15	9.58667	ADULT
Aqu1.223949	1110	2	3.41	0.92	11.69	9.58	ADULT
Aqu1.217331	984	5.04	2.92	1.92	12.87	9.57667	ADULT	EPRA1	O05485
Aqu1.215291	1173	0	0.6	0.92	10.08	9.57333	ADULT	PLD6	A1L1C2	PF00614|PF00614	Phospholipase D Active site motif|Phospholipase D Active site motif
Aqu1.216718	1002	0	0.6	0.92	10.08	9.57333	ADULT			PF00753	Metallo-beta-lactamase superfamily
Aqu1.202372	1086	0	0.6	0.92	10.07	9.56333	ADULT	ARI7	Q84RR0	PF00240	Ubiquitin family
Aqu1.201200	541	2.58	0.6	5.38	12.41	9.55667	ADULT
Aqu1.202481	528	0	0.6	0.92	10.06	9.55333	ADULT	IDS	Q08890
Aqu1.227353	321	1.58	2.19	3.73	12.04	9.54	ADULT
Aqu1.206949	1848	0	0.6	0.92	10.02	9.51333	ADULT	HS12A	O43301
Aqu1.205189	663	1	0.6	0.92	10.31	9.47	ADULT
Aqu1.223047	897	0	1.6	0.92	10.31	9.47	ADULT	PPA5	O97860	PF00149	Calcineurin-like phosphoesterase
Aqu1.202383	365	0	0.6	0.92	9.97	9.46333	ADULT
Aqu1.209592	1368	0	0.6	0.92	9.97	9.46333	ADULT
Aqu1.217359	4560	6.04	4.41	4.92	14.57	9.44667	ADULT	DMBT1	Q9UGM3	PF00530|PF00530|PF00530|PF00530|PF00530|PF00530|PF00530|PF00530|PF00530	Scavenger receptor cysteine-rich domain|Scavenger receptor cysteine-rich domain|Scavenger receptor cysteine-rich domain|Scavenger receptor cysteine-rich domain|Scavenger receptor cysteine-rich domain|Scavenger receptor cysteine-rich domain|Scavenger receptor cysteine-rich domain|Scavenger receptor cysteine-rich domain|Scavenger receptor cysteine-rich domain
Aqu1.210159	1560	1	0.6	0.92	10.28	9.44	ADULT
Aqu1.228876	1476	4.9	2.19	1.92	12.43	9.42667	ADULT
Aqu1.227423	1857	1	0.6	0.92	10.25	9.41	ADULT
Aqu1.216898	1704	2	0.6	7.05	12.61	9.39333	ADULT
Aqu1.213299	1641	0	1.6	0.92	10.23	9.39	ADULT
Aqu1.216371	777	0	0.6	0.92	9.88	9.37333	ADULT	MUC1	Q05049	PF00088|PF00088|PF00088	Trefoil (P-type) domain|Trefoil (P-type) domain|Trefoil (P-type) domain
Aqu1.225810	555	1	0.6	0.92	10.21	9.37	ADULT	RAC1	Q6RUV5	PF00071|PF08477	Ras family|Miro-like protein
Aqu1.208051	1356	0	0.6	0.92	9.87	9.36333	ADULT
Aqu1.205699	815	2	1.6	0.92	10.86	9.35333	ADULT	TRAF4	Q9BUZ4	PF02176|PF00917	TRAF-type zinc finger|MATH domain
Aqu1.206779	4363	0	0.6	0.92	9.85	9.34333	ADULT	FBN1	P98133	PF00530|PF00530|PF00530|PF00530|PF00530|PF00530|PF07645|PF00008|PF07645|PF00008|PF07645|PF00008|PF07645|PF00008|PF07645|PF00008|PF07645|PF00008|PF07645|PF00008|PF07645|PF00008|PF07645|PF00008|PF07645|PF00008|PF07645|PF00008|PF07645|PF00008|PF07645|PF00008|PF07645|PF00008|PF07645|PF00008	Scavenger receptor cysteine-rich domain|Scavenger receptor cysteine-rich domain|Scavenger receptor cysteine-rich domain|Scavenger receptor cysteine-rich domain|Scavenger receptor cysteine-rich domain|Scavenger receptor cysteine-rich domain|Calcium binding EGF domain|EGF-like domain|Calcium binding EGF domain|EGF-like domain|Calcium binding EGF domain|EGF-like domain|Calcium binding EGF domain|EGF…
Aqu1.228883	1320	1	0.6	0.92	10.18	9.34	ADULT
Aqu1.219133	1524	1.58	2.6	0.92	11.03	9.33	ADULT	ARSI	Q32KI9	PF00884	Sulfatase
Aqu1.203681	1629	1.58	0.6	0.92	10.34	9.30667	ADULT	DMBT1	Q9UGM3	PF00530|PF00530|PF00530	Scavenger receptor cysteine-rich domain|Scavenger receptor cysteine-rich domain|Scavenger receptor cysteine-rich domain
Aqu1.222077	1809	2	0.6	0.92	10.48	9.30667	ADULT	SYMC	Q6PF21
Aqu1.225211	1740	2.58	3.92	3.51	12.63	9.29333	ADULT	ARS	Q10723	PF00884	Sulfatase
Aqu1.213694	3723	3.16	2.19	0.92	11.36	9.27	ADULT	PLXA4	Q80UG2	PF01437|PF01437|PF01437|PF01833|PF01833|PF01833	Plexin repeat|Plexin repeat|Plexin repeat|IPT/TIG domain|IPT/TIG domain|IPT/TIG domain
Aqu1.213551	975	0	0.6	0.92	9.77	9.26333	ADULT
Aqu1.228316	3936	3.8	0.6	0.92	11.03	9.25667	ADULT
Aqu1.219585	1158	1.58	0.6	0.92	10.27	9.23667	ADULT	GP157	Q8C206
Aqu1.230081	2034	1.58	0.6	1.92	10.59	9.22333	ADULT	HS12A	Q8K0U4
Aqu1.214210	936	1.58	0.6	0.92	10.25	9.21667	ADULT	RN213	Q63HN8
Aqu1.219584	1236	3.32	1.6	0.92	11.14	9.19333	ADULT	GP157	Q8C206
Aqu1.229192	633	2.32	0.6	0.92	10.45	9.17	ADULT	AGAL	Q42656
Aqu1.218125	642	0	2.92	1.92	10.76	9.14667	ADULT	PLMP	P81054
Aqu1.225740	2001	1.58	0.6	5.17	11.59	9.14	ADULT	NEO1	P97798	PF00041|PF00041	Fibronectin type III domain|Fibronectin type III domain
Aqu1.209709	2190	0	1.6	0.92	9.97	9.13	ADULT	HS12A	Q8K0U4
Aqu1.209699	903	1.58	0.6	0.92	10.16	9.12667	ADULT
Aqu1.227843	1392	1	0.6	0.92	9.95	9.11	ADULT
Aqu1.228163	711	6.53	7.16	5.88	15.63	9.10667	ADULT	CH055	B0BLZ5	PF03061	Thioesterase superfamily
Aqu1.221079	1041	2.8	1.6	1.92	11.21	9.10333	ADULT	YIHR	P32139	PF01263	Aldose 1-epimerase
Aqu1.228909	1524	1.58	2.19	0.92	10.66	9.09667	ADULT	ARSB	P50429	PF00884	Sulfatase
Aqu1.227604	1413	1.58	1.6	7.09	12.52	9.09667	ADULT
Aqu1.212911	351	4.45	0.6	4.92	12.39	9.06667	ADULT
Aqu1.203610	1403	2.58	0.6	0.92	10.43	9.06333	ADULT	LAC15	Q84J37	PF00394|PF07731	Multicopper oxidase|Multicopper oxidase
Aqu1.210561	1323	0	0.6	3.51	10.43	9.06	ADULT	EPHB1	P54762	PF07714|PF00069	Protein tyrosine kinase|Protein kinase domain
Aqu1.228052	1086	0	0.6	1.92	9.9	9.06	ADULT	GTPA	Q552Z6	PF01926	GTPase of unknown function
Aqu1.216822	3807	3.16	4.92	6.35	13.87	9.06	ADULT	BGAL	P77989	PF03283|PF02837|PF00703	Pectinacetylesterase|Glycosyl hydrolases family 2, sugar binding domain|Glycosyl hydrolases family 2, immunoglobulin-like beta-sandwich domain
Aqu1.227954	1641	4.32	1.6	0.92	11.33	9.05	ADULT	ANTR2	Q6DFX2	PF00092|PF05586	von Willebrand factor type A domain|Anthrax receptor C-terminus region
Aqu1.219148	1737	1.58	2.19	0.92	10.61	9.04667	ADULT	TNKS1	O95271	PF06467|PF06467	MYM-type Zinc finger|MYM-type Zinc finger
Aqu1.226686	720	1	1.6	0.92	10.22	9.04667	ADULT
Aqu1.204692	159	0	0.6	0.92	9.54	9.03333	ADULT	SYWC	P17248
Aqu1.201278	1023	1	0.6	0.92	9.86	9.02	ADULT
Aqu1.223151	4178	3.7	2.19	9.76	14.23	9.01333	ADULT	FLNB	Q80X90	PF00307|PF00307|PF00630|PF00630|PF00630|PF00630	Calponin homology (CH) domain|Calponin homology (CH) domain|Filamin/ABP280 repeat|Filamin/ABP280 repeat|Filamin/ABP280 repeat|Filamin/ABP280 repeat
Aqu1.228328	1794	0	0.6	0.92	9.47	8.96333	ADULT
Aqu1.219978	2397	2.8	0.6	0.92	10.4	8.96	ADULT	ITB6	Q6AYF4	PF00362|PF07974|PF07974|PF07974	Integrin, beta chain|EGF-like domain|EGF-like domain|EGF-like domain
Aqu1.217967	1887	1.58	0.6	0.92	9.98	8.94667	ADULT	IDS	P22304	PF00884	Sulfatase
Aqu1.208531	3036	0	0.6	0.92	9.45	8.94333	ADULT			PF00531|PF00023|PF00023|PF00531	Death domain|Ankyrin repeat|Ankyrin repeat|Death domain
Aqu1.228158	6204	4.24	3.92	0.92	11.95	8.92333	ADULT	FBN2	P35556	PF00530|PF00530|PF00530|PF00530|PF00530|PF00530|PF07645|PF00008|PF07645|PF00008|PF07645|PF00008|PF07645|PF00008|PF07645|PF00008|PF07645|PF00008|PF01826|PF07645|PF00008|PF07645|PF00008|PF07645|PF00008|PF07645|PF00008|PF07645|PF00008|PF07645|PF00008|PF07645|PF00008|PF07645|PF00008|PF07645|PF00008|PF01826|PF07645|PF00008|PF07645|PF00008|PF07645|PF00008|PF07645|PF00008|PF07645|PF00008|PF07645|PF00008…	Scavenger receptor cysteine-rich domain|Scavenger receptor cysteine-rich domain|Scavenger receptor cysteine-rich domain|Scavenger receptor cysteine-rich domain|Scavenger receptor cysteine-rich domain|Scavenger receptor cysteine-rich domain|Calcium binding EGF domain|EGF-like domain|Calcium binding EGF domain|EGF-like domain|Calcium binding EGF domain|EGF-like domain|Calcium binding EGF domain|EGF…
Aqu1.206364	6066	2.32	0.6	0.92	10.2	8.92	ADULT	SACS	Q9NZJ4
Aqu1.210628	1050	1	0.6	0.92	9.76	8.92	ADULT	MB23	O80948	PF01419	Jacalin-like lectin domain
Aqu1.216033	1206	1	0.6	0.92	9.75	8.91	ADULT	SYWC	P23381	PF00579	tRNA synthetases class I (W and Y)
Aqu1.223191	3432	4.45	1.6	0.92	11.23	8.90667	ADULT	FLNC	Q14315	PF00307|PF00307|PF00307|PF00630|PF00630|PF00630|PF00630	Calponin homology (CH) domain|Calponin homology (CH) domain|Calponin homology (CH) domain|Filamin/ABP280 repeat|Filamin/ABP280 repeat|Filamin/ABP280 repeat|Filamin/ABP280 repeat
Aqu1.201855	645	5.78	2.19	0.92	11.86	8.89667	ADULT
Aqu1.218123	1019	5.04	2.6	7.99	14.1	8.89	ADULT	ALG8	Q6P8H8	PF03155	ALG6, ALG8 glycosyltransferase family
Aqu1.219596	3894	4.45	4.06	3.73	12.97	8.89	ADULT			PF02415|PF02415|PF02415|PF02415|PF02415	Chlamydia polymorphic membrane protein (Chlamydia_PMP)|Chlamydia polymorphic membrane protein (Chlamydia_PMP)|Chlamydia polymorphic membrane protein (Chlamydia_PMP)|Chlamydia polymorphic membrane protein (Chlamydia_PMP)|Chlamydia polymorphic membrane protein (Chlamydia_PMP)
Aqu1.210956	1500	4.9	7.17	1.92	13.54	8.87667	ADULT	SPHM	P51688	PF00884	Sulfatase
Aqu1.217855	3771	2	1.6	0.92	10.38	8.87333	ADULT	LAC12	Q9FLB5	PF07732|PF00394|PF07731|PF01079|PF07731	Multicopper oxidase|Multicopper oxidase|Multicopper oxidase|Hint module|Multicopper oxidase
Aqu1.217508	10290	6	7.27	7.15	15.68	8.87333	ADULT	ANR44	Q5F478	PF00023|PF00023|PF00023|PF00023|PF08256|PF00023|PF00023|PF00023|PF00023|PF00023|PF00023|PF00023|PF00023|PF00023|PF00023|PF00023|PF00023|PF00023|PF00023|PF00023|PF00023|PF00023|PF00023|PF00023|PF00023|PF00023|PF00023|PF00023|PF00023|PF00023|PF00023|PF00023|PF00023|PF00023|PF00023|PF00023|PF00023|PF08256|PF00023|PF00023|PF00023|PF00023|PF00023|PF08256|PF00023|PF00023|PF00023|PF00023|PF00023|PF08256…	Ankyrin repeat|Ankyrin repeat|Ankyrin repeat|Ankyrin repeat|Aurein-like antibiotic peptide|Ankyrin repeat|Ankyrin repeat|Ankyrin repeat|Ankyrin repeat|Ankyrin repeat|Ankyrin repeat|Ankyrin repeat|Ankyrin repeat|Ankyrin repeat|Ankyrin repeat|Ankyrin repeat|Ankyrin repeat|Ankyrin repeat|Ankyrin repeat|Ankyrin repeat|Ankyrin repeat|Ankyrin repeat|Ankyrin repeat|Ankyrin repeat|Ankyrin repeat|Ankyrin …
Aqu1.218648	3129	4.95	3.19	2.51	12.42	8.87	ADULT	SUSD2	Q9UGT4
Aqu1.222216	2391	6.24	5.6	0.92	13.12	8.86667	ADULT	CBPA1	P00730	PF00246|PF00246	Zinc carboxypeptidase|Zinc carboxypeptidase
Aqu1.214081	767	2.32	0.6	1.92	10.47	8.85667	ADULT
Aqu1.229605	981	6.12	6.46	9.39	16.17	8.84667	ADULT	CYSP2	P25782	PF08246|PF00112	Cathepsin propeptide inhibitor domain (I29)|Papain family cysteine protease
Aqu1.219186	1041	0	0.6	0.92	9.35	8.84333	ADULT	TOC90	Q6S5G3	PF01926	GTPase of unknown function
Aqu1.229978	447	0	0.6	0.92	9.33	8.82333	ADULT	Y8295	Q54YD2	PF02221	ML domain
Aqu1.222071	837	0	3.41	0.92	10.26	8.81667	ADULT
Aqu1.225381	1146	3	0.6	8.3	12.78	8.81333	ADULT	FZD7	O57329	PF01392|PF01392	Fz domain|Fz domain
Aqu1.215374	1719	0	4.41	0.92	10.58	8.80333	ADULT
Aqu1.229957	1314	0	0.6	11.01	12.67	8.8	ADULT	BAR3	Q03376	PF03128|PF03128|PF03128|PF03128|PF03128|PF03128|PF03128|PF03128|PF03128	CXCXC repeat|CXCXC repeat|CXCXC repeat|CXCXC repeat|CXCXC repeat|CXCXC repeat|CXCXC repeat|CXCXC repeat|CXCXC repeat
Aqu1.207104	3555	0	0.6	0.92	9.29	8.78333	ADULT	NAL10	Q86W26	PF05729	NACHT domain
Aqu1.229604	990	0	0.6	0.92	9.29	8.78333	ADULT	CATL	Q95029	PF08246|PF00112	Cathepsin propeptide inhibitor domain (I29)|Papain family cysteine protease
Aqu1.227650	1503	1.58	0.6	7.37	11.95	8.76667	ADULT	POSTN	Q62009	PF02469|PF02469	Fasciclin domain|Fasciclin domain
Aqu1.215796	1863	0	0.6	0.92	9.27	8.76333	ADULT
Aqu1.225140	1227	0	2.19	0.92	9.8	8.76333	ADULT	AGAL	Q42656
Aqu1.210357	1110	0	1.6	0.92	9.6	8.76	ADULT	Y5795	Q1ZXL0	PF00169	PH domain
Aqu1.229762	1530	2	0.6	5.68	11.51	8.75	ADULT
Aqu1.212242	1074	0	0.6	0.92	9.22	8.71333	ADULT			PF00753	Metallo-beta-lactamase superfamily
Aqu1.218872	1209	2.32	0.6	0.92	9.99	8.71	ADULT
Aqu1.223590	2196	1	0.6	0.92	9.55	8.71	ADULT	YWOF	P94576
Aqu1.216720	3432	2.8	0.6	1.92	10.48	8.70667	ADULT	PTPRQ	P0C5E4	PF00041|PF00041|PF00041|PF00041	Fibronectin type III domain|Fibronectin type III domain|Fibronectin type III domain|Fibronectin type III domain
Aqu1.213027	2484	3	0.6	0.92	10.21	8.70333	ADULT
Aqu1.211708	1365	1	3.77	0.92	10.59	8.69333	ADULT
Aqu1.230080	1389	2.8	2.19	0.92	10.66	8.69	ADULT
Aqu1.224890	930	3.7	0.6	1.92	10.76	8.68667	ADULT	CED6	O76337	PF00640	Phosphotyrosine interaction domain (PTB/PID)
Aqu1.207864	1053	0	0.6	0.92	9.19	8.68333	ADULT	EPRA1	O05485
Aqu1.228689	897	0	0.6	0.92	9.18	8.67333	ADULT	TOC34	Q38906	PF01926	GTPase of unknown function
Aqu1.214943	2913	3	0.6	0.92	10.18	8.67333	ADULT	BGAL	P77989	PF02837	Glycosyl hydrolases family 2, sugar binding domain
Aqu1.212668	1341	0	0.6	0.92	9.17	8.66333	ADULT
Aqu1.221342	1251	0	0.6	0.92	9.15	8.64333	ADULT	CAUP	P54269	PF00046	Homeobox domain
Aqu1.221020	2646	3.9	0.6	0.92	10.45	8.64333	ADULT	DCC	P70211	PF00041|PF00041|PF00041|PF00041	Fibronectin type III domain|Fibronectin type III domain|Fibronectin type III domain|Fibronectin type III domain
Aqu1.223031	369	4.45	2.19	0.92	11.16	8.64	ADULT
Aqu1.208212	2325	2	0.6	0.92	9.81	8.63667	ADULT	LAC24	Q2QUN2	PF07732|PF00394|PF07731	Multicopper oxidase|Multicopper oxidase|Multicopper oxidase
Aqu1.200497	635	0	0.6	0.92	9.14	8.63333	ADULT	CP3AD	Q64464
Aqu1.225141	1227	1	1.6	0.92	9.79	8.61667	ADULT	AGAL	Q42656
Aqu1.221727	840	5.55	6.19	0.92	12.83	8.61	ADULT
Aqu1.224594	804	1.58	0.6	0.92	9.64	8.60667	ADULT	FZD7	O57329	PF01392	Fz domain
Aqu1.213834	1917	0	0.6	0.92	9.11	8.60333	ADULT	NALP3	Q96P20	PF05729	NACHT domain
Aqu1.202851	1034	3.8	0.6	5.51	11.9	8.59667	ADULT	SAMH1	Q5ZJL9
Aqu1.225815	10677	3	1.6	7.74	12.71	8.59667	ADULT	FLNA	P21333	PF00307|PF00307|PF00307|PF00630|PF00630|PF00630|PF00630|PF00630|PF00630|PF00630|PF00630|PF00630|PF00630|PF00630|PF00630|PF00630|PF00630|PF00630|PF00630|PF00630|PF00630|PF00630	Calponin homology (CH) domain|Calponin homology (CH) domain|Calponin homology (CH) domain|Filamin/ABP280 repeat|Filamin/ABP280 repeat|Filamin/ABP280 repeat|Filamin/ABP280 repeat|Filamin/ABP280 repeat|Filamin/ABP280 repeat|Filamin/ABP280 repeat|Filamin/ABP280 repeat|Filamin/ABP280 repeat|Filamin/ABP280 repeat|Filamin/ABP280 repeat|Filamin/ABP280 repeat|Filamin/ABP280 repeat|Filamin/ABP280 repeat|F…
Aqu1.207996	4266	1	2.19	0.92	9.96	8.59	ADULT	SAM14	Q5BJU3	PF07647|PF00536	SAM domain (Sterile alpha motif)|SAM domain (Sterile alpha motif)
Aqu1.216170	1143	2.8	5.85	0.92	11.78	8.59	ADULT	BGBP	Q9NL89
Aqu1.222215	1203	0	2.6	0.92	9.75	8.57667	ADULT	CBPA4	Q9UI42	PF00246	Zinc carboxypeptidase
Aqu1.216172	1179	0	3.41	0.92	10.01	8.56667	ADULT	BGBP	Q9NL89
Aqu1.220027	3672	1	0.6	0.92	9.39	8.55	ADULT	RN213	Q63HN8
Aqu1.214711	1200	0	0.6	0.92	9.05	8.54333	ADULT	CAH3	Q27504	PF00194	Eukaryotic-type carbonic anhydrase
Aqu1.217766	4424	4.45	4.85	0.92	11.95	8.54333	ADULT	DAG1	O18738
Aqu1.217382	762	0	0.6	1.92	9.38	8.54	ADULT
Aqu1.205305	915	0	0.6	1.92	9.37	8.53	ADULT	NETR	Q5G265	PF00530|PF00530	Scavenger receptor cysteine-rich domain|Scavenger receptor cysteine-rich domain
Aqu1.219604	2745	1.58	0.6	0.92	9.56	8.52667	ADULT	DSCAM	O60469	PF07686|PF00047|PF00047|PF00047|PF00047|PF07686|PF00047|PF00041|PF00041	Immunoglobulin V-set domain|Immunoglobulin domain|Immunoglobulin domain|Immunoglobulin domain|Immunoglobulin domain|Immunoglobulin V-set domain|Immunoglobulin domain|Fibronectin type III domain|Fibronectin type III domain
Aqu1.213697	2400	5.24	5.73	0.92	12.47	8.50667	ADULT	NLRC3	Q7RTR2	PF05729|PF00560|PF00560|PF00560|PF00560|PF00560	NACHT domain|Leucine Rich Repeat|Leucine Rich Repeat|Leucine Rich Repeat|Leucine Rich Repeat|Leucine Rich Repeat
Aqu1.221009	2400	3.16	1.6	2.92	11.05	8.49	ADULT	TRIM2	Q9ESN6	PF00097|PF00643|PF00643|PF01436|PF01436	Zinc finger, C3HC4 type (RING finger)|B-box zinc finger|B-box zinc finger|NHL repeat|NHL repeat
Aqu1.213000	3135	2	3.41	0.92	10.59	8.48	ADULT	CHS6	O13395
Aqu1.204367	1023	0	0.6	0.92	8.98	8.47333	ADULT
Aqu1.219190	1581	2.32	2.6	2.92	11.07	8.45667	ADULT	D2	P18142	PF00135	Carboxylesterase
Aqu1.228261	2142	5.61	0.6	7.64	13.07	8.45333	ADULT	COE3	Q9H4W6	PF01833	IPT/TIG domain
Aqu1.216255	516	0	0.6	2.92	9.62	8.44667	ADULT	IDS	Q08890
Aqu1.228910	1125	1.58	0.6	0.92	9.47	8.43667	ADULT	ARSB	P50429	PF00884	Sulfatase
Aqu1.214104	987	0	2.19	0.92	9.47	8.43333	ADULT	ALDR	P16116	PF00248	Aldo/keto reductase family
Aqu1.220028	2325	1	0.6	2.92	9.94	8.43333	ADULT
Aqu1.227326	1611	0	0.6	0.92	8.94	8.43333	ADULT
Aqu1.210307	1038	4.9	0.6	0.92	10.57	8.43	ADULT	SEPT8	B0KWP7
Aqu1.223686	1422	1	0.6	3.51	10.13	8.42667	ADULT	SULF2	Q8IWU5	PF00884	Sulfatase
Aqu1.211164	939	1	0.6	0.92	9.26	8.42	ADULT			PF00240	Ubiquitin family
Aqu1.224261	2349	4.75	5.85	5.45	13.77	8.42	ADULT	MPEG1	Q5RBP9	PF01823	MAC/Perforin domain
Aqu1.211824	834	3.8	3.6	0.92	11.19	8.41667	ADULT	YNS9	O60140	PF05495	CHY zinc finger
Aqu1.204544	1199	2.32	0.6	6.32	11.49	8.41	ADULT
Aqu1.230315	4044	4.24	2.19	0.92	10.86	8.41	ADULT	KLDC3	Q9BQ90	PF01344|PF07646|PF01344|PF07646|PF01344	Kelch motif|Kelch motif|Kelch motif|Kelch motif|Kelch motif
Aqu1.207754	369	0	0.6	0.92	8.91	8.40333	ADULT	IDS	P22304
Aqu1.226586	2010	2	3.19	0.92	10.44	8.40333	ADULT	PTPRS	Q13332	PF00041|PF00041|PF00041	Fibronectin type III domain|Fibronectin type III domain|Fibronectin type III domain
Aqu1.217484	579	5.42	4.6	0.92	12.04	8.39333	ADULT	RAC2	P15153	PF00071|PF08477	Ras family|Miro-like protein
Aqu1.220009	1890	6.16	6.73	5.73	14.58	8.37333	ADULT	GTPA	Q552Z6
Aqu1.204785	477	4	2.6	4.24	11.97	8.35667	ADULT
Aqu1.230273	828	2.8	2.19	0.92	10.32	8.35	ADULT			PF05699	hAT family dimerisation domain
Aqu1.223187	1584	0	2.19	0.92	9.36	8.32333	ADULT	NATTL	Q5CZR5
Aqu1.228322	1701	3.16	2.92	0.92	10.65	8.31667	ADULT	ASTE1	Q8BIR2
Aqu1.228752	1383	3.16	4.3	5.83	12.74	8.31	ADULT	JIP1	Q9R237	PF00169|PF00640	PH domain|Phosphotyrosine interaction domain (PTB/PID)
Aqu1.228411	543	0	5.46	5.17	11.85	8.30667	ADULT
Aqu1.222093	567	0	0.6	0.92	8.81	8.30333	ADULT	ZCH24	B2RVL6
Aqu1.229835	912	0	0.6	0.92	8.81	8.30333	ADULT	ELOV6	Q5ZJR8	PF01151	GNS1/SUR4 family
Aqu1.224412	2322	1	2.19	0.92	9.67	8.3	ADULT	ZBED4	O75132	PF02892|PF05699	BED zinc finger|hAT family dimerisation domain
Aqu1.217058	1053	3.32	3.41	1.92	11.18	8.29667	ADULT	EPRA1	O05485
Aqu1.213549	1677	1	0.6	6.81	11.07	8.26667	ADULT	YD541	Q03049	PF01370	NAD dependent epimerase/dehydratase family
Aqu1.219951	846	0	0.6	0.92	8.76	8.25333	ADULT	S1C2A	Q9WUW9	PF00685	Sulfotransferase domain
Aqu1.217306	617	2	0.6	0.92	9.42	8.24667	ADULT
Aqu1.220982	3875	1.58	2.19	0.92	9.81	8.24667	ADULT	FAT4	Q2PZL6	PF00028|PF00028|PF00028|PF00028|PF00028|PF00028|PF00028|PF00028|PF00028	Cadherin domain|Cadherin domain|Cadherin domain|Cadherin domain|Cadherin domain|Cadherin domain|Cadherin domain|Cadherin domain|Cadherin domain
Aqu1.227165	5577	3	2.19	9.63	13.18	8.24	ADULT	DMBT1	Q9UGM3	PF00530|PF00530|PF00530|PF00530|PF00530|PF00530|PF00530|PF00530|PF00530|PF00530|PF00530|PF00530|PF00530	Scavenger receptor cysteine-rich domain|Scavenger receptor cysteine-rich domain|Scavenger receptor cysteine-rich domain|Scavenger receptor cysteine-rich domain|Scavenger receptor cysteine-rich domain|Scavenger receptor cysteine-rich domain|Scavenger receptor cysteine-rich domain|Scavenger receptor cysteine-rich domain|Scavenger receptor cysteine-rich domain|Scavenger receptor cysteine-rich domain…
Aqu1.210486	1014	3.16	1.6	0.92	10.13	8.23667	ADULT	IASPP	Q9XVN3	PF00023|PF00023|PF00018|PF07653	Ankyrin repeat|Ankyrin repeat|SH3 domain|Variant SH3 domain
Aqu1.212235	1026	6.2	6.46	2.51	13.29	8.23333	ADULT	ODF3A	A3KQA5	PF07004|PF07004|PF07004|PF07004|PF07004|PF07004	Protein of unknown function (DUF1309)|Protein of unknown function (DUF1309)|Protein of unknown function (DUF1309)|Protein of unknown function (DUF1309)|Protein of unknown function (DUF1309)|Protein of unknown function (DUF1309)
Aqu1.217479	690	2.8	2.92	1.92	10.78	8.23333	ADULT	EPRA1	O05485
Aqu1.230092	1194	3.32	0.6	0.92	9.84	8.22667	ADULT	ARSJ	Q5FYB0
Aqu1.224551	1239	1	0.6	0.92	9.06	8.22	ADULT	PAPL	A5D6U8	PF00149	Calcineurin-like phosphoesterase
Aqu1.226840	2007	1	0.6	0.92	9.05	8.21	ADULT	NETR	Q5G266	PF00530|PF00530	Scavenger receptor cysteine-rich domain|Scavenger receptor cysteine-rich domain
Aqu1.207364	2464	4.45	5.56	0.92	11.85	8.20667	ADULT	ANK1	P16157	PF00023|PF00023|PF00023|PF00023|PF00023|PF00023|PF00023|PF00023|PF00023|PF00023|PF00023|PF00023|PF00023|PF00023|PF00023|PF00023|PF00023|PF00023|PF00023	Ankyrin repeat|Ankyrin repeat|Ankyrin repeat|Ankyrin repeat|Ankyrin repeat|Ankyrin repeat|Ankyrin repeat|Ankyrin repeat|Ankyrin repeat|Ankyrin repeat|Ankyrin repeat|Ankyrin repeat|Ankyrin repeat|Ankyrin repeat|Ankyrin repeat|Ankyrin repeat|Ankyrin repeat|Ankyrin repeat|Ankyrin repeat
Aqu1.229952	2294	7.06	5.25	3.51	13.48	8.20667	ADULT
Aqu1.213442	4254	1.58	2.6	0.92	9.9	8.2	ADULT	KLDC1	Q8N7A1	PF07646|PF07646|PF01344|PF07646|PF01344	Kelch motif|Kelch motif|Kelch motif|Kelch motif|Kelch motif
Aqu1.201765	1044	1.58	2.92	0.92	10	8.19333	ADULT	NETR	Q5G266	PF00530|PF00530	Scavenger receptor cysteine-rich domain|Scavenger receptor cysteine-rich domain
Aqu1.213784	779	2.32	7.65	5.68	13.4	8.18333	ADULT
Aqu1.229823	2808	0	3.6	0.92	9.69	8.18333	ADULT	LPHN3	Q9Z173	PF01825|PF00002	Latrophilin/CL-1-like GPS domain|7 transmembrane receptor (Secretin family)
Aqu1.200550	645	0	1.6	0.92	9.02	8.18	ADULT	PLMP	Q9Y7F7
Aqu1.223226	1605	0	0.6	0.92	8.68	8.17333	ADULT	MRF	Q9Y2G1	PF05224	NDT80 / PhoG like DNA-binding family
Aqu1.212112	207	0	1.6	0.92	9.01	8.17	ADULT	CO6A3	P15989	PF00014	Kunitz/Bovine pancreatic trypsin inhibitor domain
Aqu1.210384	471	1	0.6	0.92	9	8.16	ADULT	SAMH1	Q0VCA5
Aqu1.214213	5822	2.32	2.6	0.92	10.1	8.15333	ADULT	RN213	Q63HN8
Aqu1.227652	1482	6.68	2.6	7.84	13.85	8.14333	ADULT	POSTN	Q15063	PF02469|PF02469	Fasciclin domain|Fasciclin domain
Aqu1.215252	5115	7.41	6.75	2.51	13.7	8.14333	ADULT	FLNB	Q80X90	PF00307|PF00307|PF00307|PF00630|PF00630|PF00630|PF00630|PF00630	Calponin homology (CH) domain|Calponin homology (CH) domain|Calponin homology (CH) domain|Filamin/ABP280 repeat|Filamin/ABP280 repeat|Filamin/ABP280 repeat|Filamin/ABP280 repeat|Filamin/ABP280 repeat
Aqu1.201679	1348	0	0.6	0.92	8.64	8.13333	ADULT
Aqu1.228893	606	3	0.6	0.92	9.64	8.13333	ADULT	ELOV6	Q6PC64
Aqu1.216464	1437	0	0.6	0.92	8.62	8.11333	ADULT	ITLN2	Q8WWU7
Aqu1.202230	720	0	0.6	0.92	8.61	8.10333	ADULT
Aqu1.210635	714	0	0.6	0.92	8.61	8.10333	ADULT
Aqu1.203007	494	0	1.6	0.92	8.94	8.1	ADULT	SPEB	Q9BSE5
Aqu1.213464	1920	1.58	2.19	0.92	9.65	8.08667	ADULT	LAC12	Q9FLB5	PF07732|PF00394|PF07731	Multicopper oxidase|Multicopper oxidase|Multicopper oxidase
Aqu1.223871	1665	4.39	4.3	5.57	12.83	8.07667	ADULT	NAL12	P59046	PF05729	NACHT domain
Aqu1.226914	1218	1	2.6	0.92	9.56	8.05333	ADULT			PF07974	EGF-like domain
Aqu1.215033	1374	1	0.6	0.92	8.88	8.04	ADULT	FCN2	Q29041	PF00147|PF00147	Fibrinogen beta and gamma chains, C-terminal globular domain|Fibrinogen beta and gamma chains, C-terminal globular domain
Aqu1.207638	1446	1	0.6	0.92	8.86	8.02	ADULT			PF00041	Fibronectin type III domain
Aqu1.207029	4482	1	3.6	0.92	9.84	8	ADULT	DMBT1	Q9UGM3	PF00530|PF00530|PF00530|PF00530|PF00530|PF00530|PF00530|PF00530|PF00094	Scavenger receptor cysteine-rich domain|Scavenger receptor cysteine-rich domain|Scavenger receptor cysteine-rich domain|Scavenger receptor cysteine-rich domain|Scavenger receptor cysteine-rich domain|Scavenger receptor cysteine-rich domain|Scavenger receptor cysteine-rich domain|Scavenger receptor cysteine-rich domain|von Willebrand factor type D domain
Aqu1.218671	1329	0	0.6	1.92	8.84	8	ADULT	TRIM3	O70277	PF00097|PF00643	Zinc finger, C3HC4 type (RING finger)|B-box zinc finger
Aqu1.227901	1989	4.95	6.06	9.09	14.7	8	ADULT	AOSL	O16025	PF00305	Lipoxygenase
Aqu1.219188	1482	4.39	3.77	0.92	11.01	7.98333	ADULT	BPI	P17213	PF01273|PF02886	LBP / BPI / CETP family, N-terminal domain|LBP / BPI / CETP family, C-terminal domain
Aqu1.211083	1986	2	0.6	0.92	9.15	7.97667	ADULT	GP112	Q8IZF6	PF02793|PF01825	Hormone receptor domain|Latrophilin/CL-1-like GPS domain
Aqu1.218928	486	5.42	0.6	2.51	10.82	7.97667	ADULT	NPC22	Q54SZ8	PF02221	ML domain
Aqu1.202415	537	4.52	2.6	7.77	12.93	7.96667	ADULT
Aqu1.219011	2682	1	1.6	4.73	10.4	7.95667	ADULT	GPSM1	Q9R080	PF07719|PF00515|PF07719|PF00515|PF07719|PF00515|PF07719|PF00515|PF07719|PF00515|PF07719	Tetratricopeptide repeat|Tetratricopeptide repeat|Tetratricopeptide repeat|Tetratricopeptide repeat|Tetratricopeptide repeat|Tetratricopeptide repeat|Tetratricopeptide repeat|Tetratricopeptide repeat|Tetratricopeptide repeat|Tetratricopeptide repeat|Tetratricopeptide repeat
Aqu1.223925	1077	3.8	3.41	1.92	11	7.95667	ADULT	SOX17	Q61473	PF00505	HMG (high mobility group) box
Aqu1.222229	1263	1.58	0.6	0.92	8.98	7.94667	ADULT
Aqu1.204506	918	0	0.6	3.92	9.44	7.93333	ADULT	FLNA	P21333	PF00630	Filamin/ABP280 repeat
Aqu1.211263	482	0	0.6	0.92	8.44	7.93333	ADULT	DLL1	Q61483	PF00008|PF07974|PF00008|PF07974	EGF-like domain|EGF-like domain|EGF-like domain|EGF-like domain
Aqu1.210904	1452	5.32	4.41	0.92	11.48	7.93	ADULT
Aqu1.213405	2013	3.32	0.6	6.05	11.25	7.92667	ADULT	GLIS3	Q8NEA6	PF00096|PF00096|PF00096|PF00096|PF00096	Zinc finger, C2H2 type|Zinc finger, C2H2 type|Zinc finger, C2H2 type|Zinc finger, C2H2 type|Zinc finger, C2H2 type
Aqu1.209444	790	6.97	6.27	1.92	12.97	7.91667	ADULT	COMD5	Q9GZQ3	PF07258	HCaRG protein
Aqu1.210245	768	0	0.6	0.92	8.41	7.90333	ADULT	IDS	Q08890
Aqu1.210312	1062	0	0.6	0.92	8.41	7.90333	ADULT	TC159	O81283	PF01926	GTPase of unknown function
Aqu1.205301	876	3.32	0.6	0.92	9.51	7.89667	ADULT			PF01926	GTPase of unknown function
Aqu1.213604	2067	0	1.6	1.92	9.07	7.89667	ADULT	TRIM3	O75382	PF00097|PF00643|PF01436|PF01436|PF01436|PF01436|PF01436|PF01436	Zinc finger, C3HC4 type (RING finger)|B-box zinc finger|NHL repeat|NHL repeat|NHL repeat|NHL repeat|NHL repeat|NHL repeat
Aqu1.221883	2889	0	0.6	0.92	8.39	7.88333	ADULT	CSMD1	Q96PZ7	PF00084|PF00084|PF00084|PF00084|PF00084|PF00084|PF00084|PF00084|PF00084|PF00084	Sushi domain (SCR repeat)|Sushi domain (SCR repeat)|Sushi domain (SCR repeat)|Sushi domain (SCR repeat)|Sushi domain (SCR repeat)|Sushi domain (SCR repeat)|Sushi domain (SCR repeat)|Sushi domain (SCR repeat)|Sushi domain (SCR repeat)|Sushi domain (SCR repeat)
Aqu1.219341	1284	2.32	2.92	1.92	10.27	7.88333	ADULT			PF04851|PF00270	Type III restriction enzyme, res subunit|DEAD/DEAH box helicase
Aqu1.223212	1275	0	1.6	0.92	8.72	7.88	ADULT	TRAF4	Q9BUZ4	PF02176|PF02176|PF00917	TRAF-type zinc finger|TRAF-type zinc finger|MATH domain
Aqu1.200688	456	0	0.6	4.51	9.58	7.87667	ADULT
Aqu1.228882	1374	6.96	8.09	2.51	13.73	7.87667	ADULT
Aqu1.202484	1428	0	3.6	0.92	9.38	7.87333	ADULT
Aqu1.213876	1356	0	0.6	0.92	8.38	7.87333	ADULT
Aqu1.201615	819	0	2.19	2.51	9.44	7.87333	ADULT			PF03351	DOMON domain
Aqu1.217717	3066	6.24	6.99	8.15	15	7.87333	ADULT	GLI3	Q61602	PF00096|PF00096|PF00096|PF00096|PF00096	Zinc finger, C2H2 type|Zinc finger, C2H2 type|Zinc finger, C2H2 type|Zinc finger, C2H2 type|Zinc finger, C2H2 type
Aqu1.210630	981	0	0.6	0.92	8.37	7.86333	ADULT	MB23	O80948	PF01419	Jacalin-like lectin domain
Aqu1.217654	1878	0	0.6	0.92	8.36	7.85333	ADULT
Aqu1.219950	3849	0	3.6	0.92	9.36	7.85333	ADULT			PF02415|PF02415|PF02415|PF02415|PF02415|PF02415	Chlamydia polymorphic membrane protein (Chlamydia_PMP)|Chlamydia polymorphic membrane protein (Chlamydia_PMP)|Chlamydia polymorphic membrane protein (Chlamydia_PMP)|Chlamydia polymorphic membrane protein (Chlamydia_PMP)|Chlamydia polymorphic membrane protein (Chlamydia_PMP)|Chlamydia polymorphic membrane protein (Chlamydia_PMP)
Aqu1.222620	1599	0	1.6	0.92	8.69	7.85	ADULT	LMLN	Q29AK2	PF01457	Leishmanolysin
Aqu1.201462	1197	0	0.6	0.92	8.35	7.84333	ADULT			PF00560|PF00560|PF00560|PF00560|PF00560	Leucine Rich Repeat|Leucine Rich Repeat|Leucine Rich Repeat|Leucine Rich Repeat|Leucine Rich Repeat
Aqu1.218065	1089	5.28	5.77	3.73	12.77	7.84333	ADULT	DET1	Q99288	PF07647|PF00536|PF00300	SAM domain (Sterile alpha motif)|SAM domain (Sterile alpha motif)|Phosphoglycerate mutase family
Aqu1.226489	294	2.58	1.6	0.92	9.54	7.84	ADULT	GRN	P23785	PF00396	Granulin
Aqu1.222625	1059	2	0.6	0.92	9	7.82667	ADULT	GRM8	O00222	PF01094	Receptor family ligand binding region
Aqu1.222074	852	2.58	0.6	2.51	9.72	7.82333	ADULT
Aqu1.200476	492	0	0.6	0.92	8.33	7.82333	ADULT	SPEB	Q9BSE5
Aqu1.205174	1593	2	0.6	2.92	9.66	7.82	ADULT	FCGBP	Q9Y6R7	PF03160	Calx-beta domain
Aqu1.212268	2367	3.32	0.6	0.92	9.43	7.81667	ADULT	ANK1	P16157	PF00023|PF00023|PF00023|PF00023|PF00023|PF00023	Ankyrin repeat|Ankyrin repeat|Ankyrin repeat|Ankyrin repeat|Ankyrin repeat|Ankyrin repeat
Aqu1.207563	1506	0	0.6	0.92	8.32	7.81333	ADULT	NOX5	Q96PH1	PF07732|PF00394|PF08030	Multicopper oxidase|Multicopper oxidase|Ferric reductase NAD binding domain
Aqu1.210560	1197	0	0.6	0.92	8.32	7.81333	ADULT	PA2G6	P97819	PF00023|PF00023|PF01734	Ankyrin repeat|Ankyrin repeat|Patatin-like phospholipase
Aqu1.211767	939	0	0.6	0.92	8.32	7.81333	ADULT
Aqu1.209527	2703	0	0.6	0.92	8.31	7.80333	ADULT	FCGBP	Q9Y6R7
Aqu1.205599	1476	0	0.6	0.92	8.3	7.79333	ADULT	GNS	Q1LZH9	PF00884	Sulfatase
Aqu1.207358	1068	3.7	2.6	0.92	10.19	7.78333	ADULT			PF00531	Death domain
Aqu1.221787	1074	0	0.6	0.92	8.29	7.78333	ADULT	EPRA1	O05485
Aqu1.217393	1833	3.8	2.6	5.32	11.68	7.77333	ADULT	LIVB3	Q8YEE8
Aqu1.210890	1152	1	0.6	0.92	8.61	7.77	ADULT			PF00240	Ubiquitin family
Aqu1.210449	1038	3.7	2.19	0.92	10.03	7.76	ADULT	RN213	Q63HN8
Aqu1.213092	1209	3	0.6	0.92	9.26	7.75333	ADULT	GTPA	Q552Z6	PF01926	GTPase of unknown function
Aqu1.220175	3636	3.58	2.19	0.92	9.98	7.75	ADULT	PATS1	Q55E58
Aqu1.230089	1482	1.58	2.6	0.92	9.44	7.74	ADULT	ARSB	P33727	PF00884	Sulfatase
Aqu1.217214	936	5.88	5.06	0.92	11.69	7.73667	ADULT	BTBD9	A4IFG2	PF00651|PF07707	BTB/POZ domain|BTB And C-terminal Kelch
Aqu1.204446	1455	1.58	0.6	0.92	8.76	7.72667	ADULT	GTPA	Q552Z6	PF01926	GTPase of unknown function
Aqu1.211895	4548	0	2.6	0.92	8.9	7.72667	ADULT
Aqu1.216031	564	0	0.6	0.92	8.23	7.72333	ADULT	SYWC	P23381
Aqu1.217944	2085	2	2.92	0.92	9.65	7.70333	ADULT	GABR2	Q80T41	PF01094|PF00003	Receptor family ligand binding region|7 transmembrane receptor (metabotropic glutamate family)
Aqu1.200075	597	0	1.6	0.92	8.54	7.7	ADULT
Aqu1.204158	2316	0	0.6	1.92	8.54	7.7	ADULT
Aqu1.229790	1524	5.58	5.46	3.24	12.45	7.69	ADULT	ARSB	P50429	PF00884	Sulfatase
Aqu1.223979	2697	3.32	0.6	0.92	9.3	7.68667	ADULT			PF04508|PF02370|PF02370|PF04508|PF02370|PF02370|PF02370|PF04508|PF04508|PF02370|PF02370|PF04508|PF02370|PF04508	Viral A-type inclusion protein repeat|M protein repeat|M protein repeat|Viral A-type inclusion protein repeat|M protein repeat|M protein repeat|M protein repeat|Viral A-type inclusion protein repeat|Viral A-type inclusion protein repeat|M protein repeat|M protein repeat|Viral A-type inclusion protein repeat|M protein repeat|Viral A-type inclusion protein repeat
Aqu1.225013	2022	0	0.6	0.92	8.19	7.68333	ADULT	PATS1	Q55E58
Aqu1.227146	1461	1.58	3.92	0.92	9.82	7.68	ADULT	STS	P50427	PF00884	Sulfatase
Aqu1.220906	993	1	2.6	0.92	9.18	7.67333	ADULT
Aqu1.214061	3114	0	0.6	0.92	8.16	7.65333	ADULT
Aqu1.217532	3288	0	0.6	0.92	8.16	7.65333	ADULT			PF02415|PF02415|PF02415	Chlamydia polymorphic membrane protein (Chlamydia_PMP)|Chlamydia polymorphic membrane protein (Chlamydia_PMP)|Chlamydia polymorphic membrane protein (Chlamydia_PMP)
Aqu1.204831	984	1.58	0.6	0.92	8.68	7.64667	ADULT	KIF14	Q15058	PF00225	Kinesin motor domain
Aqu1.223689	3075	4.39	2.92	1.92	10.72	7.64333	ADULT	CHS1	Q8SSI7	PF00536	SAM domain (Sterile alpha motif)
Aqu1.213001	9135	4.7	2.92	0.92	10.49	7.64333	ADULT	SVEP1	A2AVA0	PF06119|PF00084|PF00084|PF00084|PF00084|PF00084|PF00084|PF00084|PF00084|PF00084|PF00084|PF00084|PF00084|PF00084|PF00084|PF00084|PF00084|PF00084|PF00084|PF00084|PF00084|PF00084|PF00084|PF00084|PF00041|PF00041|PF00041|PF00041|PF00041|PF00041|PF00041|PF00041|PF00041|PF00041|PF00041|PF00041	Nidogen-like|Sushi domain (SCR repeat)|Sushi domain (SCR repeat)|Sushi domain (SCR repeat)|Sushi domain (SCR repeat)|Sushi domain (SCR repeat)|Sushi domain (SCR repeat)|Sushi domain (SCR repeat)|Sushi domain (SCR repeat)|Sushi domain (SCR repeat)|Sushi domain (SCR repeat)|Sushi domain (SCR repeat)|Sushi domain (SCR repeat)|Sushi domain (SCR repeat)|Sushi domain (SCR repeat)|Sushi domain (SCR repe…
Aqu1.216037	618	3.9	5.25	2.92	11.66	7.63667	ADULT	RN170	Q28DS3	PF00097	Zinc finger, C3HC4 type (RING finger)
Aqu1.203474	1803	0	0.6	0.92	8.14	7.63333	ADULT	CSMD1	Q96PZ7	PF00084|PF00084|PF00084|PF00084|PF00084|PF00084|PF00084|PF00084|PF00084	Sushi domain (SCR repeat)|Sushi domain (SCR repeat)|Sushi domain (SCR repeat)|Sushi domain (SCR repeat)|Sushi domain (SCR repeat)|Sushi domain (SCR repeat)|Sushi domain (SCR repeat)|Sushi domain (SCR repeat)|Sushi domain (SCR repeat)
Aqu1.216331	1011	0	0.6	0.92	8.14	7.63333	ADULT	TC159	O81283	PF01926	GTPase of unknown function
Aqu1.216463	1503	0	0.6	0.92	8.14	7.63333	ADULT	ITLN2	Q8WWU7
Aqu1.211589	912	2.58	3.41	1.92	10.27	7.63333	ADULT
Aqu1.220853	1110	2	0.6	5.73	10.41	7.63333	ADULT	TENR	Q92752	PF00147	Fibrinogen beta and gamma chains, C-terminal globular domain
Aqu1.218066	879	3.45	3.19	5.24	11.59	7.63	ADULT	ECTD	Q5YW75	PF05721	Phytanoyl-CoA dioxygenase (PhyH)
Aqu1.229780	1065	8.89	9.87	4.92	15.52	7.62667	ADULT	TRAF4	Q9BUZ4	PF00096|PF02176|PF00096	Zinc finger, C2H2 type|TRAF-type zinc finger|Zinc finger, C2H2 type
Aqu1.203767	859	0	0.6	0.92	8.13	7.62333	ADULT	APLD1	Q96LR9
Aqu1.206072	209	0	0.6	0.92	8.12	7.61333	ADULT	SYWC	P23381
Aqu1.221247	611	0	0.6	0.92	8.12	7.61333	ADULT
Aqu1.220831	1695	5.55	5.99	5.32	13.23	7.61	ADULT
Aqu1.203616	606	2.8	1.6	0.92	9.38	7.60667	ADULT
Aqu1.211111	3443	1.58	0.6	0.92	8.62	7.58667	ADULT	YEIE	P0ACR4	PF03466	LysR substrate binding domain
Aqu1.204069	594	0	0.6	0.92	8.09	7.58333	ADULT	GUX1	Q00328	PF00840	Glycosyl hydrolase family 7
Aqu1.222090	819	5.24	6.75	4.51	13.08	7.58	ADULT	ZCH24	B2RVL6
Aqu1.207017	792	0	0.6	0.92	8.08	7.57333	ADULT	FBCD1	Q8N539	PF00147	Fibrinogen beta and gamma chains, C-terminal globular domain
Aqu1.228297	1563	6.06	5.73	2.51	12.34	7.57333	ADULT
Aqu1.212174	1830	4.39	7.52	1.92	12.18	7.57	ADULT	CATZ	P05689	PF00112|PF00112	Papain family cysteine protease|Papain family cysteine protease
Aqu1.226387	579	6.75	5.19	7.11	13.92	7.57	ADULT	H5	P02259	PF00538	linker histone H1 and H5 family
Aqu1.213462	2037	0	0.6	0.92	8.07	7.56333	ADULT	LAC11	Q8VZA1	PF00394|PF07731	Multicopper oxidase|Multicopper oxidase
Aqu1.214133	516	1	0.6	0.92	8.4	7.56	ADULT			PF05168	HEPN domain
Aqu1.228283	3702	2.58	0.6	3.24	9.7	7.56	ADULT
Aqu1.229979	444	5.08	5.65	3.24	12.21	7.55333	ADULT	Y8295	Q54YD2	PF02221	ML domain
Aqu1.216734	1419	2.58	1.6	0.92	9.23	7.53	ADULT	FUT10	Q5F2N4	PF00852	Glycosyltransferase family 10 (fucosyltransferase)
Aqu1.205764	352	2	0.6	0.92	8.69	7.51667	ADULT	AGAL	Q42656
Aqu1.219260	606	1	1.6	0.92	8.69	7.51667	ADULT
Aqu1.216818	2103	4	4.85	0.92	10.77	7.51333	ADULT	PTPRQ	O88488	PF00008|PF07645|PF00008|PF00041|PF00041|PF00041|PF00041	EGF-like domain|Calcium binding EGF domain|EGF-like domain|Fibronectin type III domain|Fibronectin type III domain|Fibronectin type III domain|Fibronectin type III domain
Aqu1.212295	1125	0	0.6	0.92	8.02	7.51333	ADULT
Aqu1.217943	1797	0	0.6	0.92	8.02	7.51333	ADULT	GABR1	Q9UBS5	PF01094	Receptor family ligand binding region
Aqu1.210447	1602	1	0.6	0.92	8.35	7.51	ADULT
Aqu1.213091	759	0	0.6	0.92	8.01	7.50333	ADULT
Aqu1.217799	2142	1.58	0.6	5.17	9.94	7.49	ADULT	LMLN	Q29AK2	PF01457	Leishmanolysin
Aqu1.203521	1325	1.58	0.6	0.92	8.52	7.48667	ADULT	GPR98	Q6JAN0	PF03160|PF03160	Calx-beta domain|Calx-beta domain
Aqu1.213399	978	1	0.6	0.92	8.32	7.48	ADULT	GTPA	Q552Z6	PF01926	GTPase of unknown function
Aqu1.204449	765	1.58	0.6	0.92	8.51	7.47667	ADULT	LEC6	P82151
Aqu1.218124	1056	0	0.6	0.92	7.98	7.47333	ADULT	EPRA1	O05485
Aqu1.208782	741	5.9	3.92	7.03	13.09	7.47333	ADULT
Aqu1.218210	1353	2.58	0.6	0.92	8.84	7.47333	ADULT
Aqu1.212277	6117	2	2.19	0.92	9.17	7.46667	ADULT	DMBT1	Q9UGM3	PF00530|PF00530|PF00530|PF00530|PF00530|PF00530|PF00530|PF00530|PF00530	Scavenger receptor cysteine-rich domain|Scavenger receptor cysteine-rich domain|Scavenger receptor cysteine-rich domain|Scavenger receptor cysteine-rich domain|Scavenger receptor cysteine-rich domain|Scavenger receptor cysteine-rich domain|Scavenger receptor cysteine-rich domain|Scavenger receptor cysteine-rich domain|Scavenger receptor cysteine-rich domain
Aqu1.213700	996	0	0.6	0.92	7.97	7.46333	ADULT			PF00560|PF00560|PF00560|PF00560	Leucine Rich Repeat|Leucine Rich Repeat|Leucine Rich Repeat|Leucine Rich Repeat
Aqu1.208652	1923	1	2.19	0.92	8.82	7.45	ADULT
Aqu1.221610	1446	1.58	0.6	3.73	9.42	7.45	ADULT	AKT3	Q9WUA6	PF00169|PF00069|PF07714|PF00433	PH domain|Protein kinase domain|Protein tyrosine kinase|Protein kinase C terminal domain
Aqu1.220887	1674	3.45	0.6	0.92	9.1	7.44333	ADULT	NALP3	Q8R4B8	PF05729	NACHT domain
Aqu1.201061	476	2.58	1.6	0.92	9.14	7.44	ADULT
Aqu1.222228	1377	4.85	0.6	0.92	9.56	7.43667	ADULT
Aqu1.209260	765	4.32	0.6	0.92	9.38	7.43333	ADULT
Aqu1.225745	1335	8.65	9.82	8.26	16.34	7.43	ADULT
Aqu1.209161	1113	0	0.6	0.92	7.92	7.41333	ADULT	IDS	P22304	PF00884	Sulfatase
Aqu1.223881	2631	3.7	3.19	1.92	10.35	7.41333	ADULT	Y381	Q4UMH6	PF00023|PF00023|PF00023|PF00023|PF00023|PF00023|PF00023|PF00023|PF00023|PF00023|PF00023|PF00023|PF00023|PF00023|PF00023|PF00023|PF00023|PF00023|PF00023|PF00023|PF00023|PF00023	Ankyrin repeat|Ankyrin repeat|Ankyrin repeat|Ankyrin repeat|Ankyrin repeat|Ankyrin repeat|Ankyrin repeat|Ankyrin repeat|Ankyrin repeat|Ankyrin repeat|Ankyrin repeat|Ankyrin repeat|Ankyrin repeat|Ankyrin repeat|Ankyrin repeat|Ankyrin repeat|Ankyrin repeat|Ankyrin repeat|Ankyrin repeat|Ankyrin repeat|Ankyrin repeat|Ankyrin repeat
Aqu1.209316	522	4.7	2.19	0.92	10.01	7.40667	ADULT	LYS	P00720
Aqu1.209380	1833	2	0.6	0.92	8.57	7.39667	ADULT	HS12A	Q8K0U4
Aqu1.226823	609	3.45	0.6	0.92	9.05	7.39333	ADULT			PF00098	Zinc knuckle
Aqu1.213813	849	4.7	3.92	4.38	11.72	7.38667	ADULT	ECTD	Q7W977	PF05721	Phytanoyl-CoA dioxygenase (PhyH)
Aqu1.201436	1441	2	0.6	0.92	8.56	7.38667	ADULT	CELR1	O35161	PF00028|PF00028|PF00028|PF00028	Cadherin domain|Cadherin domain|Cadherin domain|Cadherin domain
Aqu1.211659	1506	0	3.92	0.92	9	7.38667	ADULT			PF00531	Death domain
Aqu1.217672	780	4.75	4.3	3.24	11.48	7.38333	ADULT	TPP1	Q9XSB8
Aqu1.221111	4266	4.45	1.6	6.54	11.58	7.38333	ADULT	RIMB1	Q7TNF8	PF02370|PF02370|PF02370|PF02370|PF02370|PF02370|PF00018|PF07653|PF07653|PF00018	M protein repeat|M protein repeat|M protein repeat|M protein repeat|M protein repeat|M protein repeat|SH3 domain|Variant SH3 domain|Variant SH3 domain|SH3 domain
Aqu1.217514	3420	4.39	2.19	0.92	9.88	7.38	ADULT
Aqu1.223889	2571	2	3.41	0.92	9.49	7.38	ADULT	YIHQ	P32138	PF01055	Glycosyl hydrolases family 31
Aqu1.214490	2019	6.53	4.19	0.92	11.26	7.38	ADULT	ESPN	Q9ET47	PF00023|PF00023|PF00023|PF00023|PF00023|PF00023|PF00023|PF00023	Ankyrin repeat|Ankyrin repeat|Ankyrin repeat|Ankyrin repeat|Ankyrin repeat|Ankyrin repeat|Ankyrin repeat|Ankyrin repeat
Aqu1.215279	2352	3.16	0.6	0.92	8.94	7.38	ADULT
Aqu1.203736	1738	0	0.6	0.92	7.88	7.37333	ADULT	PTPRQ	P0C5E4	PF00041|PF00041|PF00041	Fibronectin type III domain|Fibronectin type III domain|Fibronectin type III domain
Aqu1.206219	3801	0	0.6	0.92	7.88	7.37333	ADULT
Aqu1.203936	1596	2.8	0.6	0.92	8.81	7.37	ADULT
Aqu1.218213	1008	2.32	2.6	0.92	9.31	7.36333	ADULT
Aqu1.223833	3501	0	0.6	0.92	7.87	7.36333	ADULT			PF02415|PF02415|PF02415|PF02415|PF02415	Chlamydia polymorphic membrane protein (Chlamydia_PMP)|Chlamydia polymorphic membrane protein (Chlamydia_PMP)|Chlamydia polymorphic membrane protein (Chlamydia_PMP)|Chlamydia polymorphic membrane protein (Chlamydia_PMP)|Chlamydia polymorphic membrane protein (Chlamydia_PMP)
Aqu1.223356	990	0	0.6	1.92	8.2	7.36	ADULT	POL4	P10394	PF00665	Integrase core domain
Aqu1.223715	1425	0	2.6	0.92	8.53	7.35667	ADULT	ITLN2	Q8WWU7
Aqu1.213971	2280	0	0.6	0.92	7.86	7.35333	ADULT	LIN41	Q1PSW8	PF00097|PF00643|PF00643|PF01436|PF01436|PF01436|PF00058|PF01436|PF00058|PF01436|PF01436	Zinc finger, C3HC4 type (RING finger)|B-box zinc finger|B-box zinc finger|NHL repeat|NHL repeat|NHL repeat|Low-density lipoprotein receptor repeat class B|NHL repeat|Low-density lipoprotein receptor repeat class B|NHL repeat|NHL repeat
Aqu1.212525	933	0	1.6	0.92	8.18	7.34	ADULT
Aqu1.226549	1554	1	0.6	0.92	8.18	7.34	ADULT	LIN41	Q1PSW8	PF01436|PF01436|PF01436|PF01436|PF01436|PF01436	NHL repeat|NHL repeat|NHL repeat|NHL repeat|NHL repeat|NHL repeat
Aqu1.221631	1343	6.94	5.69	2.51	12.38	7.33333	ADULT	KLDC2	Q5E9A7	PF01344|PF07646|PF01344|PF07646|PF07646|PF01344|PF07646|PF07646	Kelch motif|Kelch motif|Kelch motif|Kelch motif|Kelch motif|Kelch motif|Kelch motif|Kelch motif
Aqu1.219103	1134	0	0.6	0.92	7.84	7.33333	ADULT
Aqu1.202501	1152	2.58	1.6	0.92	9.03	7.33	ADULT	DMBT1	Q9UGM3	PF00530|PF00530|PF00530	Scavenger receptor cysteine-rich domain|Scavenger receptor cysteine-rich domain|Scavenger receptor cysteine-rich domain
Aqu1.224215	1893	3.58	0.6	0.92	9.03	7.33	ADULT	YY46	Q8YRI1	PF00400|PF00400|PF00400|PF00400|PF00400|PF00400|PF00400	WD domain, G-beta repeat|WD domain, G-beta repeat|WD domain, G-beta repeat|WD domain, G-beta repeat|WD domain, G-beta repeat|WD domain, G-beta repeat|WD domain, G-beta repeat
Aqu1.221181	5844	5.16	4.99	5.38	12.49	7.31333	ADULT	MYOI	Q9U1M8	PF00063|PF00612|PF00612|PF00612|PF00784|PF00788|PF00784|PF00788	Myosin head (motor domain)|IQ calmodulin-binding motif|IQ calmodulin-binding motif|IQ calmodulin-binding motif|MyTH4 domain|Ras association (RalGDS/AF-6) domain|MyTH4 domain|Ras association (RalGDS/AF-6) domain
Aqu1.206424	2805	0	0.6	3.51	8.68	7.31	ADULT	ANR17	Q99NH0	PF00023|PF00023|PF00023|PF00023|PF00023|PF00023|PF00023|PF00023|PF00023|PF00023|PF00023|PF00023|PF00023|PF00023|PF00023|PF00023|PF00023	Ankyrin repeat|Ankyrin repeat|Ankyrin repeat|Ankyrin repeat|Ankyrin repeat|Ankyrin repeat|Ankyrin repeat|Ankyrin repeat|Ankyrin repeat|Ankyrin repeat|Ankyrin repeat|Ankyrin repeat|Ankyrin repeat|Ankyrin repeat|Ankyrin repeat|Ankyrin repeat|Ankyrin repeat
Aqu1.204539	2814	4.58	0.6	0.92	9.34	7.30667	ADULT	FAT4	Q6V0I7	PF00028|PF00028|PF00028|PF00028|PF00028|PF00028|PF00028|PF00028	Cadherin domain|Cadherin domain|Cadherin domain|Cadherin domain|Cadherin domain|Cadherin domain|Cadherin domain|Cadherin domain
Aqu1.207248	759	2.8	1.6	0.92	9.08	7.30667	ADULT	ODF3A	A3KQA5	PF07004|PF07004|PF07004|PF07004|PF07004|PF07004	Protein of unknown function (DUF1309)|Protein of unknown function (DUF1309)|Protein of unknown function (DUF1309)|Protein of unknown function (DUF1309)|Protein of unknown function (DUF1309)|Protein of unknown function (DUF1309)
Aqu1.203918	1845	2.32	2.6	0.92	9.25	7.30333	ADULT
Aqu1.205660	2829	2.32	2.92	0.92	9.35	7.29667	ADULT	NAL10	Q8CCN1	PF05729	NACHT domain
Aqu1.229050	3444	2.8	1.6	0.92	9.07	7.29667	ADULT	KLDC1	Q8N7A1	PF01344|PF07646|PF01344|PF07646|PF07646|PF01344	Kelch motif|Kelch motif|Kelch motif|Kelch motif|Kelch motif|Kelch motif
Aqu1.229956	1839	0	0.6	9.85	10.78	7.29667	ADULT	BAR3	Q03376	PF03128|PF03128|PF03128|PF03128|PF03128|PF03128|PF03128|PF03128|PF03128|PF03128|PF03128|PF03128|PF03128|PF03128|PF03128|PF03128	CXCXC repeat|CXCXC repeat|CXCXC repeat|CXCXC repeat|CXCXC repeat|CXCXC repeat|CXCXC repeat|CXCXC repeat|CXCXC repeat|CXCXC repeat|CXCXC repeat|CXCXC repeat|CXCXC repeat|CXCXC repeat|CXCXC repeat|CXCXC repeat
Aqu1.214622	2076	1	0.6	0.92	8.13	7.29	ADULT	TRIM3	O75382	PF00097|PF00643|PF01436|PF01436|PF01436|PF01436|PF01436|PF01436	Zinc finger, C3HC4 type (RING finger)|B-box zinc finger|NHL repeat|NHL repeat|NHL repeat|NHL repeat|NHL repeat|NHL repeat
Aqu1.205807	4140	5.67	4.99	6.99	13.17	7.28667	ADULT	LRRK1	Q38SD2	PF00023|PF00023|PF00023|PF00560|PF00560|PF00560|PF00560|PF00560|PF08477|PF07714|PF00069	Ankyrin repeat|Ankyrin repeat|Ankyrin repeat|Leucine Rich Repeat|Leucine Rich Repeat|Leucine Rich Repeat|Leucine Rich Repeat|Leucine Rich Repeat|Miro-like protein|Protein tyrosine kinase|Protein kinase domain
Aqu1.203130	1451	0	0.6	0.92	7.79	7.28333	ADULT	SDK2	Q58EX2	PF00041|PF00041|PF00041|PF00041|PF00041	Fibronectin type III domain|Fibronectin type III domain|Fibronectin type III domain|Fibronectin type III domain|Fibronectin type III domain
Aqu1.205697	708	0	1.6	0.92	8.1	7.26	ADULT	TRAF4	Q9BUZ4	PF02176|PF02176	TRAF-type zinc finger|TRAF-type zinc finger
Aqu1.207023	1374	1	2.19	0.92	8.62	7.25	ADULT	ATPB	Q0I5X3	PF02874|PF00006|PF00306	ATP synthase alpha/beta family, beta-barrel domain|ATP synthase alpha/beta family, nucleotide-binding domain|ATP synthase alpha/beta chain, C terminal domain
Aqu1.226723	1734	3.58	6.67	0.92	10.97	7.24667	ADULT	YH010	A8MXQ7	PF00023|PF00023	Ankyrin repeat|Ankyrin repeat
Aqu1.220392	2121	5.12	4.92	6.83	12.87	7.24667	ADULT	PTPRR	Q15256	PF00102	Protein-tyrosine phosphatase
Aqu1.213098	948	0	0.6	0.92	7.75	7.24333	ADULT	TC159	O81283	PF01926	GTPase of unknown function
Aqu1.212200	612	3.58	2.6	0.92	9.61	7.24333	ADULT
Aqu1.230119	3765	1.58	1.6	0.92	8.61	7.24333	ADULT			PF02415|PF02415|PF02415|PF02415|PF02415	Chlamydia polymorphic membrane protein (Chlamydia_PMP)|Chlamydia polymorphic membrane protein (Chlamydia_PMP)|Chlamydia polymorphic membrane protein (Chlamydia_PMP)|Chlamydia polymorphic membrane protein (Chlamydia_PMP)|Chlamydia polymorphic membrane protein (Chlamydia_PMP)
Aqu1.215582	1302	0	0.6	0.92	7.74	7.23333	ADULT
Aqu1.217148	14028	6.75	6.22	5.24	13.3	7.23	ADULT	RN213	Q63HN8	PF00097	Zinc finger, C3HC4 type (RING finger)
Aqu1.205962	552	0	0.6	0.92	7.73	7.22333	ADULT	FBCD1	Q8N539	PF00147	Fibrinogen beta and gamma chains, C-terminal globular domain
Aqu1.201056	238	0	0.6	0.92	7.72	7.21333	ADULT
Aqu1.224579	1197	3.16	3.77	0.92	9.83	7.21333	ADULT	GP133	Q80T32
Aqu1.229569	1899	4.85	5.41	0.92	10.94	7.21333	ADULT	PA2G6	P97819	PF00023|PF01734	Ankyrin repeat|Patatin-like phospholipase
Aqu1.227496	752	4.08	7.69	6.17	13.19	7.21	ADULT	CATL	Q95029	PF00112	Papain family cysteine protease
Aqu1.214092	6277	3.16	0.6	0.92	8.77	7.21	ADULT	DMBT1	Q9UGM3	PF00530|PF00530|PF00530|PF00530|PF00530|PF00530|PF00530|PF00530|PF00530|PF00530|PF00530|PF00530|PF00530|PF00530|PF00530|PF00530|PF00530|PF00530	Scavenger receptor cysteine-rich domain|Scavenger receptor cysteine-rich domain|Scavenger receptor cysteine-rich domain|Scavenger receptor cysteine-rich domain|Scavenger receptor cysteine-rich domain|Scavenger receptor cysteine-rich domain|Scavenger receptor cysteine-rich domain|Scavenger receptor cysteine-rich domain|Scavenger receptor cysteine-rich domain|Scavenger receptor cysteine-rich domain…
Aqu1.221126	3090	2.8	2.6	0.92	9.31	7.20333	ADULT			PF02415|PF02415|PF02415|PF02415|PF02415|PF02415|PF02415	Chlamydia polymorphic membrane protein (Chlamydia_PMP)|Chlamydia polymorphic membrane protein (Chlamydia_PMP)|Chlamydia polymorphic membrane protein (Chlamydia_PMP)|Chlamydia polymorphic membrane protein (Chlamydia_PMP)|Chlamydia polymorphic membrane protein (Chlamydia_PMP)|Chlamydia polymorphic membrane protein (Chlamydia_PMP)|Chlamydia polymorphic membrane protein (Chlamydia_PMP)
Aqu1.221461	1395	3	0.6	3.73	9.64	7.19667	ADULT			PF07690	Major Facilitator Superfamily
Aqu1.229844	4485	6.02	5.25	6.65	13.17	7.19667	ADULT			PF00536|PF07647|PF07647|PF00536	SAM domain (Sterile alpha motif)|SAM domain (Sterile alpha motif)|SAM domain (Sterile alpha motif)|SAM domain (Sterile alpha motif)
Aqu1.211247	768	0	0.6	0.92	7.7	7.19333	ADULT
Aqu1.227089	1361	6.74	6.19	3.24	12.58	7.19	ADULT	TLX3	O43711	PF00046	Homeobox domain
Aqu1.210553	1719	4.32	3.41	5.24	11.51	7.18667	ADULT	AMT13	Q9SQH9
Aqu1.205506	690	0	0.6	4.73	8.96	7.18333	ADULT
Aqu1.217724	2301	5.83	3.19	5.09	11.88	7.17667	ADULT			PF00041	Fibronectin type III domain
Aqu1.205319	4002	1.58	0.6	2.51	8.74	7.17667	ADULT	NALP3	Q8R4B8	PF05729	NACHT domain
Aqu1.210325	2226	2	0.6	0.92	8.35	7.17667	ADULT			PF00531|PF00531	Death domain|Death domain
Aqu1.212288	435	0	0.6	0.92	7.68	7.17333	ADULT			PF05699	hAT family dimerisation domain
Aqu1.215111	1947	0	0.6	0.92	7.68	7.17333	ADULT	ITLN1	Q8WWA0
Aqu1.219986	774	0	0.6	0.92	7.68	7.17333	ADULT	VWKA	Q6B9X6	PF02816	Alpha-kinase family
Aqu1.204327	2158	3.7	4.92	0.92	10.35	7.17	ADULT	PATS1	Q55E58
Aqu1.214374	639	3.32	2.6	0.92	9.45	7.17	ADULT	CAS4	P18503
Aqu1.225010	1029	1	0.6	0.92	8.01	7.17	ADULT
Aqu1.225195	1749	0	1.6	5.73	9.61	7.16667	ADULT	MCLN1	Q99J21	PF00520	Ion transport protein
Aqu1.226070	1299	0	0.6	0.92	7.67	7.16333	ADULT
Aqu1.212309	1299	2.8	2.6	0.92	9.27	7.16333	ADULT	YEJF	O14111	PF02666	Phosphatidylserine decarboxylase
Aqu1.226907	309	0	0.6	3.51	8.53	7.16	ADULT
Aqu1.204457	2133	1.58	0.6	0.92	8.19	7.15667	ADULT	PSD10	Q54HW1	PF00023|PF00023|PF00023	Ankyrin repeat|Ankyrin repeat|Ankyrin repeat
Aqu1.209850	1500	0	5.36	0.92	9.25	7.15667	ADULT	SUBD	P00781
Aqu1.230071	786	2	0.6	0.92	8.33	7.15667	ADULT	DHR11	Q71R50	PF00106	short chain dehydrogenase
Aqu1.213440	3525	4.45	2.19	0.92	9.67	7.15	ADULT
Aqu1.214623	2070	6.16	2.92	0.92	10.48	7.14667	ADULT	TRIM3	Q9R1R2	PF00097|PF00643|PF01436|PF01436|PF01436|PF01436|PF01436|PF01436	Zinc finger, C3HC4 type (RING finger)|B-box zinc finger|NHL repeat|NHL repeat|NHL repeat|NHL repeat|NHL repeat|NHL repeat
Aqu1.224171	1689	4.75	5.92	0.92	11.01	7.14667	ADULT	AOAH	O18823	PF03489	Saposin-like type B, region 2
Aqu1.224511	861	0	0.6	0.92	7.65	7.14333	ADULT	P52K	O43422
Aqu1.208272	1899	4.24	3.41	1.92	10.33	7.14	ADULT			PF01764	Lipase (class 3)
Aqu1.227692	663	1	0.6	0.92	7.98	7.14	ADULT	WBS27	Q8N6F8	PF08241|PF08242	Methyltransferase domain|Methyltransferase domain
Aqu1.217773	1254	6.37	5.96	3.24	12.33	7.14	ADULT	PRIC1	Q292U2	PF06297|PF00412|PF00412|PF00412	PET Domain|LIM domain|LIM domain|LIM domain
Aqu1.216527	2385	4.16	0.6	0.92	9.03	7.13667	ADULT
Aqu1.211235	1110	3	0.6	0.92	8.64	7.13333	ADULT	ERN1	O75460	PF00069	Protein kinase domain
Aqu1.221061	9963	4.24	5.85	4.51	12	7.13333	ADULT	FRAS1	Q86XX4
Aqu1.204443	999	0	0.6	0.92	7.63	7.12333	ADULT	DUSB	Q8PCH1	PF01207	Dihydrouridine synthase (Dus)
Aqu1.222069	747	0	2.92	0.92	8.4	7.12	ADULT
Aqu1.211769	2412	3.16	1.6	0.92	9.01	7.11667	ADULT	ANK3	Q12955	PF00023|PF00023|PF00023|PF00023|PF00023|PF00023|PF00023|PF00023|PF00023|PF00023|PF00023|PF00023|PF00023|PF00023|PF00023|PF00023|PF00023|PF00023|PF00023	Ankyrin repeat|Ankyrin repeat|Ankyrin repeat|Ankyrin repeat|Ankyrin repeat|Ankyrin repeat|Ankyrin repeat|Ankyrin repeat|Ankyrin repeat|Ankyrin repeat|Ankyrin repeat|Ankyrin repeat|Ankyrin repeat|Ankyrin repeat|Ankyrin repeat|Ankyrin repeat|Ankyrin repeat|Ankyrin repeat|Ankyrin repeat
Aqu1.214621	2091	2	0.6	0.92	8.29	7.11667	ADULT	TRIM3	O75382	PF00097|PF00643|PF01436|PF01436|PF01436|PF01436|PF01436|PF01436	Zinc finger, C3HC4 type (RING finger)|B-box zinc finger|NHL repeat|NHL repeat|NHL repeat|NHL repeat|NHL repeat|NHL repeat
Aqu1.218796	1521	0	0.6	0.92	7.62	7.11333	ADULT	LAC15	Q84J37	PF00394|PF07731	Multicopper oxidase|Multicopper oxidase
Aqu1.223825	1386	4.85	8.27	0.92	11.79	7.11	ADULT	FADS2	Q9DEX7	PF00173|PF00487	Cytochrome b5-like Heme/Steroid binding domain|Fatty acid desaturase
Aqu1.204904	861	0	0.6	0.92	7.61	7.10333	ADULT	MEGF6	O88281	PF07645|PF00008|PF07645|PF00008|PF07645|PF00008|PF07645|PF00008|PF07645|PF00008|PF07645|PF00008	Calcium binding EGF domain|EGF-like domain|Calcium binding EGF domain|EGF-like domain|Calcium binding EGF domain|EGF-like domain|Calcium binding EGF domain|EGF-like domain|Calcium binding EGF domain|EGF-like domain|Calcium binding EGF domain|EGF-like domain
Aqu1.221951	366	0	0.6	0.92	7.61	7.10333	ADULT
Aqu1.224857	2193	0	0.6	0.92	7.61	7.10333	ADULT	LPHN3	Q80TS3	PF01825	Latrophilin/CL-1-like GPS domain
Aqu1.206585	1501	1	0.6	0.92	7.94	7.1	ADULT	SCUB3	Q8IX30	PF07645|PF00008|PF07645|PF00008	Calcium binding EGF domain|EGF-like domain|Calcium binding EGF domain|EGF-like domain
Aqu1.209204	717	2.8	4.06	2.92	10.36	7.1	ADULT	EPHA3	O13146	PF00041	Fibronectin type III domain
Aqu1.208830	3622	3.32	5.25	0.92	10.26	7.09667	ADULT			PF00041|PF00041	Fibronectin type III domain|Fibronectin type III domain
Aqu1.220829	615	3.58	3.41	0.92	9.73	7.09333	ADULT
Aqu1.208364	1599	0	0.6	0.92	7.6	7.09333	ADULT	LMLN	Q29AK2	PF01457	Leishmanolysin
Aqu1.219803	987	2.8	3.77	1.92	9.92	7.09	ADULT
Aqu1.216749	801	1.58	0.6	0.92	8.12	7.08667	ADULT	CAS4	P18503
Aqu1.221400	1323	2.8	1.6	0.92	8.86	7.08667	ADULT	SNTG2	Q9NY99	PF00595	PDZ domain (Also known as DHR or GLGF)
Aqu1.211227	2910	1	2.19	0.92	8.45	7.08	ADULT	Y045	Q8Q0U0	PF00023|PF00023|PF00023|PF00023|PF00023|PF00023|PF00023|PF00023|PF00023|PF00023	Ankyrin repeat|Ankyrin repeat|Ankyrin repeat|Ankyrin repeat|Ankyrin repeat|Ankyrin repeat|Ankyrin repeat|Ankyrin repeat|Ankyrin repeat|Ankyrin repeat
Aqu1.217862	2223	4.39	2.92	0.92	9.82	7.07667	ADULT	YWOF	P94576
Aqu1.227998	2163	5.88	5.19	0.92	11.07	7.07333	ADULT
Aqu1.226699	9345	4.32	4.19	6.24	11.99	7.07333	ADULT	FRAS1	Q86XX4	PF01833|PF01833|PF01833|PF01833|PF01833|PF01833|PF01833|PF01833|PF01833|PF01833|PF01833|PF01833	IPT/TIG domain|IPT/TIG domain|IPT/TIG domain|IPT/TIG domain|IPT/TIG domain|IPT/TIG domain|IPT/TIG domain|IPT/TIG domain|IPT/TIG domain|IPT/TIG domain|IPT/TIG domain|IPT/TIG domain
Aqu1.209795	822	0	0.6	1.92	7.91	7.07	ADULT	FBCDA	Q6AX44	PF00147	Fibrinogen beta and gamma chains, C-terminal globular domain
Aqu1.213812	1755	0	1.6	0.92	7.91	7.07	ADULT	S15A4	A6QQL0
Aqu1.214304	987	1	0.6	0.92	7.9	7.06	ADULT	EPB1B	Q91736	PF07714|PF00069	Protein tyrosine kinase|Protein kinase domain
Aqu1.211571	1170	1	1.6	0.92	8.23	7.05667	ADULT
Aqu1.204401	1407	3.8	0.6	1.92	9.15	7.04333	ADULT
Aqu1.205763	1256	4.08	0.6	0.92	8.91	7.04333	ADULT
Aqu1.202631	1564	0	0.6	0.92	7.55	7.04333	ADULT	HMCN1	Q96RW7	PF07686|PF00047|PF07679|PF00047|PF08205|PF07679|PF07686|PF00047	Immunoglobulin V-set domain|Immunoglobulin domain|Immunoglobulin I-set domain|Immunoglobulin domain|CD80-like C2-set immunoglobulin domain|Immunoglobulin I-set domain|Immunoglobulin V-set domain|Immunoglobulin domain
Aqu1.212471	1707	0	0.6	0.92	7.55	7.04333	ADULT
Aqu1.227653	1284	1	0.6	7.21	9.98	7.04333	ADULT	BGH3	Q15582	PF07546|PF02469|PF02469	EMI domain|Fasciclin domain|Fasciclin domain
Aqu1.207597	2597	0	3.41	0.92	8.48	7.03667	ADULT	PUUD	Q8X7G2	PF07722	Peptidase C26
Aqu1.210511	1791	2.58	3.19	1.92	9.6	7.03667	ADULT	HS12A	O43301
Aqu1.205303	2289	2	2.92	0.92	8.98	7.03333	ADULT	TPC2	A0JMD4
Aqu1.226455	2487	0	0.6	0.92	7.54	7.03333	ADULT
Aqu1.202641	688	4.39	3.6	4.51	11.2	7.03333	ADULT	PTPRA	P18052	PF00102	Protein-tyrosine phosphatase
Aqu1.221963	828	4.16	3.77	0.92	9.98	7.03	ADULT	FABG	Q9X248	PF00106	short chain dehydrogenase
Aqu1.209700	999	0	0.6	1.92	7.87	7.03	ADULT
Aqu1.227741	2064	5.28	4.3	0.92	10.53	7.03	ADULT	BXL5	Q9LJN4	PF00933|PF01915	Glycosyl hydrolase family 3 N terminal domain|Glycosyl hydrolase family 3 C terminal domain
Aqu1.206003	3137	5.42	5.92	3.51	11.97	7.02	ADULT
Aqu1.211238	1230	5.2	0.6	0.92	9.26	7.02	ADULT
Aqu1.226393	912	3.7	0.6	0.92	8.75	7.01	ADULT	ANKR2	Q9GZV1	PF00023|PF00023|PF00023|PF00023	Ankyrin repeat|Ankyrin repeat|Ankyrin repeat|Ankyrin repeat
Aqu1.223580	2187	5.12	0.6	0.92	9.22	7.00667	ADULT	LIN41	Q1PSW8	PF00097|PF00643|PF00643|PF01436|PF01436|PF01436|PF01436|PF01436	Zinc finger, C3HC4 type (RING finger)|B-box zinc finger|B-box zinc finger|NHL repeat|NHL repeat|NHL repeat|NHL repeat|NHL repeat
Aqu1.229463	1701	6.3	0.6	9.49	12.47	7.00667	ADULT	CSMD3	Q7Z407	PF00084|PF00084|PF00084|PF00084|PF00084|PF00084|PF00084	Sushi domain (SCR repeat)|Sushi domain (SCR repeat)|Sushi domain (SCR repeat)|Sushi domain (SCR repeat)|Sushi domain (SCR repeat)|Sushi domain (SCR repeat)|Sushi domain (SCR repeat)
Aqu1.204128	638	0	0.6	0.92	7.5	6.99333	ADULT	S15A4	Q68F72
Aqu1.226935	3768	0	0.6	0.92	7.49	6.98333	ADULT			PF02415|PF02415	Chlamydia polymorphic membrane protein (Chlamydia_PMP)|Chlamydia polymorphic membrane protein (Chlamydia_PMP)
Aqu1.212955	1386	1	0.6	0.92	7.82	6.98	ADULT	FBP1	P10079	PF00008|PF00008|PF00008|PF00008	EGF-like domain|EGF-like domain|EGF-like domain|EGF-like domain
Aqu1.229196	1587	0	1.6	0.92	7.82	6.98	ADULT	EXOC3	O60645	PF00097|PF02176	Zinc finger, C3HC4 type (RING finger)|TRAF-type zinc finger
Aqu1.220633	1380	0	0.6	0.92	7.48	6.97333	ADULT
Aqu1.216632	2077	1.58	4.41	1.92	9.61	6.97333	ADULT	PCDBE	Q6PB90	PF00028|PF00028|PF00028|PF00028	Cadherin domain|Cadherin domain|Cadherin domain|Cadherin domain
Aqu1.221458	2256	3.16	2.6	0.92	9.2	6.97333	ADULT	TRIM2	Q9C040	PF00097|PF00643|PF00643|PF01436|PF01436|PF01436|PF01436|PF01436|PF01436	Zinc finger, C3HC4 type (RING finger)|B-box zinc finger|B-box zinc finger|NHL repeat|NHL repeat|NHL repeat|NHL repeat|NHL repeat|NHL repeat
Aqu1.213796	1503	5.35	0.6	6.35	11.07	6.97	ADULT	ATL2	Q86TH1	PF00090|PF00090|PF00090|PF00090	Thrombospondin type 1 domain|Thrombospondin type 1 domain|Thrombospondin type 1 domain|Thrombospondin type 1 domain
Aqu1.229698	3240	3.16	4.3	0.92	9.76	6.96667	ADULT	LIN41	Q1PRL4	PF01436|PF01436|PF01436|PF01436|PF01436	NHL repeat|NHL repeat|NHL repeat|NHL repeat|NHL repeat
Aqu1.211513	1518	4	2.6	0.92	9.47	6.96333	ADULT
Aqu1.209860	3021	5.39	4.85	0.92	10.68	6.96	ADULT	DMBT1	Q9UGM3	PF01400|PF00530|PF00530	Astacin (Peptidase family M12A)|Scavenger receptor cysteine-rich domain|Scavenger receptor cysteine-rich domain
Aqu1.226841	2214	4.24	4.19	6.01	11.77	6.95667	ADULT
Aqu1.227926	726	2.58	7.34	11.57	14.12	6.95667	ADULT	BCL2	P10417	PF00452	Apoptosis regulator proteins, Bcl-2 family
Aqu1.215828	1611	3	2.19	0.92	8.99	6.95333	ADULT	SCRB2	P27615	PF01130	CD36 family
Aqu1.209794	1392	2.32	0.6	0.92	8.23	6.95	ADULT			PF00041	Fibronectin type III domain
Aqu1.210495	1341	2.58	0.6	0.92	8.31	6.94333	ADULT	DMBT1	Q9UGM3	PF01400|PF00530|PF00530	Astacin (Peptidase family M12A)|Scavenger receptor cysteine-rich domain|Scavenger receptor cysteine-rich domain
Aqu1.205901	570	2.58	1.6	0.92	8.64	6.94	ADULT	NLRC3	Q7RTR2
Aqu1.216257	1635	3.58	4.51	0.92	9.94	6.93667	ADULT	IDS	P22304	PF00884	Sulfatase
Aqu1.226438	4857	3	3.77	2.92	10.16	6.93	ADULT	CNGA3	Q29441	PF00520|PF07885|PF00027|PF00520|PF07885|PF00027|PF00520|PF07885|PF00027	Ion transport protein|Ion channel|Cyclic nucleotide-binding domain|Ion transport protein|Ion channel|Cyclic nucleotide-binding domain|Ion transport protein|Ion channel|Cyclic nucleotide-binding domain
Aqu1.227368	2742	5.24	6.03	3.73	11.93	6.93	ADULT	P85A	Q63787	PF00017	SH2 domain
Aqu1.202845	648	1.58	0.6	0.92	7.96	6.92667	ADULT	PGBM	Q05793	PF02210|PF00054|PF00008|PF07974	Laminin G domain|Laminin G domain|EGF-like domain|EGF-like domain
Aqu1.230069	4185	2	4.99	0.92	9.56	6.92333	ADULT	HELZ	Q6DFV5	PF00531	Death domain
Aqu1.207913	1689	1	0.6	0.92	7.76	6.92	ADULT			PF02415|PF02415|PF02415|PF02415	Chlamydia polymorphic membrane protein (Chlamydia_PMP)|Chlamydia polymorphic membrane protein (Chlamydia_PMP)|Chlamydia polymorphic membrane protein (Chlamydia_PMP)|Chlamydia polymorphic membrane protein (Chlamydia_PMP)
Aqu1.221808	2904	1.58	2.19	1.92	8.81	6.91333	ADULT	NALP3	Q96P20
Aqu1.215815	1504	1.58	4.69	7.01	11.34	6.91333	ADULT	NETR	Q5G266	PF00530|PF00530|PF00530|PF00530	Scavenger receptor cysteine-rich domain|Scavenger receptor cysteine-rich domain|Scavenger receptor cysteine-rich domain|Scavenger receptor cysteine-rich domain
Aqu1.215058	1008	3	3.92	3.73	10.46	6.91	ADULT	CATH	P49935	PF08246|PF00112	Cathepsin propeptide inhibitor domain (I29)|Papain family cysteine protease
Aqu1.221724	1603	1	2.19	0.92	8.28	6.91	ADULT
Aqu1.228294	519	5.08	3.6	9.89	13.1	6.91	ADULT
Aqu1.204389	1209	0	0.6	0.92	7.41	6.90333	ADULT	IF2	Q24UI6
Aqu1.200332	819	1	0.6	0.92	7.74	6.9	ADULT
Aqu1.221267	1329	1.58	0.6	0.92	7.93	6.89667	ADULT	CP341	Q9JMA7	PF00067	Cytochrome P450
Aqu1.227147	4008	2.58	0.6	5.32	9.73	6.89667	ADULT			PF02415|PF02415|PF02415|PF02415|PF02415|PF02415|PF02415|PF02415|PF02415	Chlamydia polymorphic membrane protein (Chlamydia_PMP)|Chlamydia polymorphic membrane protein (Chlamydia_PMP)|Chlamydia polymorphic membrane protein (Chlamydia_PMP)|Chlamydia polymorphic membrane protein (Chlamydia_PMP)|Chlamydia polymorphic membrane protein (Chlamydia_PMP)|Chlamydia polymorphic membrane protein (Chlamydia_PMP)|Chlamydia polymorphic membrane protein (Chlamydia_PMP)|Chlamydia poly…
Aqu1.204812	432	2.8	0.6	0.92	8.33	6.89	ADULT	ANR17	O75179	PF00023|PF00023|PF00023|PF00023	Ankyrin repeat|Ankyrin repeat|Ankyrin repeat|Ankyrin repeat
Aqu1.203989	1519	1	0.6	0.92	7.72	6.88	ADULT	TRIM3	O75382	PF00097|PF00643	Zinc finger, C3HC4 type (RING finger)|B-box zinc finger
Aqu1.209802	621	8.49	7.98	1.92	13.01	6.88	ADULT	DAPP1	Q9UN19	PF00017	SH2 domain
Aqu1.215460	1334	1	2.6	0.92	8.38	6.87333	ADULT
Aqu1.206071	725	0	0.6	0.92	7.38	6.87333	ADULT	I23O1	Q9ERD9
Aqu1.207350	1001	0	0.6	0.92	7.38	6.87333	ADULT	LIN41	Q1PSW8	PF01436|PF01436|PF01436|PF01436|PF01436|PF01436	NHL repeat|NHL repeat|NHL repeat|NHL repeat|NHL repeat|NHL repeat
Aqu1.211891	966	0	0.6	0.92	7.38	6.87333	ADULT	ESTA	Q6B6R8	PF03797	Autotransporter beta-domain
Aqu1.226375	750	0	0.6	0.92	7.38	6.87333	ADULT	BIOC	P36571	PF08241|PF08242	Methyltransferase domain|Methyltransferase domain
Aqu1.213080	450	2.32	0.6	0.92	8.15	6.87	ADULT	TXN4B	Q9NX01	PF02966	Mitosis protein DIM1
Aqu1.216332	927	3.58	0.6	0.92	8.57	6.87	ADULT			PF01926	GTPase of unknown function
Aqu1.222930	1695	3.58	0.6	0.92	8.57	6.87	ADULT
Aqu1.212221	857	0	2.6	3.24	8.81	6.86333	ADULT
Aqu1.215513	1776	0	0.6	0.92	7.37	6.86333	ADULT
Aqu1.228218	867	4.85	5.69	0.92	10.68	6.86	ADULT	FBLN1	O77469	PF07645|PF00008|PF07645|PF00008|PF07645|PF00008|PF07645|PF00008|PF07645|PF00008	Calcium binding EGF domain|EGF-like domain|Calcium binding EGF domain|EGF-like domain|Calcium binding EGF domain|EGF-like domain|Calcium binding EGF domain|EGF-like domain|Calcium binding EGF domain|EGF-like domain
Aqu1.206859	1767	1	1.6	0.92	8.03	6.85667	ADULT	ASM	Q04519	PF00149	Calcineurin-like phosphoesterase
Aqu1.205885	324	0	0.6	0.92	7.36	6.85333	ADULT	ACBG2	Q5ZKR7
Aqu1.215004	1023	3.9	4.85	0.92	10.07	6.84667	ADULT
Aqu1.219964	1080	5.95	2.92	7.46	12.29	6.84667	ADULT	GLI3	Q91660	PF00096|PF00096|PF00096|PF00096|PF00096	Zinc finger, C2H2 type|Zinc finger, C2H2 type|Zinc finger, C2H2 type|Zinc finger, C2H2 type|Zinc finger, C2H2 type
Aqu1.207125	1050	2.32	3.41	0.92	9.05	6.83333	ADULT			PF01697	Domain of unknown function
Aqu1.227831	1748	9.3	9.61	3.73	14.38	6.83333	ADULT	GUAD	Q86AW9	PF01979	Amidohydrolase family
Aqu1.203126	792	1	0.6	0.92	7.67	6.83	ADULT
Aqu1.204713	1416	1	0.6	0.92	7.67	6.83	ADULT	JERKL	B2RRL2	PF04218|PF03184	CENP-B N-terminal DNA-binding domain|DDE superfamily endonuclease
Aqu1.202308	665	2.58	5.06	0.92	9.68	6.82667	ADULT
Aqu1.221431	11040	3	0.6	0.92	8.33	6.82333	ADULT	SACS	Q9JLC8
Aqu1.222423	289	0	0.6	0.92	7.33	6.82333	ADULT
Aqu1.215338	1260	6.2	4.6	0.92	10.72	6.81333	ADULT	TRAF4	Q9BUZ4	PF00097|PF02176|PF02176|PF00917	Zinc finger, C3HC4 type (RING finger)|TRAF-type zinc finger|TRAF-type zinc finger|MATH domain
Aqu1.201548	220	0	0.6	0.92	7.32	6.81333	ADULT	MARCO	Q9WUB9
Aqu1.201715	603	0	0.6	0.92	7.32	6.81333	ADULT	ANR28	Q505D1	PF00023|PF00023|PF00023|PF00023|PF00023	Ankyrin repeat|Ankyrin repeat|Ankyrin repeat|Ankyrin repeat|Ankyrin repeat
Aqu1.228189	660	5.8	4.06	5.01	11.77	6.81333	ADULT	ABF1	Q92455	PF05270	Alpha-L-arabinofuranosidase B (ABFB)
Aqu1.215821	1503	5.49	5.25	1.92	11.02	6.8	ADULT	ARSB	P33727	PF00884	Sulfatase
Aqu1.228124	2835	3.16	0.6	0.92	8.36	6.8	ADULT	ABL1	P03949	PF00017|PF07714|PF00069	SH2 domain|Protein tyrosine kinase|Protein kinase domain
Aqu1.222917	6265	2	1.6	3.92	9.3	6.79333	ADULT	FBN2	Q61555	PF01826|PF07645|PF00008|PF07645|PF00008|PF07645|PF00008|PF07645|PF00008|PF07645|PF00008|PF07645|PF00008|PF07645|PF00008|PF07645|PF00008|PF07645|PF00008|PF07645|PF00008|PF07645|PF00008|PF07645|PF00008|PF07645|PF00008|PF07645|PF00008|PF07645|PF00008|PF07645|PF00008|PF07645|PF00008|PF07645|PF00008|PF07645|PF00008|PF07645|PF00008|PF07645|PF00008|PF01826|PF07645|PF00008|PF07645|PF00008|PF07645|PF00008…	Trypsin Inhibitor like cysteine rich domain|Calcium binding EGF domain|EGF-like domain|Calcium binding EGF domain|EGF-like domain|Calcium binding EGF domain|EGF-like domain|Calcium binding EGF domain|EGF-like domain|Calcium binding EGF domain|EGF-like domain|Calcium binding EGF domain|EGF-like domain|Calcium binding EGF domain|EGF-like domain|Calcium binding EGF domain|EGF-like domain|Calcium bin…
Aqu1.202537	372	0	0.6	1.92	7.63	6.79	ADULT
Aqu1.206858	1335	0	1.6	0.92	7.63	6.79	ADULT	ASM	Q0VD19	PF00149	Calcineurin-like phosphoesterase
Aqu1.224042	375	2	0.6	0.92	7.96	6.78667	ADULT	MCFG	Q54BM3	PF00153	Mitochondrial carrier protein
Aqu1.229194	897	1.58	0.6	0.92	7.82	6.78667	ADULT	RN151	Q2TBT8	PF00097|PF02176	Zinc finger, C3HC4 type (RING finger)|TRAF-type zinc finger
Aqu1.227607	1986	0	0.6	0.92	7.29	6.78333	ADULT	CASP7	P97864	PF00656	Caspase domain
Aqu1.217697	873	3	2.19	0.92	8.8	6.76333	ADULT
Aqu1.220731	1164	3.32	3.41	0.92	9.31	6.76	ADULT
Aqu1.217470	1023	5.32	2.92	0.92	9.81	6.75667	ADULT	LIN41	Q1PRL4	PF01436|PF01436|PF01436|PF01436|PF01436	NHL repeat|NHL repeat|NHL repeat|NHL repeat|NHL repeat
Aqu1.203140	902	4.39	5.46	1.92	10.68	6.75667	ADULT
Aqu1.211468	1227	0	0.6	0.92	7.26	6.75333	ADULT	MTH1	P29538	PF01555|PF01844	DNA methylase|HNH endonuclease
Aqu1.204809	543	2.32	1.6	1.92	8.68	6.73333	ADULT	C163A	Q2VLG6	PF00530	Scavenger receptor cysteine-rich domain
Aqu1.221008	2106	0	0.6	0.92	7.24	6.73333	ADULT	LIN41	Q1PSW8	PF00097|PF00643|PF01436|PF01436|PF01436|PF01436|PF01436|PF01436	Zinc finger, C3HC4 type (RING finger)|B-box zinc finger|NHL repeat|NHL repeat|NHL repeat|NHL repeat|NHL repeat|NHL repeat
Aqu1.222089	309	0	0.6	0.92	7.24	6.73333	ADULT	ZCH24	Q8N2G6
Aqu1.223878	1117	6.35	9.94	7.13	14.54	6.73333	ADULT	ARSB	P33727	PF00884	Sulfatase
Aqu1.203897	1436	5.97	0.6	0.92	9.22	6.72333	ADULT	GAS6	Q61592	PF00008|PF07645|PF00008	EGF-like domain|Calcium binding EGF domain|EGF-like domain
Aqu1.228572	1710	1.58	0.6	3.24	8.53	6.72333	ADULT
Aqu1.221818	2526	3	1.6	0.92	8.56	6.72	ADULT	Y045	Q8Q0U0	PF00023|PF00023|PF00023|PF00023	Ankyrin repeat|Ankyrin repeat|Ankyrin repeat|Ankyrin repeat
Aqu1.229939	1617	2	3.41	6.05	10.54	6.72	ADULT	PAFA	Q28017	PF03403	Platelet-activating factor acetylhydrolase, plasma/intracellular isoform II
Aqu1.212258	1429	0	0.6	0.92	7.22	6.71333	ADULT	S15A4	Q68F72
Aqu1.217383	1287	1	2.6	5.88	9.87	6.71	ADULT	CASP2	P42575	PF00656	Caspase domain
Aqu1.219588	1158	2.8	0.6	5.78	9.77	6.71	ADULT	GP157	Q5UAW9
Aqu1.221259	1767	3.32	0.6	0.92	8.32	6.70667	ADULT
Aqu1.229232	1203	3	3.77	0.92	9.27	6.70667	ADULT	ANR50	Q9ULJ7	PF00023|PF00023|PF00023|PF00023	Ankyrin repeat|Ankyrin repeat|Ankyrin repeat|Ankyrin repeat
Aqu1.213966	1635	2.58	0.6	0.92	8.07	6.70333	ADULT	DMDD	Q0KI50	PF00397|PF00569	WW domain|Zinc finger, ZZ type
Aqu1.215337	939	2.58	6.38	1.92	10.33	6.70333	ADULT	TRAF4	Q9BUZ4	PF02176|PF00917	TRAF-type zinc finger|MATH domain
Aqu1.211768	2592	5.72	0.6	0.92	9.11	6.69667	ADULT	NEK9	Q8TD19	PF00415|PF00415|PF00415|PF00415	Regulator of chromosome condensation (RCC1)|Regulator of chromosome condensation (RCC1)|Regulator of chromosome condensation (RCC1)|Regulator of chromosome condensation (RCC1)
Aqu1.207658	1473	4.85	7.03	0.92	10.96	6.69333	ADULT	ARSB	P50429	PF00884	Sulfatase
Aqu1.223430	762	5.04	4.06	7.78	12.32	6.69333	ADULT	TSN3	Q5RE11	PF00335	Tetraspanin family
Aqu1.207867	2085	1	0.6	1.92	7.86	6.68667	ADULT	TRIM2	Q9ESN6	PF00097|PF00643|PF01436|PF01436|PF01436|PF01436|PF01436|PF01436	Zinc finger, C3HC4 type (RING finger)|B-box zinc finger|NHL repeat|NHL repeat|NHL repeat|NHL repeat|NHL repeat|NHL repeat
Aqu1.222633	2796	3.32	1.6	0.92	8.63	6.68333	ADULT
Aqu1.226682	930	4	5.96	0.92	10.3	6.67333	ADULT
Aqu1.210676	1209	0	0.6	0.92	7.18	6.67333	ADULT
Aqu1.221884	29615	8.12	7.05	10.48	15.22	6.67	ADULT	FAT4	Q6V0I7	PF00028|PF00028|PF00028|PF00028|PF00028|PF00028|PF00028|PF00028|PF00028|PF00028|PF00028|PF00028|PF00028|PF00028|PF00028|PF00028|PF00028|PF00028|PF00028|PF00028|PF00028|PF00028|PF00028|PF00028|PF00028|PF00028|PF00028|PF00028|PF00028|PF00028|PF00028|PF00028|PF00028|PF00028|PF00028|PF00028|PF00028|PF00028|PF00028|PF00028|PF00028|PF00028|PF00028|PF00028|PF00028	Cadherin domain|Cadherin domain|Cadherin domain|Cadherin domain|Cadherin domain|Cadherin domain|Cadherin domain|Cadherin domain|Cadherin domain|Cadherin domain|Cadherin domain|Cadherin domain|Cadherin domain|Cadherin domain|Cadherin domain|Cadherin domain|Cadherin domain|Cadherin domain|Cadherin domain|Cadherin domain|Cadherin domain|Cadherin domain|Cadherin domain|Cadherin domain|Cadherin domain…
Aqu1.208466	3219	1	0.6	0.92	7.51	6.67	ADULT
Aqu1.229775	1779	4.8	4.99	0.92	10.24	6.67	ADULT	ANR50	Q9ULJ7	PF00023|PF00023|PF00023|PF00023|PF00023|PF00023|PF00023|PF00023	Ankyrin repeat|Ankyrin repeat|Ankyrin repeat|Ankyrin repeat|Ankyrin repeat|Ankyrin repeat|Ankyrin repeat|Ankyrin repeat
Aqu1.224833	732	1.58	0.6	0.92	7.7	6.66667	ADULT	CC020	Q8ND61
Aqu1.207160	3243	3.45	0.6	0.92	8.32	6.66333	ADULT	ANK1	P16157	PF00023|PF00023|PF00023|PF00023|PF00023|PF00023|PF00023|PF00023|PF00023|PF00023|PF00023|PF00023|PF00023|PF00023|PF00023|PF00023|PF00023|PF00023|PF00023|PF00023|PF00023|PF00023|PF00023	Ankyrin repeat|Ankyrin repeat|Ankyrin repeat|Ankyrin repeat|Ankyrin repeat|Ankyrin repeat|Ankyrin repeat|Ankyrin repeat|Ankyrin repeat|Ankyrin repeat|Ankyrin repeat|Ankyrin repeat|Ankyrin repeat|Ankyrin repeat|Ankyrin repeat|Ankyrin repeat|Ankyrin repeat|Ankyrin repeat|Ankyrin repeat|Ankyrin repeat|Ankyrin repeat|Ankyrin repeat|Ankyrin repeat
Aqu1.202706	1796	0	0.6	0.92	7.17	6.66333	ADULT	Y381	Q4UMH6	PF00023|PF00023|PF00023|PF00023|PF00023|PF00023|PF00023|PF00023|PF00023|PF00023|PF00023|PF00023|PF00023	Ankyrin repeat|Ankyrin repeat|Ankyrin repeat|Ankyrin repeat|Ankyrin repeat|Ankyrin repeat|Ankyrin repeat|Ankyrin repeat|Ankyrin repeat|Ankyrin repeat|Ankyrin repeat|Ankyrin repeat|Ankyrin repeat
Aqu1.210581	487	3.9	4.6	0.92	9.79	6.65	ADULT	APRA	Q5XM24
Aqu1.227922	2820	8.16	6.89	5.09	13.36	6.64667	ADULT	CTNA2	P30997	PF01044	Vinculin family
Aqu1.230107	969	0	3.6	11.11	1.65	9.36	POST	RBM19	Q8R3C6	PF00076|PF00076|PF00076	RNA recognition motif. (a.k.a. RRM, RBD, or RNP domain)|RNA recognition motif. (a.k.a. RRM, RBD, or RNP domain)|RNA recognition motif. (a.k.a. RRM, RBD, or RNP domain)
Aqu1.210267	687	0	0.6	9.83	1.65	9.08	POST
Aqu1.208658	609	0	0.6	8.71	1.06	8.15667	POST	POL4	P10394	PF00665	Integrase core domain
Aqu1.217117	1374	2	2.19	12.58	9.1	8.15	POST
Aqu1.224446	1308	4.85	6.06	13.23	4.38	8.13333	POST	HARB1	Q8BR93
Aqu1.220409	480	0	0.6	8.33	0.06	8.11	POST
Aqu1.229896	1149	4.08	0.6	10.31	2.06	8.06333	POST	LYAM3	P98106	PF00084|PF00084|PF00084|PF00084|PF00084|PF00084	Sushi domain (SCR repeat)|Sushi domain (SCR repeat)|Sushi domain (SCR repeat)|Sushi domain (SCR repeat)|Sushi domain (SCR repeat)|Sushi domain (SCR repeat)
Aqu1.206736	528	7.03	5.69	16.42	12.63	7.97	POST			PF00093	von Willebrand factor type C domain
Aqu1.219370	1366	0	0.6	8.11	0.06	7.89	POST	ZMYM1	Q5SVZ6
Aqu1.228078	2116	2	1.6	9.66	2.38	7.66667	POST	CSMD3	Q80T79	PF06119|PF00084|PF00084|PF00084|PF00084|PF00084|PF00084|PF00084|PF00084	Nidogen-like|Sushi domain (SCR repeat)|Sushi domain (SCR repeat)|Sushi domain (SCR repeat)|Sushi domain (SCR repeat)|Sushi domain (SCR repeat)|Sushi domain (SCR repeat)|Sushi domain (SCR repeat)|Sushi domain (SCR repeat)
Aqu1.213044	402	0	0.6	7.76	0.06	7.54	POST
Aqu1.210243	647	0	0.6	7.66	0.06	7.44	POST
Aqu1.208589	402	4	3.77	11.93	5.82	7.4	POST	WDR19	Q3UGF1
Aqu1.204982	718	0	0.6	7.57	0.06	7.35	POST			PF02746	Mandelate racemase / muconate lactonizing enzyme, N-terminal domain
Aqu1.222208	951	0	2.6	9.15	2.87	7.32667	POST	RN19B	Q1L8L6	PF00240|PF00097	Ubiquitin family|Zinc finger, C3HC4 type (RING finger)
Aqu1.201853	207	0	0.6	7.52	0.06	7.3	POST	PRP4B	Q13523
Aqu1.219199	3339	0	0.6	7.41	0.06	7.19	POST			PF02415|PF02415	Chlamydia polymorphic membrane protein (Chlamydia_PMP)|Chlamydia polymorphic membrane protein (Chlamydia_PMP)
Aqu1.207687	1044	0	0.6	7.37	0.06	7.15	POST	ALDH	Q27640	PF00171	Aldehyde dehydrogenase family
Aqu1.213219	2115	0	0.6	7.33	0.06	7.11	POST
Aqu1.200105	480	0	3.41	8.25	0.06	7.09333	POST			PF03160	Calx-beta domain
Aqu1.228817	1272	0	0.6	7.3	0.06	7.08	POST			PF00041	Fibronectin type III domain
Aqu1.209497	672	1	0.6	7.54	0.06	6.98667	POST	NUD23	P93740	PF00293	NUDIX domain
Aqu1.216984	729	0	0.6	7.45	1.06	6.89667	POST	JERKL	B2RRL2	PF03184	DDE superfamily endonuclease
Aqu1.227674	831	5	6.13	14.8	12.64	6.87667	POST
Aqu1.205128	3404	1	0.6	7.43	0.06	6.87667	POST
Aqu1.217928	4094	11.41	13.08	18.25	9.68	6.86	POST	HMCN1	Q96RW7	PF00047|PF07061|PF07679|PF07686|PF00047|PF07679|PF07686|PF00047|PF00047|PF00041	Immunoglobulin domain|Protein of unknown function (DUF1337)|Immunoglobulin I-set domain|Immunoglobulin V-set domain|Immunoglobulin domain|Immunoglobulin I-set domain|Immunoglobulin V-set domain|Immunoglobulin domain|Immunoglobulin domain|Fibronectin type III domain
Aqu1.209903	474	1	0.6	7.41	0.06	6.85667	POST	DCTD	P32321	PF00383	Cytidine and deoxycytidylate deaminase zinc-binding region
Aqu1.214038	411	1.58	1.6	8.23	1.06	6.81667	POST	PGBD4	Q96DM1
Aqu1.205845	829	3.32	0.6	8.46	1.06	6.8	POST	TRAF4	Q61382	PF00097|PF02176|PF02176	Zinc finger, C3HC4 type (RING finger)|TRAF-type zinc finger|TRAF-type zinc finger
Aqu1.208957	555	1	3.41	8.94	2.06	6.78333	POST	FCN1	O00602	PF00147	Fibrinogen beta and gamma chains, C-terminal globular domain
Aqu1.201122	585	0	0.6	6.99	0.06	6.77	POST	YL477	Q5UQE9
Aqu1.222609	888	1.58	1.6	8.43	2.06	6.68333	POST			PF01436|PF01436	NHL repeat|NHL repeat
Aqu1.211881	1278	4.95	0.6	8.55	0.06	6.68	POST			PF00665	Integrase core domain
Aqu1.229929	384	2.58	12.96	10.69	1.65	7.98667	COMP	SAP16	Q0D5B9
Aqu1.220992	996	6.42	17.31	13.94	8.44	7.71	COMP	SQSTM	O08623	PF00564|PF00569	PB1 domain|Zinc finger, ZZ type
Aqu1.200487	512	6.04	10.03	0.92	0.06	7.69	COMP	ARF1	P61210	PF00025|PF08477	ADP-ribosylation factor family|Miro-like protein
Aqu1.211424	2241	10.61	11.24	0.92	0.06	7.37667	COMP	G2E3	Q7L622
Aqu1.213765	1084	9.99	14.68	9.56	3.76	6.91	COMP	AZOB	Q8KU07	PF05368	NmrA-like family
Aqu1.224396	642	8.75	12.39	7.24	1.06	6.70667	COMP			PF00564	PB1 domain
Aqu1.224398	645	7.49	10.3	3.24	0.06	6.70333	COMP			PF00564	PB1 domain
Aqu1.216559	1227	12.61	13.25	0.92	6.23	6.66333	COMP	SIRT6	Q8N6T7	PF02146	Sir2 family
Aqu1.205015	1094	12.6	11.91	0.92	0.06	8.30333	PRE	VWA3B	Q502W6	PF00092	von Willebrand factor type A domain
Aqu1.222152	329	10.19	4.92	0.92	0.06	8.22333	PRE
Aqu1.224770	462	13.57	11.35	5.24	0.06	8.02	PRE
Aqu1.230041	1154	14.9	13.31	8.2	0.06	7.71	PRE
Aqu1.215873	751	9.43	0.6	5.01	0.06	7.54	PRE
Aqu1.226656	732	11.71	11.57	0.92	0.06	7.52667	PRE	235L	Q91FT7	PF08241|PF08242	Methyltransferase domain|Methyltransferase domain
Aqu1.228387	444	12.33	9.99	3.51	1.06	7.47667	PRE	MORN2	Q502X0	PF02493|PF02493|PF02493	MORN repeat|MORN repeat|MORN repeat
Aqu1.227417	1251	10.74	8.91	0.92	0.06	7.44333	PRE
Aqu1.229395	2349	14.31	13.75	7.09	0.06	7.34333	PRE
Aqu1.228014	1074	14.03	11.95	8.41	0.06	7.22333	PRE	ODF3A	A3KQA5	PF07004|PF07004|PF07004|PF07004|PF07004	Protein of unknown function (DUF1309)|Protein of unknown function (DUF1309)|Protein of unknown function (DUF1309)|Protein of unknown function (DUF1309)|Protein of unknown function (DUF1309)
Aqu1.204688	831	9.74	6.62	0.92	0.06	7.20667	PRE	LR2BP	Q569C2	PF08238|PF08238	Sel1 repeat|Sel1 repeat
Aqu1.228832	354	7.67	0.6	0.92	0.06	7.14333	PRE
Aqu1.210076	825	10.16	7.13	0.92	1.06	7.12333	PRE	AZI1	Q9UPN4
Aqu1.217432	2289	10.57	9.59	0.92	0.06	7.04667	PRE	ASB2	Q3SX45	PF00023|PF00514|PF00514|PF00514|PF00514|PF00514|PF00514	Ankyrin repeat|Armadillo/beta-catenin-like repeat|Armadillo/beta-catenin-like repeat|Armadillo/beta-catenin-like repeat|Armadillo/beta-catenin-like repeat|Armadillo/beta-catenin-like repeat|Armadillo/beta-catenin-like repeat
Aqu1.221095	780	9.69	7.03	0.92	0.06	7.02	PRE	FEM1B	Q5ZM55	PF00023|PF00023|PF00023	Ankyrin repeat|Ankyrin repeat|Ankyrin repeat
Aqu1.201177	1328	10.85	9.58	1.92	0.06	6.99667	PRE	ACCN5	Q9R0W5	PF00858	Amiloride-sensitive sodium channel
Aqu1.210552	1049	12.62	11.8	5.01	0.06	6.99667	PRE	ANK2	Q8C8R3	PF00023|PF00023|PF00023|PF00023	Ankyrin repeat|Ankyrin repeat|Ankyrin repeat|Ankyrin repeat
Aqu1.218626	1398	9.98	8.19	0.92	0.06	6.92333	PRE	EPRA1	O05485
Aqu1.227970	1704	14.22	13.48	8.57	0.06	6.85	PRE
Aqu1.218777	969	8.87	5.13	0.92	0.06	6.83333	PRE
Aqu1.226575	1057	9.77	8.27	0.92	0.06	6.68667	PRE	LR2BP	Q569C2	PF08238|PF08238|PF08238|PF08238|PF08238|PF08238	Sel1 repeat|Sel1 repeat|Sel1 repeat|Sel1 repeat|Sel1 repeat|Sel1 repeat
Aqu1.226428	3200	14.39	13.94	9.19	0.06	6.66	PRE	GCY	P11528
