# Supplementary material for: Transcriptome profiling of the demosponge Amphimedon queenslandica reveals genome-wide events that accompany major life cycle transitions
Source: BMC Genomics. 2012 May 30;13:209. doi: 10.1186/1471-2164-13-209 (PMC3447736; doi:10.1186/1471-2164-13-209)
Supplement: Additional file 11 — Table S6. Quantitative RT-PCR validation cycle numbers, read counts, and primer sequences. [file 1471-2164-13-209-S11.xls]

## Sheet: Table S1
Table S6. Quantitative RT-PCR validation cycle numbers, read counts, and primer sequences.
Gene	UniProt	SOLiD read counts (normalized to mapped reads)				QPCR cycles (normalized to ACTB)				Forward primer	Reverse primer
		PRE	COMP	POST	ADULT	PRE	COMP	POST	ADULT
Aqu1.205115	DLG	1807.78	2149.82	302.334	1858.6	22.6374	22.9886	24.8208	25.8062	TGAGGCAGGACGATACAAAGACAACC	GCATAACCACTCACACCAAGGA
Aqu1.211840	ARNT/BMAL	3929.15	4359.66	1640.59	2352.53	22.8845	23.5091	24.065	24.5077	TGCCTCCAAACAATCAACCTCTGG	TCAGGAAGAAGGCCGGTGAGTTC
Aqu1.212160	GP161	124.5	166.572	174.853	1.04247	22.7013	23.1279	23.5122	25.9192	TGGTGCAGTTTGAGGTTCCCTTT	GCCAGGTCTAAAGAAAGATTGGA
Aqu1.212164	GPR63	71.5064	179.769	3.78423	1.04247	26.4805	27.8351	28.4398	30.4071	CCACATCTTCACAAGCGGTTCA	CGGCAGCATCAGCAACAGAA
Aqu1.212167	GPR45	474.413	935.763	282.088	1.04247	23.9537	24.3471	26.8517	29.4421	TTTGCCCGTCGCTTCCTGAC	TGACATTGCTCCAAATATCCCAAT
Aqu1.213005	MSI1	260333	197296	163621	64633.7	20.7914	20.872	21.0449	24.3647	CGGTGGCGTACCGACTGATATG	GCCTGCTCCTTTCTCCGTTACCA
Aqu1.213207	FOS	36611.3	20738.2	5480.15	394591	20.6754	21.0435	23.1577	19.3164	TCAGCAAGAGGGCTTACGTCTGG	GGGCATGTTTGGAGACTGTGC
Aqu1.213947	DMBT	73.5167	13.6422	1136.2	260333	29.4832	30.4984	28.7922	23.4834	CGGTGCTTGTTGGTGTGATGC	TTGCAGGTGGAAGAGAAGGA
Aqu1.214312	GP112	617.374	388.023	5518.27	4451.27	26.685	27.0072	24.9384	28.0173	TGGGACCATACAGACTACAAATAGGA	TTCAGGGACATACAGAGAAGCTG
Aqu1.214403	5HT1D	5518.27	9541.5	12503.1	652.575	22.4609	22.4532	21.1721	25.2188	CGACTGCTTGAAATCTGAGCTGGA	GCGCTTGGTATCCCGCCATC
Aqu1.214846	GABR2	3326.99	4482.23	719.076	8719.32	22.696	22.8271	25.0809	25.9712	TCATGCCTATGTCGTTGCTGTTT	CCATTGCGTCTAGTCCTTTAGCC
Aqu1.214950	GP161	5634.22	4153.18	1618	1260.69	23.9195	24.3725	25.5124	26.128	GCAGCCATACTGAGCACTCC	GGCCCTCAAAGCCAGGGACA
Aqu1.215090	SYT1	13969.6	29532.2	8719.32	5634.22	23.1806	23.5651	24.6684	27.0386	TGAGATAGAGAGAGAAAGGAGGAGAGG	TGTCAGAAGATGGTAGAGTGCTCA
Aqu1.215410	GP161	680.287	1105.13	1541.37	600.491	25.5408	26.3588	25.5273	27.1826	GCACAGGTCAAGAACACGCTCCA	TGACATCAAGAGCACTCCCTCCA
Aqu1.216559	SIRT6	6270	9807	1	74	24.0624	22.5767	27.5086	30.5201	GGGACTTTCGGGTGAGGAATGC	CACGTAAGATGCCTTGACAGTTTGGA
Aqu1.216750	CAS4	2.99	4.56	1.89	4973.34	34.2342	35.7494	33.378	25.3104	AGCTATTGTACTCGAACTGATGATGA	GCTTCTGTGTCAACTGCCAAT
Aqu1.217350	GRM1	3875.05	6472.02	1234.75	128.89	22.6262	23.0093	25.6742	29.3978	TCAACATATTCATAACACCACCAACA	TAGGAGTGAGATTAGGACTGAGATTGG
Aqu1.217359	DMBT	65.7993	21.259	30.2738	24322.4	29.313	29.5975	28.7557	24.1548	CAGGCAACTGGGCTTCAGTGCT	TTCCAACACAGTCCATACCATCCA
Aqu1.217476	NDF1/ASH	770.686	867.067	37902.4	15825.9	25.9153	25.5738	21.2333	25.6226	TGAGAAGGATGCAAGCTAACAAA	TTTCCTGTTTGATGGATAAGTTGG
Aqu1.218131	EPRA1	2.99	1.52	3.78	23170.5	26.9164	27.1615	28.8083	23.5891	TGGCCCGTTATGTAAGCCTAA	GCTGCAATCAGTTGGGTCTCCA
Aqu1.218834	HMCN1/GPCR	9607.86	15076.4	7033.37	7858.29	21.0589	21.1922	23.66	25.0882	TCACAATGGCCTGAATACCGAAA	GGGAGGCTGAGAGTTAGGGTCA
Aqu1.219018	TBX2	53721	114835	11144	97	18.772	18.3734	21.0237	32.9982	TGCACCACCACAAATGATGGA	CCATAGGACTCACCAAAGTGGCATC
Aqu1.219023	VAMP4	3565.78	613.11	1105.13	398.93	23.2687	24.0609	25.7009	28.0035	CAGAGAGGCGGGCAGGACAG	TGAGTGAGGCACATGAGGAGAGC
Aqu1.219040	1433Z	5044	4820	2759	4856	21.738	21.6961	24.2625	24.424	GACACCCAAACCGAGGAGTCG	TCTGCCATCCTGCTCCGATG
Aqu1.219319	TUBA	687024	610656	190575	128375	22.9051	23.5094	26.9122	32.0998	TGGCCTGTTGTCTTCTTTATCGTG	AGCCAGGTCAGCTCCAGGAA
Aqu1.219828	SOXC	2019.8	1060.11	93975.7	2241.11	21.5459	21.9396	18.636	23.4706	TTTAGTCCTCTTAGCTCCTGTTCAAA	GGAGGGAGAAGGTGCCTGTTGC
Aqu1.220473	ETS2	13443	25843	7004	6189	20.3566	20.5675	21.935	24.1601	CAGACCCTGGCTATTATGTTGGTG	TCAGAAGAAATGGAGATAGAAGGAGGA
Aqu1.221016	CRY2	69754.6	131984	31872	29125.6	19.0334	18.4806	21.8351	22.7705	TACGATGGCGGAGGGAGTGG	TTTCTCTGGCGCTGGGTATTGG
Aqu1.221089	CRY2	28924.4	43841.2	12331	4153.18	18.7841	19.9777	21.2701	24.3599	GCAATGGTTTCTACGAGGAAGA	CGCTGATGCAGAGTAAGAGTCGAA
Aqu1.221100	SYT7	1520.15	2876.3	1530.73	357.054	23.1996	23.4961	24.6321	26.3405	GCCGAGAGTTCCCATGCCAGT	GCTTGACCAGAAGGAGAAGGAGCA
Aqu1.221103	TBX4	858	3032	449	2	24.4411	24.1414	25.2811	31.4296	GACATGGACTGGGAAACAGCTC	GAAGGTGACATGAGGTAGTTGTAGC
Aqu1.221399	HOME1	9076	4807	4612	2029	24.307	24.911	26.0819	30.0638	TCAATGGAAATAATGATAAGGATAATGA	TGACGAAGAAGAGCGAGTGACAGA
Aqu1.221400	SNTG2	6.96	3.03	1.89	464.65	33.0493	33.4323	34.4055	30.5276	CAAAGTGGGAAGGAAATGCTGTTGA	TCTTGCTCCAGTGCTTAGTTGCTG
Aqu1.223181	GATA1	418	410	1758	4457	24.6784	26.1911	23.2531	23.438	GGCCGAGAGCATCCAACAGC	AGACGGGCGGGAGTACCTCA
Aqu1.223492	NHRF2	2	1.52	3.78	10660.6	33.405	35.0735	31.5752	25.0272	CTCCACCGCCTCCGCCAAA	TCTTCCTTGTATGTTCTTTCTTGCTG
Aqu1.223673	LUC7	12944	1370.04	2288.2	1341.84	22.8381	23.7391	24.9327	25.3692	TGAGGAAGACACAGTCCAGCAAA	CAATGTTGCCCTCGCTCCCTA
Aqu1.224598	CDH23	1452	1450	472	12804	27.7134	26.6076	27.7139	25.3872	CCCACCAACCATTGATCCACCT	TCAGGGTCAGTAGCATTCACATCCA
Aqu1.224615	CEBPB	2256.7	27175.1	2304.12	7231.1	25.5651	24.566	25.561	27.2011	CAGCCACTTCCGTAGCCTCCA	TCCCTGTACTCCTCGCTGTTCTTG
Aqu1.225401	PIT1/POU	110985	155872	95950.3	318294	18.5553	18.5656	19.9219	20.0769	GAACTAACGCCAGCTCACCACGA	TCGGCTAGGGATTGACCCACA
Aqu1.225687	ATF4	32305	172450	63619	23600	18.5784	18.3	18.404	20.7752	GGAGGGAGAGACGGGCTTTG	CCAATCAAATGGCGTAGAAGTG
Aqu1.225869	FOXL1	202	119	38	2538	26.3454	26.7254	27.3029	26.1011	CGTCAACGCTCGTATCTACCCACA	CATAGGGCGGGCAGTGGTTG
Aqu1.225941	GABR1	10587	14664.1	1428.22	2418.67	20.549	20.8502	23.7151	24.2664	GCTACAGCTCTCTTGTTGTATCTCTCC	ACGTCCCTGAATTAGAATAGACGA
Aqu1.226105	GABR2	9216.48	7332.05	22536.9	24322.4	24.4079	24.2902	22.7061	28.9255	TTTCTGACTACTCCCTCTCTTACGG	TGGGCTGGAACGTATTTCATCG
Aqu1.226106	GABR2	989.119	2418.67	52498.9	3468.27	25.4738	25.2052	21.8408	28.4997	CCACTCGCACTAAATGGGTCTGC	GGTAGTTGATTGATGTATTCCGTATCG
Aqu1.227426	AT2B2/PMCA	29532.2	63303.6	20452.6	26068.1	21.3112	21.3012	22.9206	24.0029	TGGTGCGTAACATGGCTTCAGG	TTCAACATTGGACTTTGGAGCA
Aqu1.228353	ERBB	5184.54	10884.6	13587.6	3492.39	21.6354	21.492	22.7206	25.8998	TGTGATGCACCCACCTGATGC	TGCCTTAACAACTGGCGAAGATCC
Aqu1.228355	FZD5	7804.01	17682.1	10226.3	4672.57	21.7242	21.8957	22.3881	27.47	TGCGAAACTCGTAAAGAAAGAAGAGA	TGAGAGATTAACAACAGCGAGGAAA
Aqu1.228836	EGF	61147.3	46987.8	36611.3	2702.35	21.7483	21.0817	22.4333	29.3883	TGACTGGGTATCAGGCAACCTTT	GGGTAGGGACTGAAGGACTGGA
Aqu1.229823	LPHN3	1	12.1257	1.89212	826.001	32.4167	31.22	31.0033	27.945	CCGTTTGGTTTCTCATGGGTCA	TGAAGCGTCCTGCTTGGCTGT
Aqu1.229929	SAP16	5.9794	7967.99	1652	3.13834	29.9115	27.961	26.4502	33.9457	CACTGCAAGCACCCTGGA	CCCATTTCTGAGTTAGGACAGTTGTGA
Aqu1.229447	ACTB	5752.61	9607.86	40622.7	95287.5					CGCCATCCTCCGTCTGGACT	CAATCTCACGCTCGGCAGTGG
